# Supplementary material for: Wounding tomato fruit elicits ripening-stage specific changes in gene expression and production of volatile compounds
Source: J Exp Bot. 2015 Jan 22;66(5):1511–26. doi: 10.1093/jxb/eru516 (PMC4339607; doi:10.1093/jxb/eru516)
Supplement: Supplementary Data [file supp_eru516_jexbot135350_file003.xlsx]

## Sheet: FAC_up-reg_LR
Functional annotation chart (FAC) for up-regulated genes in cv. Luna Rossa
Annotation Cluster 1	Enrichment Score: 0.9
Category	Term	Count	%	PValue	Genes	Fold Enrichment	Bonferroni	Benjamini	FDR
SP_PIR_KEYWORDS	metal-binding	7	5.69106	0.0678391	X58885, AY026344, X55193, U50152, DQ374447, Z24743, X04792	2.09028	0.989603	0.989603	51.1289
GOTERM_MF_FAT	GO:0046914 - transition metal ion binding	6	4.87805	0.0778581	X58885, AY026344, U50152, DQ374447, Z24743, X04792	2.26667	0.99562	0.99562	56.4533
GOTERM_MF_FAT	GO:0046872 - metal ion binding	7	5.69106	0.155738	X58885, AY026344, X55193, U50152, DQ374447, Z24743, X04792	1.69071	0.999988	0.996557	82.3831
SP_COMMENT_TYPE	cofactor	7	5.69106	0.162568	X58885, AJ278331, X55193, U50152, DQ374447, Z24743, X04792	1.71111	0.881041	0.881041	68.0637
GOTERM_MF_FAT	GO:0043169 - cation binding	7	5.69106	0.209437	X58885, AY026344, X55193, U50152, DQ374447, Z24743, X04792	1.56263	1	0.980482	91.0215
GOTERM_MF_FAT	GO:0043167 - ion binding	7	5.69106	0.221107	X58885, AY026344, X55193, U50152, DQ374447, Z24743, X04792	1.5393	1	0.96486	92.2916
Annotation Cluster 2	Enrichment Score: 0.6
Category	Term	Count	%	PValue	Genes	Fold Enrichment	Bonferroni	Benjamini	FDR
GOTERM_CC_FAT	GO:0005576 - extracellular region	4	3.25203	0.0670684	X79337, X55193, U49330, Y08804	3.38462	0.594447	0.594447	36.848
SP_PIR_KEYWORDS	signal	4	3.25203	0.384405	X79337, X55193, U49330, Y08804	1.69737	1	0.998177	99.288
SP_PIR_KEYWORDS	Secreted	3	2.43902	0.394469	X79337, X55193, U49330	2.10326	1	0.995637	99.3981
UP_SEQ_FEATURE	signal peptide	4	3.25203	0.448847	X79337, X55193, U49330, Y08804	1.55556	1	1	99.6778

## Sheet: FAC_down-regulated_LR
Functional annotation chart (FAC) for down-regulated genes in cv. Luna Rossa
Annotation Cluster 1	Enrichment Score: 1.2
Category	Term	Count	%	PValue	Genes	Fold Enrichment	Bonferroni	Benjamini	FDR
GOTERM_BP_FAT	GO:0009835~ripening	3	4.7619	0.0549878	X59146, X74639, X04583	6.8125	0.962384	0.421156	43.0337
SP_PIR_KEYWORDS	fruit ripening	3	4.7619	0.063563	X59146, X74639, X04583	6.45	0.980559	0.86057	48.2193
GOTERM_BP_FAT	GO:0003006~reproductive developmental process	3	4.7619	0.068738	X59146, X74639, X04583	6.05556	0.983924	0.445708	50.7637
GOTERM_BP_FAT	GO:0048608~reproductive structure development	3	4.7619	0.068738	X59146, X74639, X04583	6.05556	0.983924	0.445708	50.7637
Annotation Cluster 2	Enrichment Score: 1.2
Category	Term	Count	%	PValue	Genes	Fold Enrichment	Bonferroni	Benjamini	FDR
GOTERM_BP_FAT	GO:0019748~secondary metabolic process	4	6.34921	0.00952669	X86452, X55195, BT012712, S36691	7.26667	0.426041	0.426041	9.08441
GOTERM_BP_FAT	GO:0008610~lipid biosynthetic process	4	6.34921	0.0208323	X86452, AJ242551, BT012712, S36691	5.58974	0.705076	0.456931	18.8976
GOTERM_BP_FAT	GO:0016108~tetraterpenoid metabolic process	3	4.7619	0.0213687	X86452, BT012712, S36691	10.9	0.714302	0.341379	19.3385
GOTERM_BP_FAT	GO:0016109~tetraterpenoid biosynthetic process	3	4.7619	0.0213687	X86452, BT012712, S36691	10.9	0.714302	0.341379	19.3385
GOTERM_BP_FAT	GO:0016116~carotenoid metabolic process	3	4.7619	0.0213687	X86452, BT012712, S36691	10.9	0.714302	0.341379	19.3385
GOTERM_BP_FAT	GO:0016117~carotenoid biosynthetic process	3	4.7619	0.0213687	X86452, BT012712, S36691	10.9	0.714302	0.341379	19.3385
SP_PIR_KEYWORDS	carotenoid biosynthesis	3	4.7619	0.0249576	X86452, BT012712, S36691	10.32	0.780512	0.780512	22.3758
GOTERM_BP_FAT	GO:0042440~pigment metabolic process	3	4.7619	0.0311632	X86452, BT012712, S36691	9.08333	0.840583	0.368121	27.0202
GOTERM_BP_FAT	GO:0046148~pigment biosynthetic process	3	4.7619	0.0311632	X86452, BT012712, S36691	9.08333	0.840583	0.368121	27.0202
GOTERM_BP_FAT	GO:0006720~isoprenoid metabolic process	3	4.7619	0.0424177	X86452, BT012712, S36691	7.78571	0.91905	0.395157	35.0297
GOTERM_BP_FAT	GO:0006721~terpenoid metabolic process	3	4.7619	0.0424177	X86452, BT012712, S36691	7.78571	0.91905	0.395157	35.0297
GOTERM_BP_FAT	GO:0008299~isoprenoid biosynthetic process	3	4.7619	0.0424177	X86452, BT012712, S36691	7.78571	0.91905	0.395157	35.0297
GOTERM_BP_FAT	GO:0016114~terpenoid biosynthetic process	3	4.7619	0.0424177	X86452, BT012712, S36691	7.78571	0.91905	0.395157	35.0297
SP_PIR_KEYWORDS	transit peptide	5	7.93651	0.104913	X86452, Z11999, X63007, BT012712, S36691	2.45714	0.998706	0.891031	67.0686
UP_SEQ_FEATURE	transit peptide:Chloroplast	4	6.34921	0.229334	X86452, Z11999, X63007, BT012712	2.21667	0.999915	0.956107	90.2067
SP_PIR_KEYWORDS	chloroplast	5	7.93651	0.930467	X86452, Z11999, X63007, BT012712, S36691	0.761062	1	1	100
SP_PIR_KEYWORDS	plastid	5	7.93651	0.930467	X86452, Z11999, X63007, BT012712, S36691	0.761062	1	1	100
GOTERM_CC_FAT	GO:0009507~chloroplast	5	7.93651	0.949392	X86452, Z11999, X63007, BT012712, S36691	0.77193	1	1	100
GOTERM_CC_FAT	GO:0009536~plastid	5	7.93651	0.949392	X86452, Z11999, X63007, BT012712, S36691	0.77193	1	1	100
Annotation Cluster 3	Enrichment Score: 0.8
Category	Term	Count	%	PValue	Genes	Fold Enrichment	Bonferroni	Benjamini	FDR
GOTERM_BP_FAT	GO:0008610~lipid biosynthetic process	4	6.34921	0.0208323	X86452, AJ242551, BT012712, S36691	5.58974	0.705076	0.456931	18.8976
SP_PIR_KEYWORDS	oxidoreductase	4	6.34921	0.259695	X86452, AJ242551, M93719, S36691	2.08485	1	0.924026	95.0877
GOTERM_BP_FAT	GO:0055114~oxidation reduction	4	6.34921	0.511659	X86452, AJ242551, M93719, S36691	1.39744	1	0.994463	99.92
Annotation Cluster 4	Enrichment Score: 0.8
Category	Term	Count	%	PValue	Genes	Fold Enrichment	Bonferroni	Benjamini	FDR
UP_SEQ_FEATURE	active site:Proton donor	4	6.34921	0.030045	AJ242551, X74639, AY046588, X04583	5.06667	0.666529	0.666529	23.8213
UP_SEQ_FEATURE	glycosylation site:N-linked (GlcNAc...)	3	4.7619	0.0909304	X74639, D11350, X04583	5.32	0.967678	0.820217	57.2717
SP_PIR_KEYWORDS	hydrolase	5	7.93651	0.104913	AF161705, X74639, AY046588, D11350, X04583	2.45714	0.998706	0.891031	67.0686
SP_PIR_KEYWORDS	glycoprotein	3	4.7619	0.113616	X74639, D11350, X04583	4.69091	0.99928	0.836194	70.1403
SP_PIR_KEYWORDS	glycosidase	3	4.7619	0.151347	AY046588, D11350, X04583	3.96923	0.999947	0.860439	80.691
UP_SEQ_FEATURE	signal peptide	4	6.34921	0.321595	X74639, AY046588, D11350, X04583	1.86667	0.999999	0.969563	96.8595
SP_PIR_KEYWORDS	signal	4	6.34921	0.340182	X74639, AY046588, D11350, X04583	1.81053	1	0.955774	98.45
SP_PIR_KEYWORDS	Secreted	3	4.7619	0.36033	X74639, AY046588, X04583	2.24348	1	0.949141	98.8641
GOTERM_CC_FAT	GO:0005576~extracellular region	3	4.7619	0.394452	X74639, AY046588, X04583	2.03077	0.999998	0.999998	98.3653
Annotation Cluster 5	Enrichment Score: 0.06
Category	Term	Count	%	PValue	Genes	Fold Enrichment	Bonferroni	Benjamini	FDR
GOTERM_MF_FAT	GO:0043169~cation binding	4	6.34921	0.845097	Z11999, AY046588, X63007, M93719	0.892929	1	1	100
GOTERM_MF_FAT	GO:0043167~ion binding	4	6.34921	0.853722	Z11999, AY046588, X63007, M93719	0.879602	1	1	100
GOTERM_MF_FAT	GO:0046872~metal ion binding	3	4.7619	0.937248	Z11999, X63007, M93719	0.72459	1	1	100

## Sheet: FAC_up-reg_AVG
Functional annotation chart (FAC) for up-regulated genes in cv. AVG
Annotation Cluster 1	Enrichment Score: 0.9979270578126019
Category	Term	Count	%	PValue	Genes	Fold Enrichment	Bonferroni	Benjamini	FDR
GOTERM_MF_FAT	GO:0070279~vitamin B6 binding	3	1.85185	0.074179	M61914, U17972, AY074788	5.91964	0.991592	0.991592	54.0582
GOTERM_MF_FAT	GO:0030170~pyridoxal phosphate binding	3	1.85185	0.074179	M61914, U17972, AY074788	5.91964	0.991592	0.991592	54.0582
SP_PIR_KEYWORDS	lyase	4	2.46914	0.089913	X55193, M61914, U17972, AY074788	3.39474	0.998756	0.964727	62.3891
SP_PIR_KEYWORDS	pyridoxal phosphate	3	1.85185	0.100274	M61914, U17972, AY074788	5.09211	0.999448	0.917977	66.6036
GOTERM_MF_FAT	GO:0019842~vitamin binding	3	1.85185	0.117406	M61914, U17972, AY074788	4.60417	0.999566	0.924306	71.6438
GOTERM_MF_FAT	GO:0048037~cofactor binding	4	2.46914	0.176675	AJ278331, M61914, U17972, AY074788	2.51136	0.999994	0.910239	85.9398
Annotation Cluster 2	Enrichment Score: 0.6635913743068298
Category	Term	Count	%	PValue	Genes	Fold Enrichment	Bonferroni	Benjamini	FDR
GOTERM_CC_FAT	GO:0005576~extracellular region	4	2.46914	0.042524	X79337, X55193, Z15141, X55693	3.86813	0.478903	0.478903	26.0753
SP_PIR_KEYWORDS	Secreted	4	2.46914	0.207864	X79337, X55193, Z15141, X55693	2.36156	1	0.963444	91.0951
UP_SEQ_FEATURE	signal peptide	4	2.46914	0.489591	L08830, X79337, X55193, Z15141	1.47368	1	1	99.8369
SP_PIR_KEYWORDS	signal	4	2.46914	0.512139	L08830, X79337, X55193, Z15141	1.42936	1	0.998288	99.9418
Annotation Cluster 3	Enrichment Score: 0.6022679505451909
Category	Term	Count	%	PValue	Genes	Fold Enrichment	Bonferroni	Benjamini	FDR
SP_PIR_KEYWORDS	nucleus	5	3.08642	0.054671	AJ011914, AF154003, U22441, L28715	3.08612	0.981533	0.981533	44.208
GOTERM_MF_FAT	GO:0000166~nucleotide binding	6	3.7037	0.0838379	AJ278331, L08830, U22441, Z24743, L28715	2.23986	0.995612	0.933757	58.6721
GOTERM_MF_FAT	GO:0017076~purine nucleotide binding	5	3.08642	0.154699	L08830, U22441, Z24743, L28715	2.1582	0.99997	0.926095	81.6585
GOTERM_MF_FAT	GO:0032553~ribonucleotide binding	5	3.08642	0.154699	L08830, U22441, Z24743, L28715	2.1582	0.99997	0.926095	81.6585
GOTERM_MF_FAT	GO:0032555~purine ribonucleotide binding	5	3.08642	0.154699	L08830, U22441, Z24743, L28715	2.1582	0.99997	0.926095	81.6585
SP_PIR_KEYWORDS	nucleotide-binding	5	3.08642	0.155389	L08830, U22441, Z24743, L28715	2.19015	0.999994	0.950093	82.6716
SP_PIR_KEYWORDS	atp-binding	3	1.85185	0.51608	L08830, U22441, Z24743	1.69737	1	0.99674	99.9465
GOTERM_MF_FAT	GO:0001883~purine nucleoside binding	3	1.85185	0.525617	L08830, U22441, Z24743	1.6575	1	0.99955	99.9461
GOTERM_MF_FAT	GO:0005524~ATP binding	3	1.85185	0.525617	L08830, U22441, Z24743	1.6575	1	0.99955	99.9461
GOTERM_MF_FAT	GO:0030554~adenyl nucleotide binding	3	1.85185	0.525617	L08830, U22441, Z24743	1.6575	1	0.99955	99.9461
GOTERM_MF_FAT	GO:0032559~adenyl ribonucleotide binding	3	1.85185	0.525617	L08830, U22441, Z24743	1.6575	1	0.99955	99.9461
GOTERM_MF_FAT	GO:0001882~nucleoside binding	3	1.85185	0.570573	L08830, U22441, Z24743	1.53472	1	0.99944	99.9803
Annotation Cluster 4	Enrichment Score: 0.35801640529215306
Category	Term	Count	%	PValue	Genes	Fold Enrichment	Bonferroni	Benjamini	FDR
UP_SEQ_FEATURE	disulfide bond	4	2.46914	0.310651	X79337, X79338, Y18346, Z15141	1.93103	1	1	97.1284
SP_PIR_KEYWORDS	disulfide bond	4	2.46914	0.370209	X79337, X79338, Y18346, Z15141	1.75212	1	0.990811	99.1762
SP_PIR_KEYWORDS	hydrolase	3	1.85185	0.733214	X79337, X79338, Z15141	1.16391	1	0.999916	99.9999
Annotation Cluster 5	Enrichment Score: 0.015945675049506336
Category	Term	Count	%	PValue	Genes	Fold Enrichment	Bonferroni	Benjamini	FDR
GOTERM_MF_FAT	GO:0046872~metal ion binding	3	1.85185	0.952766	X55193, AY074788, Z24743	0.679303	1	1	100
GOTERM_MF_FAT	GO:0043169~cation binding	3	1.85185	0.96834	X55193, AY074788, Z24743	0.627841	1	1	100
GOTERM_MF_FAT	GO:0043167~ion binding	3	1.85185	0.970843	X55193, AY074788, Z24743	0.61847	1	1	100

## Sheet: FAC_down-reg_AVG
Functional annotation chart (FAC) for down-regulated genes in cv. AVG
Annotation Cluster 1	Enrichment Score: 2.110116007618048
Category	Term	Count	%	PValue	Genes	Fold Enrichment	Bonferroni	Benjamini	FDR
GOTERM_BP_FAT	GO:0019748~secondary metabolic process	8	7.54717	4.00465e-06	X86452, X55194, EF581828, X55195, EF534738, BT012712, S36691, AF263101	7.58261	0.000492452	0.000492452	0.00461751
SP_PIR_KEYWORDS	transit peptide	13	12.2642	1.58165e-05	M17558, EF581828, Z11999, X63007, EF534738, AF347664, X86452, U66300, U50152, BT012712, S36691, Z21792, AF263101	3.54921	0.00150145	0.00150145	0.0173842
GOTERM_BP_FAT	GO:0006720~isoprenoid metabolic process	6	5.66038	0.000122986	X86452, EF581828, EF534738, BT012712, S36691, AF263101	8.12422	0.0150143	0.00753554	0.141718
GOTERM_BP_FAT	GO:0006721~terpenoid metabolic process	6	5.66038	0.000122986	X86452, EF581828, EF534738, BT012712, S36691, AF263101	8.12422	0.0150143	0.00753554	0.141718
GOTERM_BP_FAT	GO:0008299~isoprenoid biosynthetic process	6	5.66038	0.000122986	X86452, EF581828, EF534738, BT012712, S36691, AF263101	8.12422	0.0150143	0.00753554	0.141718
GOTERM_BP_FAT	GO:0016114~terpenoid biosynthetic process	6	5.66038	0.000122986	X86452, EF581828, EF534738, BT012712, S36691, AF263101	8.12422	0.0150143	0.00753554	0.141718
UP_SEQ_FEATURE	transit peptide:Chloroplast	11	10.3774	0.000320765	X86452, EF581828, M17558, U66300, Z11999, X63007, U50152, EF534738, BT012712, Z21792, AF347664	3.26562	0.0269009	0.0269009	0.344563
GOTERM_BP_FAT	GO:0008610~lipid biosynthetic process	7	6.60377	0.00057424	X86452, EF581828, EF534738, BT012712, S36691, AF263101, U09026	5.10368	0.0682138	0.0232755	0.660137
GOTERM_BP_FAT	GO:0016108~tetraterpenoid metabolic process	4	3.77358	0.00788442	X86452, EF534738, BT012712, S36691	7.58261	0.622289	0.216047	8.72311
GOTERM_BP_FAT	GO:0016109~tetraterpenoid biosynthetic process	4	3.77358	0.00788442	X86452, EF534738, BT012712, S36691	7.58261	0.622289	0.216047	8.72311
GOTERM_BP_FAT	GO:0016116~carotenoid metabolic process	4	3.77358	0.00788442	X86452, EF534738, BT012712, S36691	7.58261	0.622289	0.216047	8.72311
GOTERM_BP_FAT	GO:0016117~carotenoid biosynthetic process	4	3.77358	0.00788442	X86452, EF534738, BT012712, S36691	7.58261	0.622289	0.216047	8.72311
SP_PIR_KEYWORDS	carotenoid biosynthesis	4	3.77358	0.00799002	X86452, EF534738, BT012712, S36691	7.64444	0.533315	0.316857	8.44035
GOTERM_BP_FAT	GO:0042440~pigment metabolic process	4	3.77358	0.0147261	X86452, EF534738, BT012712, S36691	6.31884	0.838747	0.305773	15.7232
GOTERM_BP_FAT	GO:0046148~pigment biosynthetic process	4	3.77358	0.0147261	X86452, EF534738, BT012712, S36691	6.31884	0.838747	0.305773	15.7232
SP_PIR_KEYWORDS	Isoprene biosynthesis	3	2.83019	0.027571	EF534738, BT012712, AF263101	9.55556	0.929774	0.587428	26.4584
GOTERM_CC_FAT	GO:0009507~chloroplast	13	12.2642	0.271817	M17558, EF581828, Z11999, X63007, EF534738, AF347664, X86452, U66300, U50152, BT012712, S36691, Z21792, AF263101	1.1806	0.999946	0.999946	93.4457
GOTERM_CC_FAT	GO:0009536~plastid	13	12.2642	0.271817	M17558, EF581828, Z11999, X63007, EF534738, AF347664, X86452, U66300, U50152, BT012712, S36691, Z21792, AF263101	1.1806	0.999946	0.999946	93.4457
SP_PIR_KEYWORDS	chloroplast	13	12.2642	0.478581	M17558, EF581828, Z11999, X63007, EF534738, AF347664, X86452, U66300, U50152, BT012712, S36691, Z21792, AF263101	1.09931	1	0.999855	99.9221
SP_PIR_KEYWORDS	plastid	13	12.2642	0.478581	M17558, EF581828, Z11999, X63007, EF534738, AF347664, X86452, U66300, U50152, BT012712, S36691, Z21792, AF263101	1.09931	1	0.999855	99.9221
SP_PIR_KEYWORDS	nad	3	2.83019	0.562184	X86452, EF581828, S36691	1.59259	1	0.999945	99.9886
SP_PIR_KEYWORDS	oxidoreductase	4	3.77358	0.677177	X86452, EF581828, S36691, U09026	1.15825	1	0.999978	99.9996
GOTERM_MF_FAT	GO:0009055~electron carrier activity	3	2.83019	0.767513	X86452, S36691, U09026	1.105	1	1	100
GOTERM_BP_FAT	GO:0055114~oxidation reduction	4	3.77358	0.934237	X86452, EF581828, S36691, U09026	0.729097	1	1	100
Annotation Cluster 2	Enrichment Score: 1.0821455337810033
Category	Term	Count	%	PValue	Genes	Fold Enrichment	Bonferroni	Benjamini	FDR
SP_PIR_KEYWORDS	transferase	7	6.60377	0.046304	X55194, X55195, AJ006414, EF534738, BT012712, Z21792, AF263101	2.38889	0.988935	0.593754	40.6155
GOTERM_BP_FAT	GO:0042398~cellular amino acid derivative biosynthetic process	4	3.77358	0.067275	X55194, X59146, X55195, AJ006414	3.7913	0.99981	0.760145	55.2039
GOTERM_BP_FAT	GO:0006575~cellular amino acid derivative metabolic process	4	3.77358	0.182008	X55194, X59146, X55195, AJ006414	2.52754	1	0.9707	90.1385
Annotation Cluster 3	Enrichment Score: 0.08740053487740182
Category	Term	Count	%	PValue	Genes	Fold Enrichment	Bonferroni	Benjamini	FDR
SP_PIR_KEYWORDS	atp-binding	3	2.83019	0.72605	M60166, AF263101, AY368907	1.19444	1	0.999986	99.9999
GOTERM_MF_FAT	GO:0030554~adenyl nucleotide binding	3	2.83019	0.767513	M60166, AF263101, AY368907	1.105	1	1	100
GOTERM_MF_FAT	GO:0032559~adenyl ribonucleotide binding	3	2.83019	0.767513	M60166, AF263101, AY368907	1.105	1	1	100
GOTERM_MF_FAT	GO:0005524~ATP binding	3	2.83019	0.767513	M60166, AF263101, AY368907	1.105	1	1	100
GOTERM_MF_FAT	GO:0001883~purine nucleoside binding	3	2.83019	0.767513	M60166, AF263101, AY368907	1.105	1	1	100
GOTERM_MF_FAT	GO:0001882~nucleoside binding	3	2.83019	0.806137	M60166, AF263101, AY368907	1.02315	1	1	100
SP_PIR_KEYWORDS	nucleotide-binding	3	2.83019	0.851323	M60166, AF263101, AY368907	0.924731	1	1	100
GOTERM_MF_FAT	GO:0032553~ribonucleotide binding	3	2.83019	0.879876	M60166, AF263101, AY368907	0.863281	1	1	100
GOTERM_MF_FAT	GO:0032555~purine ribonucleotide binding	3	2.83019	0.879876	M60166, AF263101, AY368907	0.863281	1	1	100
GOTERM_MF_FAT	GO:0017076~purine nucleotide binding	3	2.83019	0.879876	M60166, AF263101, AY368907	0.863281	1	1	100
GOTERM_MF_FAT	GO:0000166~nucleotide binding	3	2.83019	0.927931	M60166, AF263101, AY368907	0.746622	1	1	100
Annotation Cluster 4	Enrichment Score: 0.07192503322111587
Category	Term	Count	%	PValue	Genes	Fold Enrichment	Bonferroni	Benjamini	FDR
GOTERM_CC_FAT	GO:0009523~photosystem II	3	2.83019	0.596579	M17558, Z11999, X63007	1.47899	1	0.999999	99.959
SP_PIR_KEYWORDS	photosystem ii	3	2.83019	0.623107	M17558, Z11999, X63007	1.43333	1	0.999966	99.9978
GOTERM_CC_FAT	GO:0009521~photosystem	3	2.83019	0.742292	M17558, Z11999, X63007	1.15033	1	0.999999	99.9991
GOTERM_CC_FAT	GO:0034357~photosynthetic membrane	3	2.83019	0.762094	M17558, Z11999, X63007	1.10924	1	0.999985	99.9996
GOTERM_MF_FAT	GO:0046872~metal ion binding	6	5.66038	0.817321	M17558, Z11999, M60166, X63007, U50152, U09026	0.905738	1	1	100
GOTERM_MF_FAT	GO:0043169~cation binding	6	5.66038	0.874988	M17558, Z11999, M60166, X63007, U50152, U09026	0.837121	1	1	100
GOTERM_MF_FAT	GO:0043167~ion binding	6	5.66038	0.884636	M17558, Z11999, M60166, X63007, U50152, U09026	0.824627	1	1	100
SP_PIR_KEYWORDS	photosynthesis	3	2.83019	0.915893	M17558, Z11999, X63007	0.774775	1	1	100
SP_PIR_KEYWORDS	metal-binding	4	3.77358	0.941368	M17558, M60166, U50152, U09026	0.707819	1	1	100
GOTERM_MF_FAT	GO:0046914~transition metal ion binding	3	2.83019	0.941752	Z11999, U50152, U09026	0.708333	1	1	100
GOTERM_BP_FAT	GO:0015979~photosynthesis	3	2.83019	0.961525	M17558, Z11999, X63007	0.646245	1	1	100
GOTERM_CC_FAT	GO:0009579~thylakoid	3	2.83019	0.981375	M17558, Z11999, X63007	0.575163	1	1	100
SP_PIR_KEYWORDS	membrane	4	3.77358	0.982426	M17558, Z11999, M60166, X63007	0.579125	1	1	100
SP_PIR_KEYWORDS	thylakoid	3	2.83019	0.982741	M17558, Z11999, X63007	0.551282	1	1	100

## Sheet: total
Functional annotation chart (FAC) for differentially regulated genes in cv. AVG and cv. Luna Rossa
Sample	Cluster	gene expression	Category	Term	Enrichment Score	Count	%	PValue	Genes	Fold Enrichment	Bonferroni	Benjamini	FDR
Luna Rossa	1	up-regulated	SP_PIR_KEYWORDS	metal-binding	0.9	7	5.69106	0.0678391	X58885, AY026344, X55193, U50152, DQ374447, Z24743, X04792	2.09028	0.989603	0.989603	51.1289
Luna Rossa	1	up-regulated	GOTERM_MF_FAT	GO:0046914 - transition metal ion binding	0.9	6	4.87805	0.0778581	X58885, AY026344, U50152, DQ374447, Z24743, X04792	2.26667	0.99562	0.99562	56.4533
Luna Rossa	1	up-regulated	GOTERM_MF_FAT	GO:0046872 - metal ion binding	0.9	7	5.69106	0.155738	X58885, AY026344, X55193, U50152, DQ374447, Z24743, X04792	1.69071	0.999988	0.996557	82.3831
Luna Rossa	1	up-regulated	SP_COMMENT_TYPE	cofactor	0.9	7	5.69106	0.162568	X58885, AJ278331, X55193, U50152, DQ374447, Z24743, X04792	1.71111	0.881041	0.881041	68.0637
Luna Rossa	1	up-regulated	GOTERM_MF_FAT	GO:0043169 - cation binding	0.9	7	5.69106	0.209437	X58885, AY026344, X55193, U50152, DQ374447, Z24743, X04792	1.56263	1	0.980482	91.0215
Luna Rossa	1	up-regulated	GOTERM_MF_FAT	GO:0043167 - ion binding	0.9	7	5.69106	0.221107	X58885, AY026344, X55193, U50152, DQ374447, Z24743, X04792	1.5393	1	0.96486	92.2916
Luna Rossa	2	up-regulated	GOTERM_CC_FAT	GO:0005576 - extracellular region	0.6	4	3.25203	0.0670684	X79337, X55193, U49330, Y08804	3.38462	0.594447	0.594447	36.848
Luna Rossa	2	up-regulated	SP_PIR_KEYWORDS	signal	0.6	4	3.25203	0.384405	X79337, X55193, U49330, Y08804	1.69737	1	0.998177	99.288
Luna Rossa	2	up-regulated	SP_PIR_KEYWORDS	Secreted	0.6	3	2.43902	0.394469	X79337, X55193, U49330	2.10326	1	0.995637	99.3981
Luna Rossa	2	up-regulated	UP_SEQ_FEATURE	signal peptide	0.6	4	3.25203	0.448847	X79337, X55193, U49330, Y08804	1.55556	1	1	99.6778
Luna Rossa	1	down-regulation	GOTERM_BP_FAT	GO:0009835~ripening	1.2	3	4.7619	0.0549878	X59146, X74639, X04583	6.8125	0.962384	0.421156	43.0337
Luna Rossa	1	down-regulation	SP_PIR_KEYWORDS	fruit ripening	1.2	3	4.7619	0.063563	X59146, X74639, X04583	6.45	0.980559	0.86057	48.2193
Luna Rossa	1	down-regulation	GOTERM_BP_FAT	GO:0003006~reproductive developmental process	1.2	3	4.7619	0.068738	X59146, X74639, X04583	6.05556	0.983924	0.445708	50.7637
Luna Rossa	1	down-regulation	GOTERM_BP_FAT	GO:0048608~reproductive structure development	1.2	3	4.7619	0.068738	X59146, X74639, X04583	6.05556	0.983924	0.445708	50.7637
Luna Rossa	2	down-regulation	GOTERM_BP_FAT	GO:0019748~secondary metabolic process	1.2	4	6.34921	0.00952669	X86452, X55195, BT012712, S36691	7.26667	0.426041	0.426041	9.08441
Luna Rossa	2	down-regulation	GOTERM_BP_FAT	GO:0008610~lipid biosynthetic process	1.2	4	6.34921	0.0208323	X86452, AJ242551, BT012712, S36691	5.58974	0.705076	0.456931	18.8976
Luna Rossa	2	down-regulation	GOTERM_BP_FAT	GO:0016108~tetraterpenoid metabolic process	1.2	3	4.7619	0.0213687	X86452, BT012712, S36691	10.9	0.714302	0.341379	19.3385
Luna Rossa	2	down-regulation	GOTERM_BP_FAT	GO:0016109~tetraterpenoid biosynthetic process	1.2	3	4.7619	0.0213687	X86452, BT012712, S36691	10.9	0.714302	0.341379	19.3385
Luna Rossa	2	down-regulation	GOTERM_BP_FAT	GO:0016116~carotenoid metabolic process	1.2	3	4.7619	0.0213687	X86452, BT012712, S36691	10.9	0.714302	0.341379	19.3385
Luna Rossa	2	down-regulation	GOTERM_BP_FAT	GO:0016117~carotenoid biosynthetic process	1.2	3	4.7619	0.0213687	X86452, BT012712, S36691	10.9	0.714302	0.341379	19.3385
Luna Rossa	2	down-regulation	SP_PIR_KEYWORDS	carotenoid biosynthesis	1.2	3	4.7619	0.0249576	X86452, BT012712, S36691	10.32	0.780512	0.780512	22.3758
Luna Rossa	2	down-regulation	GOTERM_BP_FAT	GO:0042440~pigment metabolic process	1.2	3	4.7619	0.0311632	X86452, BT012712, S36691	9.08333	0.840583	0.368121	27.0202
Luna Rossa	2	down-regulation	GOTERM_BP_FAT	GO:0046148~pigment biosynthetic process	1.2	3	4.7619	0.0311632	X86452, BT012712, S36691	9.08333	0.840583	0.368121	27.0202
Luna Rossa	2	down-regulation	GOTERM_BP_FAT	GO:0006720~isoprenoid metabolic process	1.2	3	4.7619	0.0424177	X86452, BT012712, S36691	7.78571	0.91905	0.395157	35.0297
Luna Rossa	2	down-regulation	GOTERM_BP_FAT	GO:0006721~terpenoid metabolic process	1.2	3	4.7619	0.0424177	X86452, BT012712, S36691	7.78571	0.91905	0.395157	35.0297
Luna Rossa	2	down-regulation	GOTERM_BP_FAT	GO:0008299~isoprenoid biosynthetic process	1.2	3	4.7619	0.0424177	X86452, BT012712, S36691	7.78571	0.91905	0.395157	35.0297
Luna Rossa	2	down-regulation	GOTERM_BP_FAT	GO:0016114~terpenoid biosynthetic process	1.2	3	4.7619	0.0424177	X86452, BT012712, S36691	7.78571	0.91905	0.395157	35.0297
Luna Rossa	2	down-regulation	SP_PIR_KEYWORDS	transit peptide	1.2	5	7.93651	0.104913	X86452, Z11999, X63007, BT012712, S36691	2.45714	0.998706	0.891031	67.0686
Luna Rossa	2	down-regulation	UP_SEQ_FEATURE	transit peptide:Chloroplast	1.2	4	6.34921	0.229334	X86452, Z11999, X63007, BT012712	2.21667	0.999915	0.956107	90.2067
Luna Rossa	2	down-regulation	SP_PIR_KEYWORDS	chloroplast	1.2	5	7.93651	0.930467	X86452, Z11999, X63007, BT012712, S36691	0.761062	1	1	100
Luna Rossa	2	down-regulation	SP_PIR_KEYWORDS	plastid	1.2	5	7.93651	0.930467	X86452, Z11999, X63007, BT012712, S36691	0.761062	1	1	100
Luna Rossa	2	down-regulation	GOTERM_CC_FAT	GO:0009507~chloroplast	1.2	5	7.93651	0.949392	X86452, Z11999, X63007, BT012712, S36691	0.77193	1	1	100
Luna Rossa	2	down-regulation	GOTERM_CC_FAT	GO:0009536~plastid	1.2	5	7.93651	0.949392	X86452, Z11999, X63007, BT012712, S36691	0.77193	1	1	100
Luna Rossa	3	down-regulation	GOTERM_BP_FAT	GO:0008610~lipid biosynthetic process	0.8	4	6.34921	0.0208323	X86452, AJ242551, BT012712, S36691	5.58974	0.705076	0.456931	18.8976
Luna Rossa	3	down-regulation	SP_PIR_KEYWORDS	oxidoreductase	0.8	4	6.34921	0.259695	X86452, AJ242551, M93719, S36691	2.08485	1	0.924026	95.0877
Luna Rossa	3	down-regulation	GOTERM_BP_FAT	GO:0055114~oxidation reduction	0.8	4	6.34921	0.511659	X86452, AJ242551, M93719, S36691	1.39744	1	0.994463	99.92
Luna Rossa	4	down-regulation	UP_SEQ_FEATURE	active site:Proton donor	0.8	4	6.34921	0.030045	AJ242551, X74639, AY046588, X04583	5.06667	0.666529	0.666529	23.8213
Luna Rossa	4	down-regulation	UP_SEQ_FEATURE	glycosylation site:N-linked (GlcNAc...)	0.8	3	4.7619	0.0909304	X74639, D11350, X04583	5.32	0.967678	0.820217	57.2717
Luna Rossa	4	down-regulation	SP_PIR_KEYWORDS	hydrolase	0.8	5	7.93651	0.104913	AF161705, X74639, AY046588, D11350, X04583	2.45714	0.998706	0.891031	67.0686
Luna Rossa	4	down-regulation	SP_PIR_KEYWORDS	glycoprotein	0.8	3	4.7619	0.113616	X74639, D11350, X04583	4.69091	0.99928	0.836194	70.1403
Luna Rossa	4	down-regulation	SP_PIR_KEYWORDS	glycosidase	0.8	3	4.7619	0.151347	AY046588, D11350, X04583	3.96923	0.999947	0.860439	80.691
Luna Rossa	4	down-regulation	UP_SEQ_FEATURE	signal peptide	0.8	4	6.34921	0.321595	X74639, AY046588, D11350, X04583	1.86667	0.999999	0.969563	96.8595
Luna Rossa	4	down-regulation	SP_PIR_KEYWORDS	signal	0.8	4	6.34921	0.340182	X74639, AY046588, D11350, X04583	1.81053	1	0.955774	98.45
Luna Rossa	4	down-regulation	SP_PIR_KEYWORDS	Secreted	0.8	3	4.7619	0.36033	X74639, AY046588, X04583	2.24348	1	0.949141	98.8641
Luna Rossa	4	down-regulation	GOTERM_CC_FAT	GO:0005576~extracellular region	0.8	3	4.7619	0.394452	X74639, AY046588, X04583	2.03077	0.999998	0.999998	98.3653
Luna Rossa	5	down-regulation	GOTERM_MF_FAT	GO:0043169~cation binding	0.06	4	6.34921	0.845097	Z11999, AY046588, X63007, M93719	0.892929	1	1	100
Luna Rossa	5	down-regulation	GOTERM_MF_FAT	GO:0043167~ion binding	0.06	4	6.34921	0.853722	Z11999, AY046588, X63007, M93719	0.879602	1	1	100
Luna Rossa	5	down-regulation	GOTERM_MF_FAT	GO:0046872~metal ion binding	0.06	3	4.7619	0.937248	Z11999, X63007, M93719	0.72459	1	1	100
AVG	1	up-regulation	GOTERM_MF_FAT	GO:0070279~vitamin B6 binding	1	3	1.85185	0.074179	M61914, U17972, AY074788	5.91964	0.991592	0.991592	54.0582
AVG	1	up-regulation	GOTERM_MF_FAT	GO:0030170~pyridoxal phosphate binding	1	3	1.85185	0.074179	M61914, U17972, AY074788	5.91964	0.991592	0.991592	54.0582
AVG	1	up-regulation	SP_PIR_KEYWORDS	lyase	1	4	2.46914	0.089913	X55193, M61914, U17972, AY074788	3.39474	0.998756	0.964727	62.3891
AVG	1	up-regulation	SP_PIR_KEYWORDS	pyridoxal phosphate	1	3	1.85185	0.100274	M61914, U17972, AY074788	5.09211	0.999448	0.917977	66.6036
AVG	1	up-regulation	GOTERM_MF_FAT	GO:0019842~vitamin binding	1	3	1.85185	0.117406	M61914, U17972, AY074788	4.60417	0.999566	0.924306	71.6438
AVG	1	up-regulation	GOTERM_MF_FAT	GO:0048037~cofactor binding	1	4	2.46914	0.176675	AJ278331, M61914, U17972, AY074788	2.51136	0.999994	0.910239	85.9398
AVG	2	up-regulation	GOTERM_CC_FAT	GO:0005576~extracellular region	0.7	4	2.46914	0.042524	X79337, X55193, Z15141, X55693	3.86813	0.478903	0.478903	26.0753
AVG	2	up-regulation	SP_PIR_KEYWORDS	Secreted	0.7	4	2.46914	0.207864	X79337, X55193, Z15141, X55693	2.36156	1	0.963444	91.0951
AVG	2	up-regulation	UP_SEQ_FEATURE	signal peptide	0.7	4	2.46914	0.489591	L08830, X79337, X55193, Z15141	1.47368	1	1	99.8369
AVG	2	up-regulation	SP_PIR_KEYWORDS	signal	0.7	4	2.46914	0.512139	L08830, X79337, X55193, Z15141	1.42936	1	0.998288	99.9418
AVG	3	up-regulation	SP_PIR_KEYWORDS	nucleus	0.6	5	3.08642	0.054671	AJ011914, AF154003, U22441, L28715	3.08612	0.981533	0.981533	44.208
AVG	3	up-regulation	GOTERM_MF_FAT	GO:0000166~nucleotide binding	0.6	6	3.7037	0.0838379	AJ278331, L08830, U22441, Z24743, L28715	2.23986	0.995612	0.933757	58.6721
AVG	3	up-regulation	GOTERM_MF_FAT	GO:0017076~purine nucleotide binding	0.6	5	3.08642	0.154699	L08830, U22441, Z24743, L28715	2.1582	0.99997	0.926095	81.6585
AVG	3	up-regulation	GOTERM_MF_FAT	GO:0032553~ribonucleotide binding	0.6	5	3.08642	0.154699	L08830, U22441, Z24743, L28715	2.1582	0.99997	0.926095	81.6585
AVG	3	up-regulation	GOTERM_MF_FAT	GO:0032555~purine ribonucleotide binding	0.6	5	3.08642	0.154699	L08830, U22441, Z24743, L28715	2.1582	0.99997	0.926095	81.6585
AVG	3	up-regulation	SP_PIR_KEYWORDS	nucleotide-binding	0.6	5	3.08642	0.155389	L08830, U22441, Z24743, L28715	2.19015	0.999994	0.950093	82.6716
AVG	3	up-regulation	SP_PIR_KEYWORDS	atp-binding	0.6	3	1.85185	0.51608	L08830, U22441, Z24743	1.69737	1	0.99674	99.9465
AVG	3	up-regulation	GOTERM_MF_FAT	GO:0001883~purine nucleoside binding	0.6	3	1.85185	0.525617	L08830, U22441, Z24743	1.6575	1	0.99955	99.9461
AVG	3	up-regulation	GOTERM_MF_FAT	GO:0005524~ATP binding	0.6	3	1.85185	0.525617	L08830, U22441, Z24743	1.6575	1	0.99955	99.9461
AVG	3	up-regulation	GOTERM_MF_FAT	GO:0030554~adenyl nucleotide binding	0.6	3	1.85185	0.525617	L08830, U22441, Z24743	1.6575	1	0.99955	99.9461
AVG	3	up-regulation	GOTERM_MF_FAT	GO:0032559~adenyl ribonucleotide binding	0.6	3	1.85185	0.525617	L08830, U22441, Z24743	1.6575	1	0.99955	99.9461
AVG	3	up-regulation	GOTERM_MF_FAT	GO:0001882~nucleoside binding	0.6	3	1.85185	0.570573	L08830, U22441, Z24743	1.53472	1	0.99944	99.9803
AVG	4	up-regulation	UP_SEQ_FEATURE	disulfide bond	0.4	4	2.46914	0.310651	X79337, X79338, Y18346, Z15141	1.93103	1	1	97.1284
AVG	4	up-regulation	SP_PIR_KEYWORDS	disulfide bond	0.4	4	2.46914	0.370209	X79337, X79338, Y18346, Z15141	1.75212	1	0.990811	99.1762
AVG	4	up-regulation	SP_PIR_KEYWORDS	hydrolase	0.4	3	1.85185	0.733214	X79337, X79338, Z15141	1.16391	1	0.999916	99.9999
AVG	5	up-regulation	GOTERM_MF_FAT	GO:0046872~metal ion binding	0.02	3	1.85185	0.952766	X55193, AY074788, Z24743	0.679303	1	1	100
AVG	5	up-regulation	GOTERM_MF_FAT	GO:0043169~cation binding	0.02	3	1.85185	0.96834	X55193, AY074788, Z24743	0.627841	1	1	100
AVG	5	up-regulation	GOTERM_MF_FAT	GO:0043167~ion binding	0.02	3	1.85185	0.970843	X55193, AY074788, Z24743	0.61847	1	1	100
AVG	1	down-regulation	GOTERM_BP_FAT	GO:0019748~secondary metabolic process	2.1	8	7.54717	4.00465e-06	X86452, X55194, EF581828, X55195, EF534738, BT012712, S36691, AF263101	7.58261	0.000492452	0.000492452	0.00461751
AVG	1	down-regulation	SP_PIR_KEYWORDS	transit peptide	2.1	13	12.2642	1.58165e-05	M17558, EF581828, Z11999, X63007, EF534738, AF347664, X86452, U66300, U50152, BT012712, S36691, Z21792, AF263101	3.54921	0.00150145	0.00150145	0.0173842
AVG	1	down-regulation	GOTERM_BP_FAT	GO:0006720~isoprenoid metabolic process	2.1	6	5.66038	0.000122986	X86452, EF581828, EF534738, BT012712, S36691, AF263101	8.12422	0.0150143	0.00753554	0.141718
AVG	1	down-regulation	GOTERM_BP_FAT	GO:0006721~terpenoid metabolic process	2.1	6	5.66038	0.000122986	X86452, EF581828, EF534738, BT012712, S36691, AF263101	8.12422	0.0150143	0.00753554	0.141718
AVG	1	down-regulation	GOTERM_BP_FAT	GO:0008299~isoprenoid biosynthetic process	2.1	6	5.66038	0.000122986	X86452, EF581828, EF534738, BT012712, S36691, AF263101	8.12422	0.0150143	0.00753554	0.141718
AVG	1	down-regulation	GOTERM_BP_FAT	GO:0016114~terpenoid biosynthetic process	2.1	6	5.66038	0.000122986	X86452, EF581828, EF534738, BT012712, S36691, AF263101	8.12422	0.0150143	0.00753554	0.141718
AVG	1	down-regulation	UP_SEQ_FEATURE	transit peptide:Chloroplast	2.1	11	10.3774	0.000320765	X86452, EF581828, M17558, U66300, Z11999, X63007, U50152, EF534738, BT012712, Z21792, AF347664	3.26562	0.0269009	0.0269009	0.344563
AVG	1	down-regulation	GOTERM_BP_FAT	GO:0008610~lipid biosynthetic process	2.1	7	6.60377	0.00057424	X86452, EF581828, EF534738, BT012712, S36691, AF263101, U09026	5.10368	0.0682138	0.0232755	0.660137
AVG	1	down-regulation	GOTERM_BP_FAT	GO:0016108~tetraterpenoid metabolic process	2.1	4	3.77358	0.00788442	X86452, EF534738, BT012712, S36691	7.58261	0.622289	0.216047	8.72311
AVG	1	down-regulation	GOTERM_BP_FAT	GO:0016109~tetraterpenoid biosynthetic process	2.1	4	3.77358	0.00788442	X86452, EF534738, BT012712, S36691	7.58261	0.622289	0.216047	8.72311
AVG	1	down-regulation	GOTERM_BP_FAT	GO:0016116~carotenoid metabolic process	2.1	4	3.77358	0.00788442	X86452, EF534738, BT012712, S36691	7.58261	0.622289	0.216047	8.72311
AVG	1	down-regulation	GOTERM_BP_FAT	GO:0016117~carotenoid biosynthetic process	2.1	4	3.77358	0.00788442	X86452, EF534738, BT012712, S36691	7.58261	0.622289	0.216047	8.72311
AVG	1	down-regulation	SP_PIR_KEYWORDS	carotenoid biosynthesis	2.1	4	3.77358	0.00799002	X86452, EF534738, BT012712, S36691	7.64444	0.533315	0.316857	8.44035
AVG	1	down-regulation	GOTERM_BP_FAT	GO:0042440~pigment metabolic process	2.1	4	3.77358	0.0147261	X86452, EF534738, BT012712, S36691	6.31884	0.838747	0.305773	15.7232
AVG	1	down-regulation	GOTERM_BP_FAT	GO:0046148~pigment biosynthetic process	2.1	4	3.77358	0.0147261	X86452, EF534738, BT012712, S36691	6.31884	0.838747	0.305773	15.7232
AVG	1	down-regulation	SP_PIR_KEYWORDS	Isoprene biosynthesis	2.1	3	2.83019	0.027571	EF534738, BT012712, AF263101	9.55556	0.929774	0.587428	26.4584
AVG	1	down-regulation	GOTERM_CC_FAT	GO:0009507~chloroplast	2.1	13	12.2642	0.271817	M17558, EF581828, Z11999, X63007, EF534738, AF347664, X86452, U66300, U50152, BT012712, S36691, Z21792, AF263101	1.1806	0.999946	0.999946	93.4457
AVG	1	down-regulation	GOTERM_CC_FAT	GO:0009536~plastid	2.1	13	12.2642	0.271817	M17558, EF581828, Z11999, X63007, EF534738, AF347664, X86452, U66300, U50152, BT012712, S36691, Z21792, AF263101	1.1806	0.999946	0.999946	93.4457
AVG	1	down-regulation	SP_PIR_KEYWORDS	chloroplast	2.1	13	12.2642	0.478581	M17558, EF581828, Z11999, X63007, EF534738, AF347664, X86452, U66300, U50152, BT012712, S36691, Z21792, AF263101	1.09931	1	0.999855	99.9221
AVG	1	down-regulation	SP_PIR_KEYWORDS	plastid	2.1	13	12.2642	0.478581	M17558, EF581828, Z11999, X63007, EF534738, AF347664, X86452, U66300, U50152, BT012712, S36691, Z21792, AF263101	1.09931	1	0.999855	99.9221
AVG	1	down-regulation	SP_PIR_KEYWORDS	nad	2.1	3	2.83019	0.562184	X86452, EF581828, S36691	1.59259	1	0.999945	99.9886
AVG	1	down-regulation	SP_PIR_KEYWORDS	oxidoreductase	2.1	4	3.77358	0.677177	X86452, EF581828, S36691, U09026	1.15825	1	0.999978	99.9996
AVG	1	down-regulation	GOTERM_MF_FAT	GO:0009055~electron carrier activity	2.1	3	2.83019	0.767513	X86452, S36691, U09026	1.105	1	1	100
AVG	1	down-regulation	GOTERM_BP_FAT	GO:0055114~oxidation reduction	2.1	4	3.77358	0.934237	X86452, EF581828, S36691, U09026	0.729097	1	1	100
AVG	2	down-regulation	SP_PIR_KEYWORDS	transferase	1.1	7	6.60377	0.046304	X55194, X55195, AJ006414, EF534738, BT012712, Z21792, AF263101	2.38889	0.988935	0.593754	40.6155
AVG	2	down-regulation	GOTERM_BP_FAT	GO:0042398~cellular amino acid derivative biosynthetic process	1.1	4	3.77358	0.067275	X55194, X59146, X55195, AJ006414	3.7913	0.99981	0.760145	55.2039
AVG	2	down-regulation	GOTERM_BP_FAT	GO:0006575~cellular amino acid derivative metabolic process	1.1	4	3.77358	0.182008	X55194, X59146, X55195, AJ006414	2.52754	1	0.9707	90.1385
AVG	3	down-regulation	SP_PIR_KEYWORDS	atp-binding	0.09	3	2.83019	0.72605	M60166, AF263101, AY368907	1.19444	1	0.999986	99.9999
AVG	3	down-regulation	GOTERM_MF_FAT	GO:0030554~adenyl nucleotide binding	0.09	3	2.83019	0.767513	M60166, AF263101, AY368907	1.105	1	1	100
AVG	3	down-regulation	GOTERM_MF_FAT	GO:0032559~adenyl ribonucleotide binding	0.09	3	2.83019	0.767513	M60166, AF263101, AY368907	1.105	1	1	100
AVG	3	down-regulation	GOTERM_MF_FAT	GO:0005524~ATP binding	0.09	3	2.83019	0.767513	M60166, AF263101, AY368907	1.105	1	1	100
AVG	3	down-regulation	GOTERM_MF_FAT	GO:0001883~purine nucleoside binding	0.09	3	2.83019	0.767513	M60166, AF263101, AY368907	1.105	1	1	100
AVG	3	down-regulation	GOTERM_MF_FAT	GO:0001882~nucleoside binding	0.09	3	2.83019	0.806137	M60166, AF263101, AY368907	1.02315	1	1	100
AVG	3	down-regulation	SP_PIR_KEYWORDS	nucleotide-binding	0.09	3	2.83019	0.851323	M60166, AF263101, AY368907	0.924731	1	1	100
AVG	3	down-regulation	GOTERM_MF_FAT	GO:0032553~ribonucleotide binding	0.09	3	2.83019	0.879876	M60166, AF263101, AY368907	0.863281	1	1	100
AVG	3	down-regulation	GOTERM_MF_FAT	GO:0032555~purine ribonucleotide binding	0.09	3	2.83019	0.879876	M60166, AF263101, AY368907	0.863281	1	1	100
AVG	3	down-regulation	GOTERM_MF_FAT	GO:0017076~purine nucleotide binding	0.09	3	2.83019	0.879876	M60166, AF263101, AY368907	0.863281	1	1	100
AVG	3	down-regulation	GOTERM_MF_FAT	GO:0000166~nucleotide binding	0.09	3	2.83019	0.927931	M60166, AF263101, AY368907	0.746622	1	1	100
AVG	4	down-regulation	GOTERM_CC_FAT	GO:0009523~photosystem II	0.07	3	2.83019	0.596579	M17558, Z11999, X63007	1.47899	1	0.999999	99.959
AVG	4	down-regulation	SP_PIR_KEYWORDS	photosystem ii	0.07	3	2.83019	0.623107	M17558, Z11999, X63007	1.43333	1	0.999966	99.9978
AVG	4	down-regulation	GOTERM_CC_FAT	GO:0009521~photosystem	0.07	3	2.83019	0.742292	M17558, Z11999, X63007	1.15033	1	0.999999	99.9991
AVG	4	down-regulation	GOTERM_CC_FAT	GO:0034357~photosynthetic membrane	0.07	3	2.83019	0.762094	M17558, Z11999, X63007	1.10924	1	0.999985	99.9996
AVG	4	down-regulation	GOTERM_MF_FAT	GO:0046872~metal ion binding	0.07	6	5.66038	0.817321	M17558, Z11999, M60166, X63007, U50152, U09026	0.905738	1	1	100
AVG	4	down-regulation	GOTERM_MF_FAT	GO:0043169~cation binding	0.07	6	5.66038	0.874988	M17558, Z11999, M60166, X63007, U50152, U09026	0.837121	1	1	100
AVG	4	down-regulation	GOTERM_MF_FAT	GO:0043167~ion binding	0.07	6	5.66038	0.884636	M17558, Z11999, M60166, X63007, U50152, U09026	0.824627	1	1	100
AVG	4	down-regulation	SP_PIR_KEYWORDS	photosynthesis	0.07	3	2.83019	0.915893	M17558, Z11999, X63007	0.774775	1	1	100
AVG	4	down-regulation	SP_PIR_KEYWORDS	metal-binding	0.07	4	3.77358	0.941368	M17558, M60166, U50152, U09026	0.707819	1	1	100
AVG	4	down-regulation	GOTERM_MF_FAT	GO:0046914~transition metal ion binding	0.07	3	2.83019	0.941752	Z11999, U50152, U09026	0.708333	1	1	100
AVG	4	down-regulation	GOTERM_BP_FAT	GO:0015979~photosynthesis	0.07	3	2.83019	0.961525	M17558, Z11999, X63007	0.646245	1	1	100
AVG	4	down-regulation	GOTERM_CC_FAT	GO:0009579~thylakoid	0.07	3	2.83019	0.981375	M17558, Z11999, X63007	0.575163	1	1	100
AVG	4	down-regulation	SP_PIR_KEYWORDS	membrane	0.07	4	3.77358	0.982426	M17558, Z11999, M60166, X63007	0.579125	1	1	100
AVG	4	down-regulation	SP_PIR_KEYWORDS	thylakoid	0.07	3	2.83019	0.982741	M17558, Z11999, X63007	0.551282	1	1	100

## Sheet: Significant
Functional annotation chart (FAC) for differentially regulated genes in cv. AVG and cv. Luna Rossa
Sample	Cluster	gene expression	Category	Term	Enrichment Score	PValue	Fold Enrichment	Bonferroni	Benjamini	FDR
Luna Rossa	1	down	GOTERM_BP_FAT	GO:0009835~ripening	1.2	0.0549878	6.8125	0.962384	0.421156	43.0337
Luna Rossa	2	down	GOTERM_BP_FAT	GO:0019748~secondary metabolic process	1.2	0.00952669	7.26667	0.426041	0.426041	9.08441
Luna Rossa	2	down	GOTERM_BP_FAT	GO:0008610~lipid biosynthetic process	1.2	0.0208323	5.58974	0.705076	0.456931	18.8976
Luna Rossa	2	down	GOTERM_BP_FAT	GO:0016108~tetraterpenoid metabolic process	1.2	0.0213687	10.9	0.714302	0.341379	19.3385
Luna Rossa	2	down	GOTERM_BP_FAT	GO:0016109~tetraterpenoid biosynthetic process	1.2	0.0213687	10.9	0.714302	0.341379	19.3385
Luna Rossa	2	down	GOTERM_BP_FAT	GO:0016116~carotenoid metabolic process	1.2	0.0213687	10.9	0.714302	0.341379	19.3385
Luna Rossa	2	down	GOTERM_BP_FAT	GO:0016117~carotenoid biosynthetic process	1.2	0.0213687	10.9	0.714302	0.341379	19.3385
Luna Rossa	2	down	SP_PIR_KEYWORDS	carotenoid biosynthesis	1.2	0.0249576	10.32	0.780512	0.780512	22.3758
Luna Rossa	2	down	GOTERM_BP_FAT	GO:0042440~pigment metabolic process	1.2	0.0311632	9.08333	0.840583	0.368121	27.0202
Luna Rossa	2	down	GOTERM_BP_FAT	GO:0046148~pigment biosynthetic process	1.2	0.0311632	9.08333	0.840583	0.368121	27.0202
Luna Rossa	2	down	GOTERM_BP_FAT	GO:0006720~isoprenoid metabolic process	1.2	0.0424177	7.78571	0.91905	0.395157	35.0297
Luna Rossa	2	down	GOTERM_BP_FAT	GO:0006721~terpenoid metabolic process	1.2	0.0424177	7.78571	0.91905	0.395157	35.0297
Luna Rossa	2	down	GOTERM_BP_FAT	GO:0008299~isoprenoid biosynthetic process	1.2	0.0424177	7.78571	0.91905	0.395157	35.0297
Luna Rossa	2	down	GOTERM_BP_FAT	GO:0016114~terpenoid biosynthetic process	1.2	0.0424177	7.78571	0.91905	0.395157	35.0297
Luna Rossa	3	down	GOTERM_BP_FAT	GO:0008610~lipid biosynthetic process	0.8	0.0208323	5.58974	0.705076	0.456931	18.8976
Luna Rossa	4	down	UP_SEQ_FEATURE	active site:Proton donor	0.8	0.030045	5.06667	0.666529	0.666529	23.8213
AVG	2	up	GOTERM_CC_FAT	GO:0005576~extracellular region	0.7	0.042524	3.86813	0.478903	0.478903	26.0753
AVG	3	up	SP_PIR_KEYWORDS	nucleus	0.6	0.054671	3.08612	0.981533	0.981533	44.208
AVG	1	down	GOTERM_BP_FAT	GO:0019748~secondary metabolic process	2.1	4.00465e-06	7.58261	0.000492452	0.000492452	0.00461751
AVG	1	down	SP_PIR_KEYWORDS	transit peptide	2.1	1.58165e-05	3.54921	0.00150145	0.00150145	0.0173842
AVG	1	down	GOTERM_BP_FAT	GO:0006720~isoprenoid metabolic process	2.1	0.000122986	8.12422	0.0150143	0.00753554	0.141718
AVG	1	down	GOTERM_BP_FAT	GO:0006721~terpenoid metabolic process	2.1	0.000122986	8.12422	0.0150143	0.00753554	0.141718
AVG	1	down	GOTERM_BP_FAT	GO:0008299~isoprenoid biosynthetic process	2.1	0.000122986	8.12422	0.0150143	0.00753554	0.141718
AVG	1	down	GOTERM_BP_FAT	GO:0016114~terpenoid biosynthetic process	2.1	0.000122986	8.12422	0.0150143	0.00753554	0.141718
AVG	1	down	UP_SEQ_FEATURE	transit peptide:Chloroplast	2.1	0.000320765	3.26562	0.0269009	0.0269009	0.344563
AVG	1	down	GOTERM_BP_FAT	GO:0008610~lipid biosynthetic process	2.1	0.00057424	5.10368	0.0682138	0.0232755	0.660137
AVG	1	down	GOTERM_BP_FAT	GO:0016108~tetraterpenoid metabolic process	2.1	0.00788442	7.58261	0.622289	0.216047	8.72311
AVG	1	down	GOTERM_BP_FAT	GO:0016109~tetraterpenoid biosynthetic process	2.1	0.00788442	7.58261	0.622289	0.216047	8.72311
AVG	1	down	GOTERM_BP_FAT	GO:0016116~carotenoid metabolic process	2.1	0.00788442	7.58261	0.622289	0.216047	8.72311
AVG	1	down	GOTERM_BP_FAT	GO:0016117~carotenoid biosynthetic process	2.1	0.00788442	7.58261	0.622289	0.216047	8.72311
AVG	1	down	SP_PIR_KEYWORDS	carotenoid biosynthesis	2.1	0.00799002	7.64444	0.533315	0.316857	8.44035
AVG	1	down	GOTERM_BP_FAT	GO:0042440~pigment metabolic process	2.1	0.0147261	6.31884	0.838747	0.305773	15.7232
AVG	1	down	GOTERM_BP_FAT	GO:0046148~pigment biosynthetic process	2.1	0.0147261	6.31884	0.838747	0.305773	15.7232
AVG	1	down	SP_PIR_KEYWORDS	Isoprene biosynthesis	2.1	0.027571	9.55556	0.929774	0.587428	26.4584
AVG	2	down	SP_PIR_KEYWORDS	transferase	1.1	0.046304	2.38889	0.988935	0.593754	40.6155
