# Supplementary material for: Wounding tomato fruit elicits ripening-stage specific changes in gene expression and production of volatile compounds
Source: J Exp Bot. 2015 Jan 22;66(5):1511–26. doi: 10.1093/jxb/eru516 (PMC4339607; doi:10.1093/jxb/eru516)
Supplement: Supplementary Data [file supp_eru516_jexbot135350_file001.xlsx]

## Sheet: UR AVG
AVG
Primary Sequence Name	Sequence Code	Fold Change	Log(Ratio)	P-value
BE450951	BE450951	3922.44	3.59356	-3.67513e-20
BI421662	BI421662	3617.66	3.55843	-3.84136e-23
AW036464	AW036464	1652.02	3.21801	-0.00045
EG553536	EG553536	699.306	2.84467	-9.50719e-19
TA55049_4081	TA55049_4081	625.381	2.79614	-0.36978
AI484614	AI484614	597.908	2.77663	-2.32542e-23
BG627151	BG627151	530.834	2.72496	-0.60249
AI782046	AI782046	481.891	2.68295	-2.20248e-23
BI934313	BI934313	476.468	2.67803	-1.1636e-06
AI782131	AI782131	362.32	2.55909	-0.00426
DB682731	DB682731	355.57	2.55093	-2.06264e-22
TA55400_4081	TA55400_4081	329.595	2.51798	0
DB719896	DB719896	320.964	2.50646	-0.08972
AI486533	AI486533	317.419	2.50163	0
BI922683	BI922683	294.547	2.46915	0
AI485516	AI485516	291.686	2.46492	-2.34679e-18
EG553452	EG553452	252.702	2.40261	-2.28768e-25
AI486803	AI486803	216.436	2.33533	-1.82169e-44
CD579161	CD579161	204.862	2.31146	-2.86663e-23
BW687390	BW687390	204.735	2.31119	0
TA55977_4081	TA55977_4081	203.659	2.3089	-2.34442e-12
DV105056	DV105056	191.025	2.28109	-7.8231e-19
TA56321_4081	TA56321_4081	183.045	2.26256	-7.29948e-21
DB717835	DB717835	181.223	2.25821	-7.85117e-14
AI773755	AI773755	180.091	2.25549	-6.04901e-40
BM411009	BM411009	176.468	2.24667	-0.21082
AI778008	AI778008	167.659	2.22443	-4.5545e-41
BT013283	BT013283	165.335	2.21836	-3.20285e-19
AW035197	AW035197	158.449	2.19989	-2.4598e-22
TA36909_4081	TA36909_4081	155.978	2.19306	0
TC200614	TC200614	154.859	2.18994	-1.4666e-07
DB701539	DB701539	150.908	2.17871	-1.83692e-06
DB678764	DB678764	150.474	2.17746	-2.79805e-33
BW692867	BW692867	147.678	2.16932	0
AW626189	AW626189	143.97	2.15827	-0.00028
AI485851	AI485851	143.356	2.15642	-3.69239e-27
DV105313	DV105313	142.682	2.15437	-0.07073
BP902454	BP902454	141.654	2.15123	-1.09476e-18
BT013002	BT013002	141.454	2.15061	0
EG553356	EG553356	141.066	2.14942	0
lin9	AM050394	140.982	2.14916	-2.78439e-35
TA56404_4081	TA56404_4081	133.867	2.12667	-0.04297
BI423188	BI423188	129.795	2.11326	-4.99913e-23
BI422101	BI422101	128.272	2.10813	0
TA50195_4081	TA50195_4081	127.768	2.10642	-1.24752e-06
BI934924	BI934924	125.564	2.09887	0
AW040683	AW040683	125.159	2.09746	-9.85346e-35
AI782465	AI782465	121.469	2.08447	-1.79362e-21
AI488104	AI488104	120.958	2.08263	0
AI772038	AI772038	119.542	2.07752	0
AI895312	AI895312	119.026	2.07564	0
TA55554_4081	TA55554_4081	114.937	2.06046	-3.26557e-22
ES894904	ES894904	114.81	2.05998	-1.53935e-22
BF097371	BF097371	114.752	2.05976	-1.36482e-40
TA54700_4081	TA54700_4081	114.587	2.05913	-3.58574e-20
AW033634	AW033634	113.853	2.05634	-0.44648
DB681706	DB681706	112.864	2.05256	0
AI488002	AI488002	112.626	2.05164	-8.99269e-17
BI209007	BI209007	112.423	2.05086	-0.23558
BE344397	BE344397	112.314	2.05043	0
TA39604_4081	TA39604_4081	112.177	2.04991	0
TA37079_4081	TA37079_4081	110.878	2.04485	-9.36771e-12
CMPG1	DQ118759	109.525	2.03951	0
AI773577	AI773577	108.384	2.03496	0
AI489536	AI489536	106.964	2.02924	-2.11979e-07
EG553551	EG553551	105.194	2.02199	0
BG135473	BG135473	104.224	2.01797	-0.24205
EG553462	EG553462	102.48	2.01064	-1.04347e-20
BI922465	BI922465	101.776	2.00765	-2.18407e-06
AW737451	AW737451	100.809	2.0035	-0.04987
ES895671	ES895671	100.245	2.00106	-5.19292e-15
DB698329	DB698329	100.024	2.0001	-3.91449e-28
AW031582	AW031582	100	2	-0.9955
TA39362_4081	TA39362_4081	100	2	-0.9955
BI927152	BI927152	100	2	-0.9955
DB683588	DB683588	100	2	-0.9955
AW623243	AW623243	100	2	-0.9955
BG630020	BG630020	100	2	-0.9955
AW218535	AW218535	100	2	-0.9955
AW737903	AW737903	100	2	-0.9955
TA54004_4081	TA54004_4081	100	2	-0.9955
BG134596	BG134596	100	2	-0.9955
BF096910	BF096910	100	2	-0.9955
DB706374	DB706374	100	2	-0.9955
TA57060_4081	TA57060_4081	100	2	-0.9955
AW038649	AW038649	100	2	-0.9955
DB682728	DB682728	100	2	-0.9955
TA56332_4081	TA56332_4081	100	2	-0.9955
BE462996	BE462996	100	2	-0.9955
BI933663	BI933663	100	2	-0.9955
DB707069	DB707069	100	2	-0.9955
AW624179	AW624179	100	2	-0.9955
BG125772	BG125772	100	2	-0.9955
AW650054	AW650054	100	2	-0.9955
BG132733	BG132733	100	2	-0.9955
DB708351	DB708351	100	2	-0.9955
BE344426	BE344426	100	2	-0.9955
TC214931	TC214931	100	2	-0.9955
AW443923	AW443923	100	2	-0.9955
DB704054	DB704054	100	2	-0.9955
AW934659	AW934659	100	2	-0.9955
AW036143	AW036143	100	2	-0.9955
BE460026	BE460026	100	2	-0.9955
BG735254	BG735254	100	2	-0.9955
AI778098	AI778098	100	2	-0.9955
DV104013	DV104013	100	2	-0.9955
DV104709	DV104709	100	2	-0.9955
TA46996_4081	TA46996_4081	100	2	-0.9955
TC193082	TC193082	100	2	-0.9955
TA53490_4081	TA53490_4081	100	2	-0.9955
DB683743	DB683743	100	2	-0.9955
AI898808	AI898808	100	2	-0.9955
BW691154	BW691154	100	2	-0.9955
DB687130	DB687130	100	2	-0.9955
TA56032_4081	TA56032_4081	100	2	-0.9955
DB716359	DB716359	100	2	-0.9955
AW036349	AW036349	100	2	-0.9955
DB708344	DB708344	100	2	-0.9955
AW033645	AW033645	100	2	-0.9955
TA56001_4081	TA56001_4081	100	2	-0.9955
BG630230	BG630230	100	2	-0.9955
DV104443	DV104443	100	2	-0.9955
CK715511	CK715511	100	2	-0.9955
BG735218	BG735218	100	2	-0.9955
BE431535	BE431535	100	2	-0.9955
NP9287589	NP9287589	100	2	-0.9955
BI931965	BI931965	100	2	-0.9955
AW737786	AW737786	100	2	-0.9955
TA56232_4081	TA56232_4081	100	2	-0.9955
BF096444	BF096444	100	2	-0.9955
AJ784685	AJ784685	100	2	-0.9955
TA52480_4081	TA52480_4081	100	2	-0.9955
TA56776_4081	TA56776_4081	100	2	-0.9955
DV935845	DV935845	100	2	-0.9955
TC199362	TC199362	100	2	-0.9955
DB681964	DB681964	100	2	-0.9955
BG130410	BG130410	100	2	-0.9955
AW223483	AW223483	100	2	-0.9955
AI487256	AI487256	100	2	-0.9955
AW738004	AW738004	100	2	-0.9955
AI483278	AI483278	100	2	-0.9955
AW036236	AW036236	100	2	-0.9955
AW648605	AW648605	100	2	-0.9955
BF096702	BF096702	100	2	-0.9955
BP906529	BP906529	100	2	-0.9955
NP1427497	NP1427497	100	2	-0.9955
DB715720	DB715720	100	2	-0.9955
DB716834	DB716834	100	2	-0.9955
TA37162_4081	TA37162_4081	100	2	-0.9955
DB680374	DB680374	100	2	-0.9955
TA56280_4081	TA56280_4081	100	2	-0.9955
AW036092	AW036092	100	2	-0.9955
DB703575	DB703575	100	2	-0.9955
BE354145	BE354145	100	2	-0.9955
TA56138_4081	TA56138_4081	100	2	-0.9955
BG124520	BG124520	100	2	-0.9955
TC208492	TC208492	100	2	-0.9955
BG631144	BG631144	100	2	-0.9955
BI208492	BI208492	100	2	-0.9955
BF097613	BF097613	100	2	-0.9955
AJ784443	AJ784443	100	2	-0.9955
BM409459	BM409459	100	2	-0.9955
DB727042	DB727042	100	2	-0.9955
AI490617	AI490617	100	2	-0.9955
BI926779	BI926779	100	2	-0.9955
AI488994	AI488994	100	2	-0.9955
EG552981	EG552981	100	2	-0.9955
BI208629	BI208629	100	2	-0.9955
DB684930	DB684930	100	2	-0.9955
BP880324	BP880324	100	2	-0.9955
AI781867	AI781867	100	2	-0.9955
DB717475	DB717475	100	2	-0.9955
TC213527	TC213527	100	2	-0.9955
BG631666	BG631666	100	2	-0.9955
BI928574	BI928574	100	2	-0.9955
TA45849_4081	TA45849_4081	100	2	-0.9955
BG627176	BG627176	100	2	-0.9955
BF097049	BF097049	100	2	-0.9955
AW217918	AW217918	100	2	-0.9955
NP9287487	NP9287487	100	2	-0.9955
TA55700_4081	TA55700_4081	100	2	-0.9955
TA53234_4081	TA53234_4081	100	2	-0.9955
BI924705	BI924705	100	2	-0.9955
TA36408_4081	TA36408_4081	100	2	-0.9955
AW930784	AW930784	100	2	-0.9955
BF114298	BF114298	100	2	-0.9955
DV105644	DV105644	100	2	-0.9955
AJ784506	AJ784506	100	2	-0.9955
LHA8	AF263917	100	2	-0.9955
TA56938_4081	TA56938_4081	100	2	-0.9955
GolS-1	AF311943	100	2	-0.9955
TA56334_4081	TA56334_4081	100	2	-0.9955
TA37084_4081	TA37084_4081	100	2	-0.9955
LOC543717	AF515615	100	2	-0.9955
BG126749	BG126749	100	2	-0.9955
TC203946	TC203946	100	2	-0.9955
BI929891	BI929891	100	2	-0.9955
AI486702	AI486702	100	2	-0.9955
BI421703	BI421703	100	2	-0.9955
NP9287556	NP9287556	100	2	-0.9955
BI210469	BI210469	100	2	-0.9955
TC209473	TC209473	100	2	-0.9955
AW624998	AW624998	100	2	-0.9955
DV104705	DV104705	100	2	-0.9955
BG735055	BG735055	100	2	-0.9955
AJ319983	AJ319983	100	2	-0.9955
TA53832_4081	TA53832_4081	100	2	-0.9955
AW455283	AW455283	100	2	-0.9955
DB696942	DB696942	100	2	-0.9955
BE353984	BE353984	100	2	-0.9955
DB716188	DB716188	100	2	-0.9955
AW218469	AW218469	100	2	-0.9955
DB714218	DB714218	100	2	-0.9955
TA52794_4081	TA52794_4081	100	2	-0.9955
AW933360	AW933360	100	2	-0.9955
DB692251	DB692251	100	2	-0.9955
TA55890_4081	TA55890_4081	100	2	-0.9955
AW018272	AW018272	100	2	-0.9955
AI490619	AI490619	100	2	-0.9955
BG627241	BG627241	100	2	-0.9955
TA56800_4081	TA56800_4081	100	2	-0.9955
DB711651	DB711651	100	2	-0.9955
BI926357	BI926357	100	2	-0.9955
AW929517	AW929517	100	2	-0.9955
AI489990	AI489990	100	2	-0.9955
AW036068	AW036068	100	2	-0.9955
AW031458	AW031458	100	2	-0.9955
AI486412	AI486412	100	2	-0.9955
TA54454_4081	TA54454_4081	100	2	-0.9955
BG133265	BG133265	100	2	-0.9955
TA51515_4081	TA51515_4081	100	2	-0.9955
AW219123	AW219123	100	2	-0.9955
DB703676	DB703676	100	2	-0.9955
EG364666	EG364666	100	2	-0.9955
BI926621	BI926621	100	2	-0.9955
TC216460	TC216460	100	2	-0.9955
DB714641	DB714641	100	2	-0.9955
AW738600	AW738600	100	2	-0.9955
BE353363	BE353363	100	2	-0.9955
TA51977_4081	TA51977_4081	100	2	-0.9955
TA53900_4081	TA53900_4081	100	2	-0.9955
BE451461	BE451461	100	2	-0.9955
DB684457	DB684457	100	2	-0.9955
AW033950	AW033950	100	2	-0.9955
AI897907	AI897907	100	2	-0.9955
CK720570	CK720570	100	2	-0.9955
TA56048_4081	TA56048_4081	100	2	-0.9955
AW443622	AW443622	100	2	-0.9955
TC205847	TC205847	100	2	-0.9955
DB717609	DB717609	100	2	-0.9955
BM535426	BM535426	100	2	-0.9955
BE434982	BE434982	100	2	-0.9955
AW220232	AW220232	100	2	-0.9955
DB688173	DB688173	100	2	-0.9955
BE451287	BE451287	100	2	-0.9955
BI933581	BI933581	100	2	-0.9955
TC210974	TC210974	100	2	-0.9955
TA54043_4081	TA54043_4081	100	2	-0.9955
AW443616	AW443616	100	2	-0.9955
DB688137	DB688137	100	2	-0.9955
AI484946	AI484946	100	2	-0.9955
DV935893	DV935893	100	2	-0.9955
BI205177	BI205177	100	2	-0.9955
BP886876	BP886876	100	2	-0.9955
DB720724	DB720724	100	2	-0.9955
AI894936	AI894936	100	2	-0.9955
TA53775_4081	TA53775_4081	100	2	-0.9955
BW690436	BW690436	100	2	-0.9955
DB711714	DB711714	100	2	-0.9955
BG133111	BG133111	100	2	-0.9955
BE435294	BE435294	100	2	-0.9955
BE450454	BE450454	100	2	-0.9955
BP878481	BP878481	100	2	-0.9955
DV104826	DV104826	100	2	-0.9955
CB214942	CB214942	100	2	-0.9955
TA56655_4081	TA56655_4081	100	2	-0.9955
BF098582	BF098582	100	2	-0.9955
AY125863	AY125863	100	2	-0.9955
BF051513	BF051513	100	2	-0.9955
DB719477	DB719477	100	2	-0.9955
AI483616	AI483616	100	2	-0.9955
AW621640	AW621640	100	2	-0.9955
AI486128	AI486128	100	2	-0.9955
AW443666	AW443666	100	2	-0.9955
TA50758_4081	TA50758_4081	100	2	-0.9955
AW032578	AW032578	100	2	-0.9955
TC215430	TC215430	100	2	-0.9955
BE354064	BE354064	100	2	-0.9955
BG129438	BG129438	100	2	-0.9955
TC212246	TC212246	100	2	-0.9955
BG629718	BG629718	100	2	-0.9955
BE462421	BE462421	100	2	-0.9955
LOC544004	U23053	100	2	-0.9955
BG126596	BG126596	100	2	-0.9955
TC215165	TC215165	100	2	-0.9955
DB710891	DB710891	100	2	-0.9955
BI925750	BI925750	100	2	-0.9955
BE354186	BE354186	100	2	-0.9955
AW443620	AW443620	100	2	-0.9955
TC216235	TC216235	100	2	-0.9955
DB702680	DB702680	100	2	-0.9955
AW219808	AW219808	100	2	-0.9955
TC204680	TC204680	100	2	-0.9955
DB687673	DB687673	100	2	-0.9955
BG735205	BG735205	100	2	-0.9955
BI209641	BI209641	100	2	-0.9955
AI772051	AI772051	100	2	-0.9955
TC208747	TC208747	100	2	-0.9955
AI490612	AI490612	100	2	-0.9955
DB722938	DB722938	100	2	-0.9955
AW443663	AW443663	100	2	-0.9955
DB684770	DB684770	100	2	-0.9955
BP909007	BP909007	100	2	-0.9955
BI925366	BI925366	100	2	-0.9955
AW650005	AW650005	100	2	-0.9955
DB715979	DB715979	100	2	-0.9955
DB682127	DB682127	100	2	-0.9955
TA56819_4081	TA56819_4081	100	2	-0.9955
DV105069	DV105069	100	2	-0.9955
BI931067	BI931067	100	2	-0.9955
BG627620	BG627620	100	2	-0.9955
BG642716	BG642716	100	2	-0.9955
DB705307	DB705307	100	2	-0.9955
TA53401_4081	TA53401_4081	100	2	-0.9955
AW219712	AW219712	100	2	-0.9955
BG735222	BG735222	100	2	-0.9955
DB695755	DB695755	100	2	-0.9955
TA40946_4081	TA40946_4081	100	2	-0.9955
DB701039	DB701039	100	2	-0.9955
DB685458	DB685458	100	2	-0.9955
AW036599	AW036599	100	2	-0.9955
AW217203	AW217203	100	2	-0.9955
CK714861	CK714861	100	2	-0.9955
TC193320	TC193320	100	2	-0.9955
BE450495	BE450495	100	2	-0.9955
BP910539	BP910539	100	2	-0.9955
DB708692	DB708692	100	2	-0.9955
DB678957	DB678957	100	2	-0.9955
DV935993	DV935993	100	2	-0.9955
DB724751	DB724751	100	2	-0.9955
AW220953	AW220953	100	2	-0.9955
AI486778	AI486778	100	2	-0.9955
BG734572	BG734572	100	2	-0.9955
BP889849	BP889849	100	2	-0.9955
BI422854	BI422854	100	2	-0.9955
BP883879	BP883879	100	2	-0.9955
AI897319	AI897319	100	2	-0.9955
AW441621	AW441621	100	2	-0.9955
BI203574	BI203574	100	2	-0.9955
BI924536	BI924536	100	2	-0.9955
BG130881	BG130881	100	2	-0.9955
TA55976_4081	TA55976_4081	100	2	-0.9955
TA53295_4081	TA53295_4081	100	2	-0.9955
AW029668	AW029668	100	2	-0.9955
BG128115	BG128115	100	2	-0.9955
AI490005	AI490005	100	2	-0.9955
TA57035_4081	TA57035_4081	100	2	-0.9955
BI924200	BI924200	100	2	-0.9955
DB693021	DB693021	100	2	-0.9955
DB692200	DB692200	100	2	-0.9955
TA55246_4081	TA55246_4081	100	2	-0.9955
AW092129	AW092129	100	2	-0.9955
BI928426	BI928426	100	2	-0.9955
BE462628	BE462628	100	2	-0.9955
AW934616	AW934616	100	2	-0.9955
DB710531	DB710531	100	2	-0.9955
TA55525_4081	TA55525_4081	100	2	-0.9955
AI782438	AI782438	100	2	-0.9955
AW738759	AW738759	100	2	-0.9955
BI922612	BI922612	100	2	-0.9955
TC213457	TC213457	100	2	-0.9955
TC212128	TC212128	100	2	-0.9955
BF098353	BF098353	100	2	-0.9955
BG125839	BG125839	100	2	-0.9955
TA54346_4081	TA54346_4081	100	2	-0.9955
BE450433	BE450433	100	2	-0.9955
BG133898	BG133898	100	2	-0.9955
DB721791	DB721791	100	2	-0.9955
BI933521	BI933521	100	2	-0.9955
BT014252	BT014252	100	2	-0.9955
AW624871	AW624871	100	2	-0.9955
BI934961	BI934961	100	2	-0.9955
BW691290	BW691290	100	2	-0.9955
BP881837	BP881837	100	2	-0.9955
BP907280	BP907280	100	2	-0.9955
TA54600_4081	TA54600_4081	100	2	-0.9955
BP891375	BP891375	100	2	-0.9955
DB681737	DB681737	100	2	-0.9955
AJ831876	AJ831876	100	2	-0.9955
TA45128_4081	TA45128_4081	100	2	-0.9955
TA54718_4081	TA54718_4081	100	2	-0.9955
BI931655	BI931655	100	2	-0.9955
BP909074	BP909074	100	2	-0.9955
AI899043	AI899043	100	2	-0.9955
DB686320	DB686320	100	2	-0.9955
AW219616	AW219616	100	2	-0.9955
BP908574	BP908574	100	2	-0.9955
AW928352	AW928352	100	2	-0.9955
AW034063	AW034063	100	2	-0.9955
BP896097	BP896097	100	2	-0.9955
DB700417	DB700417	100	2	-0.9955
TA54393_4081	TA54393_4081	100	2	-0.9955
DB691709	DB691709	100	2	-0.9955
EG588057	EG588057	100	2	-0.9955
BI931069	BI931069	100	2	-0.9955
BG626554	BG626554	100	2	-0.9955
BG133959	BG133959	100	2	-0.9955
TC217021	TC217021	100	2	-0.9955
TA54051_4081	TA54051_4081	100	2	-0.9955
BM410457	BM410457	100	2	-0.9955
AW928312	AW928312	100	2	-0.9955
BG124933	BG124933	100	2	-0.9955
DB690562	DB690562	100	2	-0.9955
BG629233	BG629233	100	2	-0.9955
DV103770	DV103770	100	2	-0.9955
AA824864	AA824864	100	2	-0.9955
BG352048	BG352048	100	2	-0.9955
AJ319943	AJ319943	100	2	-0.9955
TA47786_4081	TA47786_4081	100	2	-0.9955
AI484267	AI484267	100	2	-0.9955
AI482821	AI482821	100	2	-0.9955
BM535477	BM535477	100	2	-0.9955
BI208980	BI208980	100	2	-0.9955
BG734604	BG734604	100	2	-0.9955
BI924952	BI924952	100	2	-0.9955
BM411467	BM411467	100	2	-0.9955
DY523456	DY523456	100	2	-0.9955
AW737205	AW737205	100	2	-0.9955
TC217038	TC217038	100	2	-0.9955
DV935791	DV935791	100	2	-0.9955
TC212759	TC212759	100	2	-0.9955
DB717521	DB717521	100	2	-0.9955
BI925384	BI925384	100	2	-0.9955
TA55239_4081	TA55239_4081	100	2	-0.9955
TA55500_4081	TA55500_4081	100	2	-0.9955
BG131898	BG131898	100	2	-0.9955
AI486098	AI486098	100	2	-0.9955
AI488929	AI488929	100	2	-0.9955
AI896480	AI896480	100	2	-0.9955
EREB	AF502085	100	2	-0.9955
TA55039_4081	TA55039_4081	100	2	-0.9955
EG553160	EG553160	100	2	-0.9955
BI926611	BI926611	100	2	-0.9955
TC199515	TC199515	100	2	-0.9955
AI484420	AI484420	100	2	-0.9955
DB682260	DB682260	100	2	-0.9955
BG131911	BG131911	100	2	-0.9955
BI922122	BI922122	100	2	-0.9955
BG629620	BG629620	100	2	-0.9955
BP898254	BP898254	100	2	-0.9955
AW648653	AW648653	100	2	-0.9955
BI209745	BI209745	100	2	-0.9955
BF097588	BF097588	100	2	-0.9955
DB702502	DB702502	100	2	-0.9955
AW625285	AW625285	100	2	-0.9955
BG631650	BG631650	100	2	-0.9955
TA55489_4081	TA55489_4081	100	2	-0.9955
AW092295	AW092295	100	2	-0.9955
TA53666_4081	TA53666_4081	100	2	-0.9955
BI927794	BI927794	100	2	-0.9955
TC211428	TC211428	100	2	-0.9955
TA55610_4081	TA55610_4081	100	2	-0.98734
BP890314	BP890314	100	2	-0.9955
BP885002	BP885002	100	2	-0.9955
BI935761	BI935761	100	2	-0.9955
TC214411	TC214411	100	2	-0.9955
TA56237_4081	TA56237_4081	100	2	-0.9955
CK714756	CK714756	100	2	-0.9955
BI206226	BI206226	100	2	-0.9955
BG135328	BG135328	100	2	-0.9955
AW929388	AW929388	100	2	-0.9955
TA53165_4081	TA53165_4081	100	2	-0.9955
AW648947	AW648947	100	2	-0.9955
AW036058	AW036058	100	2	-0.9955
AW217634	AW217634	100	2	-0.9955
TA55682_4081	TA55682_4081	100	2	-0.9955
BI422340	BI422340	100	2	-0.9955
IAA5	BG132765	100	2	-0.9955
BP893171	BP893171	100	2	-0.9955
TA45196_4081	TA45196_4081	100	2	-0.9955
AI489930	AI489930	100	2	-0.9955
TA48529_4081	TA48529_4081	100	2	-0.9955
BI931662	BI931662	100	2	-0.9955
BW691977	BW691977	100	2	-0.9955
AI898651	AI898651	100	2	-0.9955
BI208879	BI208879	100	2	-0.9955
DB710371	DB710371	100	2	-0.9955
BW692407	BW692407	100	2	-0.9955
AW030506	AW030506	100	2	-0.9955
BW692027	BW692027	100	2	-0.9955
TA54549_4081	TA54549_4081	100	2	-0.9955
AW651229	AW651229	100	2	-0.9955
BT014194	BT014194	100	2	-0.9955
TC208140	TC208140	100	2	-0.9955
AI490446	AI490446	100	2	-0.9955
BG133625	BG133625	100	2	-0.9955
DV105147	DV105147	100	2	-0.9955
TA54309_4081	TA54309_4081	100	2	-0.9955
AW031182	AW031182	100	2	-0.9955
BG628225	BG628225	100	2	-0.9955
AK247514	AK247514	100	2	-0.9955
DB718251	DB718251	100	2	-0.9955
BG133747	BG133747	100	2	-0.9955
BG129003	BG129003	100	2	-0.9955
AI896328	AI896328	100	2	-0.9955
BP906667	BP906667	100	2	-0.9955
BI930610	BI930610	100	2	-0.9955
BI422205	BI422205	100	2	-0.9955
LeFRK4	AY099454	100	2	-0.9955
BG630833	BG630833	100	2	-0.9955
DB711686	DB711686	100	2	-0.9955
BF097299	BF097299	100	2	-0.9955
DB682393	DB682393	100	2	-0.9955
BP898549	BP898549	100	2	-0.9955
BW689778	BW689778	100	2	-0.9955
DB686875	DB686875	100	2	-0.9955
AW441207	AW441207	100	2	-0.9955
EG553769	EG553769	100	2	-0.9955
DB726360	DB726360	100	2	-0.9955
AI779722	AI779722	100	2	-0.9955
AI899627	AI899627	100	2	-0.9955
DB727376	DB727376	100	2	-0.9955
DB720835	DB720835	100	2	-0.9955
BP901007	BP901007	100	2	-0.9955
TA39782_4081	TA39782_4081	100	2	-0.98734
BI931795	BI931795	100	2	-0.9955
AI773581	AI773581	99.456	1.99763	0
AW929186	AW929186	96.4825	1.98445	-0.00315
BG734898	BG734898	95.1539	1.97843	-0.32905
AK247593	AK247593	93.9835	1.97305	0
TA54399_4081	TA54399_4081	93.7271	1.97187	0
DB724135	DB724135	93.0418	1.96868	-0.21282
BG128584	BG128584	92.8466	1.96777	-6.45455e-18
BI203223	BI203223	92.3799	1.96558	-1.91355e-15
BG627612	BG627612	90.8984	1.95856	-2.17471e-22
DB711372	DB711372	90.5623	1.95695	-0.47405
BI921204	BI921204	89.7802	1.95318	-1.99936e-17
AI896166	AI896166	88.8481	1.94865	-1.11944e-22
TA37161_4081	TA37161_4081	85.8307	1.93364	-5.86724e-42
TA37081_4081	TA37081_4081	85.5362	1.93215	-6.16136e-27
DB686193	DB686193	84.5156	1.92694	0
TA52775_4081	TA52775_4081	84.478	1.92674	0
SlGA2ox3	EF441353	83.6761	1.9226	-1.98308e-38
BI933604	BI933604	83.6208	1.92231	-0.15291
BT013271	BT013271	83.1283	1.91975	0
TA53918_4081	TA53918_4081	82.7456	1.91775	-5.12134e-19
BT013249	BT013249	79.9059	1.90258	0
EG553122	EG553122	78.924	1.89721	-3.24962e-36
BT013255	BT013255	78.5081	1.89491	-2.50201e-21
AK247064	AK247064	77.7319	1.8906	0
DV105104	DV105104	77.2274	1.88777	0
BG629381	BG629381	77.2174	1.88772	-0.04559
Wiv-1	AB004558	76.6262	1.88438	-2.58606e-38
BI421287	BI421287	76.4784	1.88354	0
DB713448	DB713448	76.4657	1.88347	-0.1121
AI487700	AI487700	76.3469	1.88279	0
AI898320	AI898320	76.3029	1.88254	0
EG553713	EG553713	75.9929	1.88077	-2.15716e-41
AI779401	AI779401	74.7385	1.87354	0
AK247654	AK247654	73.6941	1.86743	-1.42176e-34
AI782121	AI782121	73.0607	1.86368	0
TA56135_4081	TA56135_4081	72.9985	1.86331	0
BE354712	BE354712	72.4932	1.8603	0
ACI49	BI421828	72.1896	1.85847	0
TC216253	TC216253	71.6334	1.85512	0
TA55899_4081	TA55899_4081	70.9439	1.85092	0
BE450695	BE450695	70.6715	1.84924	0
AI487263	AI487263	70.3252	1.84711	-6.84394e-41
DB725487	DB725487	70.0044	1.84513	0
NP9287492	NP9287492	69.4602	1.84174	0
AI486815	AI486815	69.1629	1.83987	0
BP887157	BP887157	69.1596	1.83985	-0.21013
DB702574	DB702574	68.8788	1.83809	-2.03216e-24
psi14A	AJ459817	68.7906	1.83753	0
BG124132	BG124132	68.0318	1.83271	-5.97548e-25
CK468696	CK468696	67.0732	1.82655	0
TA51046_4081	TA51046_4081	66.3183	1.82163	0
TA40271_4081	TA40271_4081	65.5	1.81624	0
AI781281	AI781281	65.4339	1.8158	0
EG553328	EG553328	65.3847	1.81548	-1.65397e-17
AW029730	AW029730	64.9211	1.81239	0
BI422598	BI422598	64.5324	1.80978	-0.10699
AI781597	AI781597	64.5087	1.80962	-6.38714e-16
BI922580	BI922580	64.0655	1.80662	0
BE451654	BE451654	63.9567	1.80589	-3.87186e-10
TA51098_4081	TA51098_4081	63.9091	1.80556	-0.04461
AW621164	AW621164	63.6252	1.80363	-5.36476e-39
TA51765_4081	TA51765_4081	63.211	1.80079	0
BW691204	BW691204	62.967	1.79911	0
BI925768	BI925768	62.702	1.79728	0
DV105561	DV105561	62.2583	1.7942	0
rnale	X79337	61.6981	1.79027	0
LOC543728	AJ010942	61.5829	1.78946	0
AW040767	AW040767	61.5292	1.78908	-1.13421e-41
TA56617_4081	TA56617_4081	61.3124	1.78755	0
DB705586	DB705586	61.2902	1.78739	0
BI204204	BI204204	61.1082	1.7861	0
TA55550_4081	TA55550_4081	60.9446	1.78494	0
EG553007	EG553007	60.9004	1.78462	0
DB688404	DB688404	60.7644	1.78365	-6.05722e-36
BF050330	BF050330	60.2952	1.78028	-2.08082e-23
BP893025	BP893025	59.9974	1.77813	-0.3423
EG553591	EG553591	59.8848	1.77732	0
DV105097	DV105097	59.8114	1.77678	-0.25427
AW648744	AW648744	58.8779	1.76995	0
BI421975	BI421975	58.6809	1.7685	-3.20974e-36
TA54418_4081	TA54418_4081	57.868	1.76244	-2.89594e-40
BW684972	BW684972	57.1923	1.75734	0
TA46928_4081	TA46928_4081	56.9114	1.7552	0
EG552918	EG552918	56.5127	1.75215	0
TA42680_4081	TA42680_4081	55.4598	1.74398	0
BG628578	BG628578	55.0319	1.74061	-1e-05
AI894982	AI894982	54.8987	1.73956	0
CK348340	CK348340	54.0805	1.73304	0
BG627176	BG627176	53.8889	1.7315	-1.30378e-21
AI779338	AI779338	53.8628	1.73129	-6.47233e-18
BW689859	BW689859	53.5468	1.72873	-3.76689e-25
TA46208_4081	TA46208_4081	53.428	1.72777	0
AI896114	AI896114	53.0951	1.72505	0
TA53812_4081	TA53812_4081	52.8786	1.72328	-6.09928e-06
BG134055	BG134055	52.4155	1.71946	0
BG124241	BG124241	52.3306	1.71876	-0.65178
AW217201	AW217201	51.8031	1.71436	-4.05222e-17
DB687120	DB687120	51.7787	1.71415	0
BF097728	BF097728	51.5971	1.71263	-2.99731e-29
TA50460_4081	TA50460_4081	51.2944	1.71007	-1.14672e-12
TA53781_4081	TA53781_4081	50.7846	1.70573	0
LOC100134911	EG553203	50.4871	1.70318	0
BI422373	BI422373	50.3511	1.70201	0
DB686168	DB686168	49.0789	1.69089	0
TA55453_4081	TA55453_4081	48.9389	1.68965	-1.00951e-18
BI203720	BI203720	48.9246	1.68953	-1.25668e-34
AW624407	AW624407	48.6066	1.6867	-0.01953
TA56744_4081	TA56744_4081	48.0955	1.6821	-1.16414e-17
AI484200	AI484200	47.9905	1.68116	0
AI896051	AI896051	47.6465	1.67803	-0.36185
XOPG1	AF138858	47.264	1.67453	0
BG643355	BG643355	46.9851	1.67196	0
TC209009	TC209009	46.9348	1.6715	-1.23791e-07
AK247332	AK247332	46.9134	1.6713	0
AW094344	AW094344	46.5197	1.66764	0
TA55293_4081	TA55293_4081	46.26	1.66521	0
AJ784567	AJ784567	46.0125	1.66288	-0.72611
DB726719	DB726719	45.5984	1.65895	-5.83036e-09
TA37827_4081	TA37827_4081	45.4667	1.65769	0
DB694804	DB694804	45.3444	1.65652	-4.99475e-21
BI423201	BI423201	45.3201	1.65629	0
TA55238_4081	TA55238_4081	45.3076	1.65617	0
BI204986	BI204986	44.8131	1.6514	0
AI898125	AI898125	44.5936	1.64927	-3.59573e-42
DB714383	DB714383	44.5444	1.64879	-2.17959e-21
BF113517	BF113517	44.4799	1.64816	-3e-05
BF097967	BF097967	44.2978	1.64638	-0.28359
TA54516_4081	TA54516_4081	44.2837	1.64624	-8e-05
EG553146	EG553146	44.0804	1.64425	-1.83589e-33
AI897776	AI897776	44.0521	1.64397	-1.9754e-16
AW032021	AW032021	43.8914	1.64238	0
TA53598_4081	TA53598_4081	43.6357	1.63984	-4.81665e-10
BI923117	BI923117	43.6266	1.63975	0
BF097966	BF097966	43.6144	1.63963	-0.02773
TA38596_4081	TA38596_4081	43.1692	1.63517	0
TA55613_4081	TA55613_4081	42.8874	1.63233	0
DB704387	DB704387	42.7848	1.63129	-0.36104
TA49581_4081	TA49581_4081	42.7572	1.63101	-1.06129e-17
BG132459	BG132459	42.6131	1.62954	0
BI210609	BI210609	42.3576	1.62693	-2.61518e-33
BP909164	BP909164	42.191	1.62522	-0.16651
BT013158	BT013158	42.055	1.62382	-3.57585e-12
BI935892	BI935892	42.0158	1.62341	-0.58215
EG552949	EG552949	42.005	1.6233	-6.16081e-38
exp9	AJ243340	41.9148	1.62237	0
TC212813	TC212813	41.7532	1.62069	-3.68943e-07
TA50270_4081	TA50270_4081	41.578	1.61886	0
BG127256	BG127256	41.5052	1.6181	-8.91768e-24
DB704698	DB704698	41.3678	1.61666	-5.80138e-43
EG553627	EG553627	41.1131	1.61398	0
LOC544042	U89256	41.0403	1.61321	0
TC193207	TC193207	40.942	1.61217	0
BI206321	BI206321	40.9083	1.61181	0
DB698684	DB698684	40.8679	1.61138	-0.32378
BG626517	BG626517	40.7109	1.60971	-2.79247e-20
Prg1	AF146690	40.6641	1.60921	-1.4013e-45
BI922927	BI922927	40.3817	1.60618	-9.89327e-18
BI204574	BI204574	40.356	1.60591	0
DB722286	DB722286	40.1949	1.60417	-0.06949
DB706357	DB706357	39.9432	1.60144	-0.13782
EG553525	EG553525	39.8017	1.5999	0
CB214946	CB214946	39.7056	1.59885	-0.13986
DB698540	DB698540	39.6246	1.59796	-3.81742e-08
BE432190	BE432190	39.4356	1.59589	-1.11861e-18
DB724057	DB724057	39.2369	1.5937	-6.76509e-08
DB713012	DB713012	38.9359	1.59035	-0.03359
TA53396_4081	TA53396_4081	38.9248	1.59023	0
AW031121	AW031121	38.8615	1.58952	-4.08305e-18
BI925958	BI925958	38.6618	1.58728	-0.1061
BP909465	BP909465	38.6136	1.58674	-0.61961
BT013446	BT013446	38.5497	1.58602	0
CK715337	CK715337	38.5002	1.58546	-0.00015
TA38654_4081	TA38654_4081	38.4528	1.58493	0
TA40057_4081	TA40057_4081	38.3054	1.58326	0
TA53548_4081	TA53548_4081	38.1805	1.58184	-8.40779e-45
AI897452	AI897452	38.1557	1.58156	0
BE354535	BE354535	38.1191	1.58114	-1.73948e-19
TA48673_4081	TA48673_4081	38.0355	1.58019	0
BI203906	BI203906	37.9145	1.5788	0
BE450045	BE450045	37.8643	1.57823	-0.02605
EG553974	EG553974	37.8301	1.57784	-5.50826e-33
TA56869_4081	TA56869_4081	37.7857	1.57733	-0.43056
BI422114	BI422114	37.71	1.57646	-2.35278e-42
DV935776	DV935776	37.5971	1.57515	-1.86926e-19
TA57095_4081	TA57095_4081	37.1712	1.57021	-0.36684
BF098267	BF098267	37.1181	1.56959	-0.08787
TC212107	TC212107	36.9993	1.56819	-2.73317e-13
TA55215_4081	TA55215_4081	36.9764	1.56792	-9.51649e-08
DB717674	DB717674	36.9107	1.56715	-0.70391
ES895421	ES895421	36.7332	1.56506	-3.3334e-07
TA54670_4081	TA54670_4081	36.6425	1.56399	-2.60932e-20
BG134237	BG134237	36.5498	1.56289	-0.66572
AK246959	AK246959	36.531	1.56266	0
AI897466	AI897466	36.3336	1.56031	-1.56984e-20
psi14B	AJ459816	36.2199	1.55895	0
BE450960	BE450960	36.138	1.55796	-3.6114e-24
TA40421_4081	TA40421_4081	36.132	1.55789	-6.78488e-10
DY523508	DY523508	36.1068	1.55759	0
TC212746	TC212746	36.0805	1.55727	-5.76025e-06
TA43415_4081	TA43415_4081	36.0461	1.55686	-1.55541e-10
TA56178_4081	TA56178_4081	35.9438	1.55562	0
TA56499_4081	TA56499_4081	35.8694	1.55472	-0.50821
TA55327_4081	TA55327_4081	35.8445	1.55442	0
LOC543684	AF332960	35.8345	1.5543	-4.22235e-32
EG553701	EG553701	35.734	1.55308	-4.77574e-18
Eli3	AF146691	35.6783	1.5524	0
AW650263	AW650263	35.619	1.55168	-6.9949e-09
TA41665_4081	TA41665_4081	35.6142	1.55162	0
DV935985	DV935985	35.3317	1.54816	-1.79246e-19
AW737372	AW737372	35.2475	1.54713	-0.39755
BI206370	BI206370	35.1807	1.5463	-1.30634e-32
TC202959	TC202959	35.0353	1.54451	-0.3347
TA53702_4081	TA53702_4081	35.0039	1.54412	-0.29542
BP880204	BP880204	35	1.54407	0
BG626624	BG626624	34.9278	1.54317	-0.34341
BE459432	BE459432	34.8723	1.54248	-3.07781e-38
TA38539_4081	TA38539_4081	34.8345	1.54201	0
TA55883_4081	TA55883_4081	34.7572	1.54104	-0.38038
DB711281	DB711281	34.3543	1.53598	0
BE458552	BE458552	34.2231	1.53432	0
BT014226	BT014226	34.1787	1.53376	0
BP881656	BP881656	34.1079	1.53286	-9.48385e-07
AI490218	AI490218	33.4219	1.52403	0
AW040929	AW040929	33.3864	1.52357	0
DY523820	DY523820	33.339	1.52295	-2.13743e-26
AI779570	AI779570	33.3031	1.52249	0
AW626031	AW626031	33.1438	1.5204	0
BI203428	BI203428	33.0645	1.51936	-6.07281e-06
TA53310_4081	TA53310_4081	32.9138	1.51738	-0.29065
TC197326	TC197326	32.8012	1.51589	-1.7902e-11
DB685583	DB685583	32.7571	1.51531	0
BI921677	BI921677	32.7248	1.51488	-5.15327e-20
AI782064	AI782064	32.6212	1.5135	0
TA38103_4081	TA38103_4081	32.5326	1.51232	0
AK247979	AK247979	32.4596	1.51134	0
TA37499_4081	TA37499_4081	32.4587	1.51133	0
TA42580_4081	TA42580_4081	32.3881	1.51039	0
AJ785227	AJ785227	32.2688	1.50878	-2.75775e-16
TA43858_4081	TA43858_4081	32.1368	1.507	0
BI421208	BI421208	32.1232	1.50682	-4.74929e-18
AI899019	AI899019	31.9839	1.50493	-1.28961e-33
DB690810	DB690810	31.7979	1.5024	0
TA53558_4081	TA53558_4081	31.7594	1.50187	-5.07407e-36
TA49451_4081	TA49451_4081	31.7475	1.50171	0
TA36201_4081	TA36201_4081	31.3789	1.49664	0
ETG09_205211	ETG09_205211	31.3784	1.49663	-0.23588
BW689310	BW689310	31.3393	1.49609	0
TA52106_4081	TA52106_4081	31.2165	1.49438	0
TA49162_4081	TA49162_4081	31.2159	1.49438	-6.45598e-19
TBG7	AF154422	31.0307	1.49179	-7.20267e-43
BP907402	BP907402	31.0105	1.49151	-6e-05
AW650189	AW650189	30.9836	1.49113	-1.41295e-07
AI777006	AI777006	30.9621	1.49083	0
BM412800	BM412800	30.841	1.48913	-0.36927
BE344466	BE344466	30.8156	1.48877	0
BI421238	BI421238	30.6422	1.48632	0
AW031406	AW031406	30.3528	1.4822	0
AK247458	AK247458	30.2906	1.48131	-4.62012e-06
BT014501	BT014501	30.287	1.48126	0
AI778837	AI778837	30.2555	1.4808	0
SlGA2ox5	EF441355	30.1792	1.47971	-6.30202e-16
BI923206	BI923206	30.0378	1.47767	-0.44608
BG631144	BG631144	29.9554	1.47647	-2.45725e-32
BG131835	BG131835	29.8053	1.47429	-0.12801
TC212901	TC212901	29.5858	1.47108	-3.62902e-19
DV103646	DV103646	29.5025	1.46986	0
TC197156	TC197156	29.4279	1.46876	0
TA54925_4081	TA54925_4081	29.3918	1.46823	0
BI209980	BI209980	29.2573	1.46623	-5.34393e-26
AW030496	AW030496	29.0598	1.46329	-1.4013e-45
LOC100037491	DQ159950	28.9732	1.462	0
BI921127	BI921127	28.9589	1.46178	0
Ve1	AF272366	28.9473	1.46161	0
TA55013_4081	TA55013_4081	28.8529	1.46019	0
TA49460_4081	TA49460_4081	28.8029	1.45944	0
BP877723	BP877723	28.7218	1.45821	0
BI422826	BI422826	28.7163	1.45813	0
BE459303	BE459303	28.5971	1.45632	-0.05716
AW622091	AW622091	28.5882	1.45619	0
TA37009_4081	TA37009_4081	28.4649	1.45431	0
BP906769	BP906769	28.3615	1.45273	-1.17568e-07
TA50423_4081	TA50423_4081	28.3312	1.45227	0
DB715008	DB715008	28.3237	1.45215	0
BI933970	BI933970	28.147	1.44943	-0.69364
BW690011	BW690011	28.1165	1.44896	0
TC214380	TC214380	28.1092	1.44885	0
DB681178	DB681178	28.0862	1.44849	-0.65119
BG734854	BG734854	27.4267	1.43817	-0.51331
DB709594	DB709594	27.3942	1.43766	-5.58031e-10
EG553661	EG553661	27.3821	1.43747	0
AI897062	AI897062	27.3301	1.43664	0
AW625659	AW625659	27.2342	1.43511	0
DB713269	DB713269	27.1757	1.43418	0
AJ784728	AJ784728	27.1352	1.43353	-0.5356
DB722658	DB722658	26.9868	1.43115	-0.54261
TA48282_4081	TA48282_4081	26.9483	1.43053	-1e-05
BI421969	BI421969	26.9439	1.43046	0
TA38323_4081	TA38323_4081	26.879	1.42941	-3.43518e-09
TA38481_4081	TA38481_4081	26.8057	1.42823	-1.01103e-13
AI489220	AI489220	26.6845	1.42626	0
DB712178	DB712178	26.514	1.42348	0
AADC1B	DQ458999	26.4393	1.42225	0
AADC1A	DQ458998	26.3559	1.42088	0
BI422095	BI422095	26.2899	1.41979	-4.83281e-08
TA43857_4081	TA43857_4081	26.2704	1.41947	0
LOC778302	BT014417	26.2343	1.41887	0
aos	AJ271093	26.181	1.41799	0
CK714827	CK714827	26.1588	1.41762	-1.08662e-36
DV104500	DV104500	26.1306	1.41715	0
AW033818	AW033818	26.0707	1.41615	-4e-05
AK247345	AK247345	26.0377	1.4156	-0.00165
BW687944	BW687944	25.9158	1.41357	-2.84266e-15
AI486000	AI486000	25.7309	1.41046	0
ES893817	ES893817	25.6997	1.40993	-0.00184
cellulase	U20590	25.6889	1.40975	-1.49522e-27
ARPI	L21194	25.6632	1.40931	-0.58062
BI924747	BI924747	25.5585	1.40754	-6.72947e-12
BP908424	BP908424	25.4122	1.40504	-2.12505e-16
AW649285	AW649285	25.3704	1.40433	0
BW685235	BW685235	25.3248	1.40355	-2.88837e-27
BF096954	BF096954	25.3056	1.40322	-1.48242e-06
BP894537	BP894537	25.3017	1.40315	-0.31081
AI482706	AI482706	25.2732	1.40266	-0.02799
AW093964	AW093964	25.1923	1.40127	0
BI921575	BI921575	25.1541	1.40061	-4.23976e-17
BI423015	BI423015	25.0334	1.39852	0
TA38703_4081	TA38703_4081	25.0134	1.39817	0
TA55179_4081	TA55179_4081	24.9204	1.39656	-1.15938e-07
LOC543942	AK246637	24.9183	1.39652	0
TA55280_4081	TA55280_4081	24.9144	1.39645	-1.63933e-16
AI774912	AI774912	24.8648	1.39559	-1.03222e-10
AI485730	AI485730	24.8025	1.39449	0
TA55033_4081	TA55033_4081	24.7621	1.39379	-0.0064
AI485485	AI485485	24.642	1.39168	0
AW039918	AW039918	24.5498	1.39005	-3.76558e-16
TA56825_4081	TA56825_4081	24.5013	1.38919	-0.00012
BP898542	BP898542	24.3219	1.386	-5.15698e-18
DB699602	DB699602	24.2284	1.38432	0
DV105098	DV105098	24.2067	1.38394	0
DB693461	DB693461	24.1963	1.38375	0
BG129668	BG129668	23.9989	1.38019	-1.77979e-33
AW219121	AW219121	23.8369	1.37725	0
TC211761	TC211761	23.6969	1.37469	0
AW218313	AW218313	23.6953	1.37466	-6.03448e-27
BI421518	BI421518	23.6672	1.37415	0
TA54473_4081	TA54473_4081	23.5782	1.37251	0
TA57051_4081	TA57051_4081	23.4912	1.37091	-0.4459
BI923180	BI923180	23.4468	1.37008	0
BG135288	BG135288	23.3972	1.36916	-0.37622
BW685011	BW685011	23.3638	1.36854	-0.00077
ht1	AJ132223	23.3525	1.36833	0
ES896576	ES896576	23.3025	1.3674	-4.2039e-45
TC214257	TC214257	23.2647	1.3667	-2.01688e-18
TA56671_4081	TA56671_4081	23.0863	1.36335	-1.31894e-37
Wfi1	AF148534	23.0804	1.36324	0
AW030223	AW030223	23.0582	1.36282	0
TA37423_4081	TA37423_4081	23.0109	1.36193	0
BI928231	BI928231	22.9225	1.36026	-9.88362e-31
BP907399	BP907399	22.9045	1.35992	-0.19203
TC209292	TC209292	22.7343	1.35668	-9.58224e-08
EG553710	EG553710	22.6896	1.35583	-5.5135e-07
SlNAC1	AY498713	22.5659	1.35345	0
AW979876	AW979876	22.4748	1.3517	-0.81185
DB716818	DB716818	22.3764	1.34979	0
TA53895_4081	TA53895_4081	22.3728	1.34972	-2.97097e-12
BG132078	BG132078	22.3348	1.34898	-8.26101e-38
BG127854	BG127854	22.3215	1.34872	0
DB703640	DB703640	22.2939	1.34819	-0.62708
DB722309	DB722309	22.2407	1.34715	-0.15502
THT7-1	AK246377	22.2278	1.3469	0
BF114236	BF114236	22.22	1.34674	0
TC215751	TC215751	22.2143	1.34663	0
AW929513	AW929513	22.162	1.34561	-1.80094e-11
TC207736	TC207736	22.1375	1.34513	-1.53376e-23
X92854	X92854	22.1127	1.34464	0
BI921633	BI921633	22.1071	1.34453	-0.00025
WRKYIId-1	AY157059	22.0634	1.34367	0
BI934878	BI934878	22.0599	1.3436	0
DB688230	DB688230	21.9849	1.34213	0
TA38653_4081	TA38653_4081	21.9142	1.34073	-6.46881e-11
TA39633_4081	TA39633_4081	21.8571	1.33959	-1.93163e-08
TA55811_4081	TA55811_4081	21.7848	1.33815	-0.69862
AI898548	AI898548	21.7847	1.33815	0
AI895646	AI895646	21.7796	1.33805	-8.18412e-07
TA56163_4081	TA56163_4081	21.7193	1.33685	-1.07725e-21
BT013182	BT013182	21.7007	1.33647	0
BI209706	BI209706	21.6262	1.33498	-3.41649e-27
AW096577	AW096577	21.5698	1.33385	-9e-05
DV103683	DV103683	21.5243	1.33293	0
AI897629	AI897629	21.5182	1.33281	0
BP906820	BP906820	21.4753	1.33194	-0.5293
AF211798	AF211798	21.4131	1.33068	-0.66852
BP890456	BP890456	21.315	1.32869	0
DB727368	DB727368	21.2217	1.32678	-3.84991e-11
AW219932	AW219932	21.2115	1.32657	0
TC214947	TC214947	21.1857	1.32604	0
MLO1	AY967408	21.0971	1.32422	-6.64449e-08
TA55334_4081	TA55334_4081	21.0768	1.32381	0
BW692319	BW692319	20.8218	1.31852	0
TA40677_4081	TA40677_4081	20.7671	1.31737	0
BG132273	BG132273	20.6904	1.31577	-0.19663
AI895949	AI895949	20.6337	1.31458	-0.01227
BT014086	BT014086	20.598	1.31383	-7.75705e-36
AW625455	AW625455	20.5781	1.31341	0
AW622261	AW622261	20.5705	1.31324	-0.07772
BG713794	BG713794	20.5526	1.31287	0
BI422088	BI422088	20.5254	1.31229	0
LE-ACS3	U17972	20.4859	1.31146	-7.14662e-44
X83420	X83420	20.4067	1.30977	0
BI922221	BI922221	20.3937	1.3095	-0.28073
DB705573	DB705573	20.315	1.30782	-2.84264e-08
DB726777	DB726777	20.3078	1.30766	0
AW033670	AW033670	20.2755	1.30697	0
BP902634	BP902634	20.2695	1.30684	0
AW219445	AW219445	20.2294	1.30598	0
AW036476	AW036476	20.209	1.30555	-5.68187e-09
AI486055	AI486055	20.1977	1.3053	0
BI203275	BI203275	20.1381	1.30402	-1.03316e-11
BP882385	BP882385	20.1172	1.30357	-8.34274e-28
BI923142	BI923142	20.1072	1.30335	-1.10534e-09
LOC543656	AF261141	20.0744	1.30264	-3.35466e-32
BG791295	BG791295	20.0603	1.30234	-1.44075e-10
BI209758	BI209758	20.053	1.30218	-5.34935e-12
TA53395_4081	TA53395_4081	20.0416	1.30193	-0.52104
DB697863	DB697863	19.8258	1.29723	-0.0006
AI489059	AI489059	19.7646	1.29589	-0.00184
BG642972	BG642972	19.7236	1.29499	0
AK247651	AK247651	19.7192	1.29489	0
BP903694	BP903694	19.6578	1.29353	0
DB726206	DB726206	19.6158	1.29261	0
Xegip	AY155579	19.6086	1.29245	0
AI486313	AI486313	19.5754	1.29171	0
TA48981_4081	TA48981_4081	19.5696	1.29158	0
DB710991	DB710991	19.5665	1.29151	-0.00204
LeAAP3	AF013278	19.546	1.29106	0
AW216673	AW216673	19.5142	1.29035	-9.80909e-44
DB712200	DB712200	19.4744	1.28946	-0.18324
ES893108	ES893108	19.4193	1.28823	-1.67571e-20
BI422407	BI422407	19.4108	1.28804	-3.30706e-43
TA38367_4081	TA38367_4081	19.3992	1.28778	-0.53278
BP886193	BP886193	19.3682	1.28709	-6.38181e-11
BI423014	BI423014	19.346	1.28659	0
AK247396	AK247396	19.3452	1.28657	0
DB718602	DB718602	19.3388	1.28643	-0.14738
TC214317	TC214317	19.3367	1.28638	-1.60288e-21
AW032620	AW032620	19.3243	1.2861	0
AI485884	AI485884	19.305	1.28567	-1e-05
EG553623	EG553623	19.2154	1.28365	0
TA56590_4081	TA56590_4081	19.1899	1.28307	0
TA56174_4081	TA56174_4081	19.1586	1.28236	-5.36213e-17
AI490010	AI490010	19.0702	1.28036	0
BI204397	BI204397	19.0535	1.27997	-0.39066
BP877854	BP877854	19.0408	1.27968	-0.54861
AI484753	AI484753	18.9865	1.27844	0
EG553334	EG553334	18.9757	1.2782	-4.16896e-37
CK468702	CK468702	18.9703	1.27807	0
TA37339_4081	TA37339_4081	18.8984	1.27643	0
AW030958	AW030958	18.8846	1.27611	-0.30708
TA56203_4081	TA56203_4081	18.8569	1.27547	0
opr3	BT014368	18.8506	1.27533	0
DV935959	DV935959	18.8212	1.27465	-2.17203e-34
AK246433	AK246433	18.7943	1.27403	0
BP904490	BP904490	18.7455	1.2729	-0.03465
TA57012_4081	TA57012_4081	18.6388	1.27042	-0.45552
EG553962	EG553962	18.6298	1.27021	-4.8442e-31
TA56173_4081	TA56173_4081	18.5642	1.26868	0
AW625609	AW625609	18.5516	1.26838	0
AI485697	AI485697	18.5247	1.26775	0
BI210684	BI210684	18.503	1.26724	0
BP901325	BP901325	18.4161	1.2652	0
BI933305	BI933305	18.3726	1.26417	-0.00349
AW737311	AW737311	18.3467	1.26356	-0.16232
BT012913	BT012913	18.3404	1.26341	-2.15836e-28
AW622078	AW622078	18.3184	1.26289	0
TA37286_4081	TA37286_4081	18.3136	1.26277	0
DB692772	DB692772	18.3062	1.2626	-9.03385e-10
BI209448	BI209448	18.2867	1.26214	0
BI204607	BI204607	18.1883	1.25979	0
AK247747	AK247747	18.1595	1.2591	-0.0006
DB682264	DB682264	18.1436	1.25872	-0.25711
BI921788	BI921788	18.123	1.25823	0
EG553581	EG553581	18.1094	1.2579	0
AI488475	AI488475	18.0911	1.25747	0
DB718950	DB718950	18.0579	1.25667	0
TA52476_4081	TA52476_4081	18.0274	1.25593	0
AI781712	AI781712	17.9836	1.25488	0
TA35859_4081	TA35859_4081	17.9127	1.25316	0
CD003356	CD003356	17.893	1.25268	0
DB721162	DB721162	17.8921	1.25266	-1.67223e-06
TA48674_4081	TA48674_4081	17.8816	1.25241	-1.46754e-14
DB714312	DB714312	17.843	1.25147	0
AI776620	AI776620	17.8394	1.25138	0
BI206915	BI206915	17.7573	1.24938	-1e-05
AK247402	AK247402	17.7334	1.24879	-9.98871e-10
AW029862	AW029862	17.7185	1.24843	0
AW033860	AW033860	17.6994	1.24796	0
TA54484_4081	TA54484_4081	17.6939	1.24782	0
AW030544	AW030544	17.6183	1.24596	-0.00213
AI489691	AI489691	17.5609	1.24455	0
BI211002	BI211002	17.5476	1.24422	-2.8026e-45
TA54087_4081	TA54087_4081	17.5162	1.24344	-2.70136e-11
TA52360_4081	TA52360_4081	17.5151	1.24341	-3.67722e-16
DB707874	DB707874	17.5127	1.24335	0
BI421885	BI421885	17.4197	1.24104	0
AI896022	AI896022	17.4158	1.24094	0
AI487264	AI487264	17.3592	1.23953	0
BI932009	BI932009	17.2998	1.23804	-0.03027
DB712253	DB712253	17.2979	1.23799	-7.02105e-16
DB708271	DB708271	17.2942	1.2379	-0.02871
AI895943	AI895943	17.2881	1.23775	-7.05269e-18
BT013586	BT013586	17.2755	1.23743	0
DB678808	DB678808	17.2591	1.23702	0
BG735285	BG735285	17.2452	1.23667	0
TA36989_4081	TA36989_4081	17.1973	1.23546	0
TA35985_4081	TA35985_4081	17.1733	1.23485	0
BT013433	BT013433	17.1443	1.23412	-9.75386e-17
TA53291_4081	TA53291_4081	17.1128	1.23332	0
AW220224	AW220224	17.0707	1.23225	-0.82942
BI421164	BI421164	17.0624	1.23204	0
TA53140_4081	TA53140_4081	16.9781	1.22989	0
EG553458	EG553458	16.9614	1.22946	0
TA53551_4081	TA53551_4081	16.9595	1.22941	0
TC200892	TC200892	16.9217	1.22845	-0.04272
TA56860_4081	TA56860_4081	16.8896	1.22762	-0.01741
AW442898	AW442898	16.8717	1.22716	-1.51518e-10
BP908589	BP908589	16.8568	1.22678	-0.01299
TA53854_4081	TA53854_4081	16.8447	1.22646	0
DB716736	DB716736	16.8353	1.22622	-3.9428e-12
LOC543814	AY007559	16.8332	1.22617	0
AW034725	AW034725	16.8318	1.22613	-9.98505e-40
AI773000	AI773000	16.7718	1.22458	-7e-05
EG553850	EG553850	16.7297	1.22349	0
TC214562	TC214562	16.6266	1.2208	-8.35626e-19
TA56425_4081	TA56425_4081	16.6085	1.22033	-1.02041e-07
AJ784438	AJ784438	16.4879	1.21717	-0.77384
BP894511	BP894511	16.4554	1.21631	-2.57508e-19
BI210807	BI210807	16.4459	1.21606	0
TA40379_4081	TA40379_4081	16.4372	1.21583	0
TA41929_4081	TA41929_4081	16.4095	1.2151	-0.01108
BI934883	BI934883	16.4088	1.21508	-0.00265
DB697818	DB697818	16.3982	1.2148	-0.80166
AK247480	AK247480	16.3651	1.21392	0
AI778375	AI778375	16.3439	1.21336	0
TC204915	TC204915	16.3434	1.21334	-0.00033
BT013183	BT013183	16.2795	1.21164	-1.37348e-36
TA53936_4081	TA53936_4081	16.2757	1.21154	-1.00702e-07
AW621976	AW621976	16.2086	1.20975	-8.77315e-30
DB720274	DB720274	16.2077	1.20972	0
AW220357	AW220357	16.1773	1.20891	0
BI921863	BI921863	16.1681	1.20866	0
AI486852	AI486852	16.1139	1.2072	0
AJ785396	AJ785396	16.0912	1.20659	-3.40244e-28
BW690615	BW690615	16.0858	1.20644	-0.10554
BI-GST/GPX	ES893872	16.0791	1.20626	-3.77844e-39
AI485880	AI485880	16.0707	1.20603	0
AI488257	AI488257	16.0285	1.20489	-1.7393e-11
LOC543815	AY007560	15.996	1.20401	0
DB684494	DB684494	15.9776	1.20351	-0.09733
BI211165	BI211165	15.9508	1.20278	0
BG128117	BG128117	15.9112	1.2017	0
BG127794	BG127794	15.8459	1.19992	0
TC194653	TC194653	15.8009	1.19868	-0.90097
AW224500	AW224500	15.7952	1.19853	-0.7135
DB710581	DB710581	15.7934	1.19848	-0.02398
EG553550	EG553550	15.7904	1.19839	0
tXET-B2	X82684	15.7858	1.19827	0
AK247486	AK247486	15.7745	1.19795	-2.22629e-14
BI422997	BI422997	15.7616	1.1976	0
BI921909	BI921909	15.7523	1.19735	0
DV103760	DV103760	15.7333	1.19682	0
TA51697_4081	TA51697_4081	15.7068	1.19609	-3.29974e-11
TA56994_4081	TA56994_4081	15.6972	1.19582	0
TA44185_4081	TA44185_4081	15.6504	1.19453	0
EG553668	EG553668	15.611	1.19343	-3.72977e-12
BF098310	BF098310	15.5995	1.19311	-3.61132e-13
BM413117	BM413117	15.5725	1.19236	0
DB690514	DB690514	15.5457	1.19161	0
TA55166_4081	TA55166_4081	15.509	1.19058	0
BI922089	BI922089	15.5058	1.1905	0
BI206374	BI206374	15.4776	1.1897	-9.27246e-09
AW649246	AW649246	15.4295	1.18835	-0.24188
DB715353	DB715353	15.428	1.18831	-4.04891e-26
DB717757	DB717757	15.4274	1.18829	0
AK247382	AK247382	15.4126	1.18788	-2.46791e-35
EG364725	EG364725	15.3822	1.18702	0
BI422012	BI422012	15.3785	1.18691	0
BT013758	BT013758	15.334	1.18566	0
DV105574	DV105574	15.3285	1.1855	0
BM410245	BM410245	15.291	1.18443	0
BI930878	BI930878	15.2843	1.18424	-4.0386e-11
BF113014	BF113014	15.2482	1.18322	-0.10248
ACI25	DQ056434	15.2371	1.1829	0
AW035398	AW035398	15.2211	1.18245	-1.55854e-12
DB689359	DB689359	15.2177	1.18235	0
AW737530	AW737530	15.2018	1.18189	-0.57444
EG553030	EG553030	15.2001	1.18185	0
BP884792	BP884792	15.1992	1.18182	-2.33805e-27
DB693453	DB693453	15.1925	1.18163	0
AK247377	AK247377	15.1895	1.18154	0
AW033778	AW033778	15.1163	1.17945	0
DV104551	DV104551	15.0972	1.1789	-2.90146e-10
DB698305	DB698305	15.0446	1.17738	-0.83753
AI774138	AI774138	15.0428	1.17733	0
DB726879	DB726879	15.0321	1.17702	0
TC212560	TC212560	15.0266	1.17686	-0.26731
BI421564	BI421564	15.0114	1.17642	-1.09224e-22
DB694757	DB694757	15.007	1.17629	-8.58975e-40
EG553702	EG553702	15.0003	1.1761	-4.54753e-10
TC215200	TC215200	14.9962	1.17598	-2.76521e-09
TA51573_4081	TA51573_4081	14.9917	1.17585	0
TA53997_4081	TA53997_4081	14.9764	1.17541	-0.67587
BI422873	BI422873	14.9474	1.17457	0
TA56658_4081	TA56658_4081	14.9217	1.17382	0
TC214003	TC214003	14.8843	1.17273	-0.86007
DCP_1_1	DCP_1_1	14.8714	1.17235	-0.71904
CK720572	CK720572	14.8429	1.17152	-0.5541
TA56008_4081	TA56008_4081	14.8177	1.17078	0
BI931860	BI931860	14.7881	1.16991	0
TA47845_4081	TA47845_4081	14.7742	1.1695	-2.50058e-30
TA39308_4081	TA39308_4081	14.7646	1.16922	0
BG630566	BG630566	14.7623	1.16916	-0.12736
BI422985	BI422985	14.7018	1.16737	0
TA53412_4081	TA53412_4081	14.691	1.16705	0
CD002083	CD002083	14.6703	1.16644	0
LKT1	X96390	14.6628	1.16622	-1.2556e-06
BG627964	BG627964	14.5992	1.16433	-9.46424e-15
BT014193	BT014193	14.5863	1.16395	-1.26117e-43
TA41961_4081	TA41961_4081	14.5772	1.16367	-4.15184e-37
TC195831	TC195831	14.5645	1.1633	-3.69702e-17
BI422868	BI422868	14.5563	1.16305	0
AI773320	AI773320	14.5473	1.16278	0
TC208936	TC208936	14.5349	1.16241	-0.00014
TA50272_4081	TA50272_4081	14.4558	1.16004	-8.30988e-17
BG126168	BG126168	14.435	1.15942	-7.53723e-28
BI423148	BI423148	14.4205	1.15898	0
DB699777	DB699777	14.4148	1.15881	-9.93856e-21
AW030640	AW030640	14.4137	1.15877	-1.85313e-08
TC213659	TC213659	14.3982	1.15831	0
AW621199	AW621199	14.3911	1.15809	0
TC201483	TC201483	14.3835	1.15786	0
DB721102	DB721102	14.3681	1.1574	-0.66426
TA53780_4081	TA53780_4081	14.324	1.15606	0
TA42281_4081	TA42281_4081	14.3113	1.15568	0
EG553925	EG553925	14.2525	1.15389	0
XTH3	BT014081	14.2232	1.153	0
TA53308_4081	TA53308_4081	14.2086	1.15255	0
BE433823	BE433823	14.2022	1.15236	-0.00435
AK247227	AK247227	14.2017	1.15234	0
BG630902	BG630902	14.1972	1.1522	0
AI486555	AI486555	14.1834	1.15178	-0.00014
DB689128	DB689128	14.1799	1.15167	0
AI898032	AI898032	14.1534	1.15086	-0.01195
TA39063_4081	TA39063_4081	14.1496	1.15075	0
AW035938	AW035938	14.1377	1.15038	-4.63321e-13
DB698472	DB698472	14.1258	1.15001	0
TA54374_4081	TA54374_4081	14.0883	1.14886	-2e-05
AW036294	AW036294	14.0323	1.14713	0
AI487050	AI487050	13.9849	1.14566	0
TA35847_4081	TA35847_4081	13.9706	1.14522	0
AK224840	AK224840	13.9671	1.1451	0
AK247525	AK247525	13.9517	1.14463	-1.17239e-13
DB684943	DB684943	13.9505	1.14459	-0.70562
BI927816	BI927816	13.9197	1.14363	0
BI423238	BI423238	13.8883	1.14265	0
DB697345	DB697345	13.871	1.14211	-1.10092e-27
BP877485	BP877485	13.856	1.14164	-0.38055
AW625617	AW625617	13.8289	1.14079	0
BW690986	BW690986	13.8215	1.14055	0
BP894584	BP894584	13.7985	1.13983	0
TA36747_4081	TA36747_4081	13.7767	1.13914	-3.32184e-31
BF176457	BF176457	13.7383	1.13793	-4.2608e-35
TA40919_4081	TA40919_4081	13.6813	1.13613	0
AW738364	AW738364	13.6804	1.1361	-1.86685e-13
SCL	AK247733	13.6701	1.13577	0
AK247040	AK247040	13.6296	1.13448	-9.61711e-42
AW030287	AW030287	13.6161	1.13405	0
AW036085	AW036085	13.6067	1.13375	0
BG631653	BG631653	13.599	1.13351	-0.23898
TA38785_4081	TA38785_4081	13.5928	1.13331	0
AW625781	AW625781	13.585	1.13306	0
BP893186	BP893186	13.5227	1.13106	-3.05858e-10
EG554019	EG554019	13.5179	1.13091	0
AK247771	AK247771	13.5148	1.13081	-5.42488e-26
CD579124	CD579124	13.5131	1.13076	-8.40779e-45
BG123222	BG123222	13.4954	1.13019	-1.82408e-07
AW030811	AW030811	13.4744	1.12951	-4e-05
AW032973	AW032973	13.4729	1.12946	0
DB717572	DB717572	13.4062	1.1273	-0.0042
AK247824	AK247824	13.3969	1.127	0
BE451598	BE451598	13.3657	1.12599	0
BG127457	BG127457	13.365	1.12597	0
AW934204	AW934204	13.3514	1.12553	0
AI782644	AI782644	13.3497	1.12547	-1.89374e-31
AW035224	AW035224	13.3486	1.12544	0
DB686011	DB686011	13.2664	1.12275	-2.24303e-32
AI774692	AI774692	13.2652	1.12271	-3.50325e-44
AI898951	AI898951	13.2487	1.12217	0
TA37421_4081	TA37421_4081	13.2174	1.12115	0
AI780433	AI780433	13.2148	1.12106	0
TA56457_4081	TA56457_4081	13.1951	1.12041	-1.20804e-22
BT013540	BT013540	13.1361	1.11847	0
TC212693	TC212693	13.1127	1.11769	-0.83585
BI422791	BI422791	13.108	1.11754	0
TA46643_4081	TA46643_4081	13.1023	1.11735	0
AW033843	AW033843	13.1001	1.11728	0
Le3OH-1	AB010991	13.0886	1.11689	0
TC200249	TC200249	13.0854	1.11679	-9.80909e-45
BI922102	BI922102	13.0813	1.11665	-0.00016
TA57075_4081	TA57075_4081	13.0579	1.11587	-0.29965
BG124712	BG124712	13.0429	1.11537	-2.38221e-44
BG130499	BG130499	13.0326	1.11503	0
AK247844	AK247844	13.0234	1.11473	0
TA56244_4081	TA56244_4081	13.0171	1.11451	0
TA44426_4081	TA44426_4081	13.0081	1.11421	-0.00935
BG629203	BG629203	12.9819	1.11334	0
TA42883_4081	TA42883_4081	12.9342	1.11174	0
AW930866	AW930866	12.9211	1.1113	0
AK247088	AK247088	12.8971	1.11049	0
BW691852	BW691852	12.8968	1.11048	0
TA54360_4081	TA54360_4081	12.8737	1.1097	0
AW625002	AW625002	12.8714	1.10963	0
CK715050	CK715050	12.8557	1.10909	0
DB719809	DB719809	12.8386	1.10852	0
TA50310_4081	TA50310_4081	12.8338	1.10836	0
AI484959	AI484959	12.8137	1.10767	0
NP000648	NP000648	12.7808	1.10656	0
DV104746	DV104746	12.7514	1.10556	0
BI208695	BI208695	12.7401	1.10517	-1.76239e-35
AK246575	AK246575	12.7323	1.10491	0
AW625605	AW625605	12.7287	1.10479	-6.03602e-08
CK348350	CK348350	12.6852	1.1033	-0.0662
BW692889	BW692889	12.6792	1.10309	0
AJ785145	AJ785145	12.6696	1.10276	-0.57775
THM16	X99210	12.664	1.10257	-1.46952e-07
TA52274_4081	TA52274_4081	12.6402	1.10175	0
TA54974_4081	TA54974_4081	12.6372	1.10165	-0.6829
TA54754_4081	TA54754_4081	12.6347	1.10157	0
AI486498	AI486498	12.6325	1.10149	0
ES895628	ES895628	12.6096	1.1007	0
AI771189	AI771189	12.5957	1.10022	0
CPS	AB015675	12.588	1.09996	-0.05657
TA41652_4081	TA41652_4081	12.5709	1.09937	-1.71391e-38
BI933488	BI933488	12.5553	1.09883	0
WRKYIId-4	AY157063	12.5507	1.09867	0
BI923900	BI923900	12.5381	1.09823	-0.37721
TA54678_4081	TA54678_4081	12.532	1.09802	0
BI203673	BI203673	12.525	1.09778	0
BE431571	BE431571	12.512	1.09733	0
TA53162_4081	TA53162_4081	12.4995	1.09689	0
AK247201	AK247201	12.4974	1.09682	0
TA39704_4081	TA39704_4081	12.4965	1.09679	0
BP894972	BP894972	12.4961	1.09677	-4.27533e-39
Td	M61914	12.4883	1.0965	-2.65127e-07
AW649598	AW649598	12.4859	1.09642	0
TA42313_4081	TA42313_4081	12.4772	1.09612	0
TA54617_4081	TA54617_4081	12.4367	1.09471	0
TA42014_4081	TA42014_4081	12.4264	1.09434	0
TA56583_4081	TA56583_4081	12.4163	1.09399	-3.78675e-37
AI489621	AI489621	12.403	1.09353	-6.6179e-06
BG126245	BG126245	12.4012	1.09347	0
Cel8	AF098292	12.3952	1.09325	-7.0041e-33
TA56165_4081	TA56165_4081	12.3947	1.09324	-4.50428e-17
TA56528_4081	TA56528_4081	12.3532	1.09178	-0.00061
TC208364	TC208364	12.3525	1.09175	-0.80484
AW931770	AW931770	12.3356	1.09116	-0.01351
BI921097	BI921097	12.3285	1.09091	0
BG134046	BG134046	12.3149	1.09043	0
AW455238	AW455238	12.3102	1.09027	-1.14474e-16
BW690322	BW690322	12.2775	1.08911	-0.01543
AI896783	AI896783	12.2724	1.08893	0
AI899673	AI899673	12.2606	1.08851	-0.0002
BI208685	BI208685	12.2511	1.08818	-6.84486e-07
DB725769	DB725769	12.2378	1.0877	0
TA52190_4081	TA52190_4081	12.2361	1.08764	-6.18526e-15
AI898755	AI898755	12.2308	1.08746	-1.0784e-06
AW030818	AW030818	12.2088	1.08667	0
AW650630	AW650630	12.1828	1.08575	0
AI488237	AI488237	12.1719	1.08536	-0.14664
TA49423_4081	TA49423_4081	12.1614	1.08498	0
TA53522_4081	TA53522_4081	12.1188	1.08346	-0.0208
TA37478_4081	TA37478_4081	12.1158	1.08335	0
BP879184	BP879184	12.0775	1.08198	0
AI898458	AI898458	12.0694	1.08168	-1.42024e-14
BP905943	BP905943	12.025	1.08009	-0.03333
DY523850	DY523850	12.0106	1.07956	0
BI204603	BI204603	11.9808	1.07848	-0.00354
TA45479_4081	TA45479_4081	11.9721	1.07817	0
EG553264	EG553264	11.9708	1.07812	0
AI490870	AI490870	11.9543	1.07752	-7.71992e-09
TA37724_4081	TA37724_4081	11.9445	1.07717	-1.0385e-29
AK248063	AK248063	11.9393	1.07698	-1.74941e-13
BI210550	BI210550	11.9386	1.07695	-1.44212e-08
BI924041	BI924041	11.9263	1.07651	-2.22758e-13
BT014063	BT014063	11.9233	1.0764	-0.00013
EG553201	EG553201	11.9194	1.07625	0
TA41413_4081	TA41413_4081	11.8883	1.07512	0
BE451425	BE451425	11.8868	1.07507	0
DB692003	DB692003	11.8857	1.07502	0
EG553756	EG553756	11.8523	1.0738	0
TC215874	TC215874	11.8512	1.07376	-2.3334e-33
TA56526_4081	TA56526_4081	11.8427	1.07345	-0.01798
DV105377	DV105377	11.8342	1.07314	-3.17308e-22
CD003036	CD003036	11.8315	1.07304	0
BP892917	BP892917	11.8314	1.07304	0
BG629587	BG629587	11.8283	1.07292	-0.12097
TA56058_4081	TA56058_4081	11.7835	1.07127	0
BI930186	BI930186	11.7759	1.07099	-0.55036
BG129155	BG129155	11.7736	1.07091	-0.5114
DB689122	DB689122	11.7675	1.07068	0
TA38004_4081	TA38004_4081	11.7373	1.06957	0
AI487343	AI487343	11.731	1.06934	-8.97965e-30
BI922670	BI922670	11.7223	1.06901	0
BW686055	BW686055	11.7215	1.06898	-0.78727
AI484785	AI484785	11.6868	1.0677	-7.7358e-38
DB715106	DB715106	11.6819	1.06751	0
BP893968	BP893968	11.6196	1.06519	0
CK720576	CK720576	11.6189	1.06516	-0.74828
CD002299	CD002299	11.6144	1.065	0
AI894931	AI894931	11.6078	1.06475	0
AI485976	AI485976	11.5967	1.06433	-0.09499
DB715814	DB715814	11.5888	1.06404	-3.98242e-08
AJ785535	AJ785535	11.585	1.0639	-0.01049
BI922183	BI922183	11.5806	1.06373	-3.71642e-34
cbl	AJ717347	11.5804	1.06372	-2.44865e-24
AI781647	AI781647	11.5753	1.06353	-4.64488e-06
DV104552	DV104552	11.5706	1.06335	-1.61788e-17
TA53350_4081	TA53350_4081	11.5676	1.06324	0
BG128902	BG128902	11.5671	1.06323	-0.30795
BM534931	BM534931	11.5627	1.06306	0
AW034575	AW034575	11.5613	1.06301	-2.49715e-33
BI928204	BI928204	11.5594	1.06293	-0.21677
TA37498_4081	TA37498_4081	11.5485	1.06253	0
DB713595	DB713595	11.5449	1.06239	-0.7571
TA56362_4081	TA56362_4081	11.5391	1.06217	-3.47466e-41
LOC543932	ES896804	11.5361	1.06206	-3.87229e-16
DB682812	DB682812	11.5342	1.06199	-6.27577e-09
AK247994	AK247994	11.532	1.06191	-8.63906e-40
DB721421	DB721421	11.5207	1.06148	0
AK247697	AK247697	11.5157	1.06129	0
AI486489	AI486489	11.4986	1.06064	0
BE432310	BE432310	11.4864	1.06018	-7.62463e-12
BG125372	BG125372	11.4774	1.05984	0
BG627417	BG627417	11.4638	1.05933	-0.88226
LOC100191120	EG553024	11.4619	1.05926	0
BI205369	BI205369	11.4581	1.05911	0
BE459732	BE459732	11.4431	1.05854	-1.14351e-06
DB719833	DB719833	11.4194	1.05764	-0.10119
LeDES	AF317515	11.4127	1.05739	-3.78351e-44
TA36295_4081	TA36295_4081	11.3996	1.05689	-2.78331e-09
TA55896_4081	TA55896_4081	11.3837	1.05629	-0.14222
BG125758	BG125758	11.3654	1.05559	-1.25571e-19
TA52145_4081	TA52145_4081	11.3592	1.05535	0
TC210715	TC210715	11.3513	1.05504	-0.0081
TA56675_4081	TA56675_4081	11.3243	1.05401	-8.70822e-12
TA37338_4081	TA37338_4081	11.2968	1.05296	0
BG631750	BG631750	11.2932	1.05282	0
BI208154	BI208154	11.2913	1.05274	0
AI897453	AI897453	11.2847	1.05249	0
LOC100134915	BT014282	11.2489	1.05111	0
AI486004	AI486004	11.2468	1.05103	0
BT014382	BT014382	11.1569	1.04754	0
AW979586	AW979586	11.1288	1.04645	-0.80067
BE353819	BE353819	11.1271	1.04638	-0.00016
AI782010	AI782010	11.1155	1.04593	0
AW092456	AW092456	11.1135	1.04585	-6.23566e-14
EG553841	EG553841	11.1089	1.04567	0
LOC544043	U89257	11.1086	1.04566	0
AO	AY971876	11.0901	1.04494	-5.55853e-35
AW224727	AW224727	11.0761	1.04438	0
DB711809	DB711809	11.0586	1.0437	0
AW154840	AW154840	11.0565	1.04362	0
BI422137	BI422137	11.0545	1.04354	-3e-05
CN641273	CN641273	11.0485	1.0433	-0.39036
DB721550	DB721550	11.0395	1.04295	-0.08363
TA54040_4081	TA54040_4081	11.0303	1.04259	0
BG629752	BG629752	11.028	1.0425	-1.41388e-30
EG553746	EG553746	11.0262	1.04243	-4.36181e-17
BG131197	BG131197	11.0227	1.04229	-5.4242e-09
TA36865_4081	TA36865_4081	10.9992	1.04136	0
BP898015	BP898015	10.9855	1.04082	0
AI778064	AI778064	10.9748	1.0404	-0.04722
yfe37	AJ277945	10.9309	1.03866	0
AK247974	AK247974	10.8772	1.03652	0
DB725986	DB725986	10.876	1.03647	-2.51109e-27
LOC778206	AY730763	10.856	1.03567	-0.00981
BI209417	BI209417	10.8489	1.03539	0
AK247049	AK247049	10.8469	1.0353	-5.28444e-41
BI924736	BI924736	10.8396	1.03501	-0.68813
BG629082	BG629082	10.8328	1.03474	-0.71306
TA48362_4081	TA48362_4081	10.8254	1.03444	-1.07053e-38
AW649894	AW649894	10.7844	1.0328	-0.16778
AI894516	AI894516	10.7781	1.03254	0
GDI1	AJ401079	10.7779	1.03254	-0.92884
BP881909	BP881909	10.7633	1.03194	-2.34117e-28
BI204226	BI204226	10.7503	1.03142	-5.17398e-07
LeCBF1	BT013291	10.7446	1.03119	0
BG124525	BG124525	10.7401	1.03101	0
AW621237	AW621237	10.6804	1.02859	0
DB710560	DB710560	10.6748	1.02836	-0.01386
AI484439	AI484439	10.6707	1.02819	-2.38052e-23
BE450561	BE450561	10.6649	1.02796	-0.01691
TA37168_4081	TA37168_4081	10.6514	1.02741	0
AK247410	AK247410	10.5564	1.02352	-2.34092e-12
TA56110_4081	TA56110_4081	10.5501	1.02326	-0.66561
BG124625	BG124625	10.5382	1.02277	0
THT1-3	EG553796	10.5336	1.02258	0
BI207328	BI207328	10.5123	1.0217	0
TA47950_4081	TA47950_4081	10.501	1.02123	-0.00177
BW692278	BW692278	10.4672	1.01983	0
TA53125_4081	TA53125_4081	10.4618	1.01961	0
DB718445	DB718445	10.4588	1.01948	-0.02954
WLK	AY535423	10.4517	1.01919	0
DB718409	DB718409	10.4462	1.01896	-3.94444e-39
AJ784544	AJ784544	10.4314	1.01834	-3.47722e-08
AW033052	AW033052	10.4299	1.01828	0
BP890044	BP890044	10.4279	1.0182	0
DB720117	DB720117	10.419	1.01783	-1.14272e-21
AI779146	AI779146	10.3994	1.01701	0
BI421973	BI421973	10.3951	1.01683	0
DB710078	DB710078	10.3941	1.01678	-0.29181
BI934291	BI934291	10.3811	1.01624	-5.98185e-16
Ve2	AF365930	10.3558	1.01519	-1.93405e-39
TA55689_4081	TA55689_4081	10.3338	1.01426	0
BT012697	BT012697	10.3073	1.01314	0
TA53875_4081	TA53875_4081	10.3009	1.01288	0
TA56333_4081	TA56333_4081	10.2959	1.01267	0
AI772843	AI772843	10.272	1.01165	0
AF211790	AF211790	10.2696	1.01155	0
AJ785322	AJ785322	10.2689	1.01153	-1.27372e-29
BF114228	BF114228	10.2596	1.01113	-1.4013e-45
TA53499_4081	TA53499_4081	10.2565	1.011	-2.55038e-15
BP907914	BP907914	10.245	1.01051	-0.95393
AI897473	AI897473	10.2435	1.01045	-6.7717e-09
BI203914	BI203914	10.2388	1.01025	-4.60327e-42
AI776342	AI776342	10.2303	1.00989	0
TA49555_4081	TA49555_4081	10.2238	1.00961	-4.03358e-18
BF113750	BF113750	10.2001	1.0086	0
BG735210	BG735210	10.197	1.00847	-0.99367
EG553012	EG553012	10.1867	1.00803	-1.4013e-45
BF176502	BF176502	10.1823	1.00784	-1.43096e-27
BP888333	BP888333	10.172	1.00741	0
AW625927	AW625927	10.158	1.00681	-0.43128
AI485386	AI485386	10.1414	1.0061	-3.04199e-32
BG134092	BG134092	10.1362	1.00587	0
LEODC	AF029349	10.1228	1.0053	0
DB724727	DB724727	10.1204	1.0052	0
AY125864	AY125864	10.0839	1.00363	-3.44648e-07
AW036209	AW036209	10.0609	1.00264	-4.89641e-09
BI929472	BI929472	10.052	1.00225	-0.29862
AW032728	AW032728	10.0449	1.00194	0
BI923852	BI923852	10.0409	1.00177	-3.54408e-11
BI931427	BI931427	10.0362	1.00157	-1.67394e-13
TA53377_4081	TA53377_4081	10.0218	1.00095	-1.40022e-24
AY125874	AY125874	10.0045	1.0002	-5.91278e-06
AW029992	AW029992	10.0034	1.00015	0
EG553778	EG553778	10.0028	1.00012	0
TA52167_4081	TA52167_4081	9.98658	0.99942	0
BI204621	BI204621	9.98303	0.99926	-6.70177e-09
DB712667	DB712667	9.9784	0.99906	0
BP896663	BP896663	9.96607	0.99852	-0.00093
BI209436	BI209436	9.95637	0.9981	0
LOC543510	BI204254	9.94285	0.99751	-4.56296e-27
AK224709	AK224709	9.93545	0.99719	0
DB712612	DB712612	9.93518	0.99718	-0.99369
BT013412	BT013412	9.93518	0.99718	-0.99369
BI926814	BI926814	9.93518	0.99718	-0.99369
AW737875	AW737875	9.93518	0.99718	-0.99369
TA37080_4081	TA37080_4081	9.93518	0.99718	-0.99369
DCP_1_11	DCP_1_11	9.93518	0.99718	-0.99369
ES893797	ES893797	9.93518	0.99718	-0.99369
toFZY	AM177499	9.93518	0.99718	-0.99369
AJ243876	AJ243876	9.93518	0.99718	-0.99369
TA39786_4081	TA39786_4081	9.93518	0.99718	-0.99369
LOC544150	Z18277	9.93518	0.99718	-0.99369
TA55479_4081	TA55479_4081	9.92001	0.99651	-0.3081
BG135078	BG135078	9.91904	0.99647	-0.03943
DB710430	DB710430	9.91112	0.99612	0
ACS8	AF179247	9.87765	0.99465	0
AI896901	AI896901	9.87714	0.99463	0
AW036201	AW036201	9.84836	0.99336	0
BI209061	BI209061	9.82696	0.99242	-1.06338e-39
AW036528	AW036528	9.82522	0.99234	0
DB712015	DB712015	9.81966	0.9921	-8.26358e-39
DB717450	DB717450	9.81804	0.99202	-9.94179e-06
AW625574	AW625574	9.80651	0.99151	-0.5877
BF113824	BF113824	9.80449	0.99143	-0.0041
TA36572_4081	TA36572_4081	9.79929	0.99119	0
BI205436	BI205436	9.79867	0.99117	0
TA55703_4081	TA55703_4081	9.7879	0.99069	-0.05648
cevi16	X94943	9.78488	0.99056	0
AK247308	AK247308	9.77832	0.99026	-8.86343e-15
TA54232_4081	TA54232_4081	9.77415	0.99008	0
BG630965	BG630965	9.77014	0.9899	-0.00037
AK247689	AK247689	9.73452	0.98831	-4.23506e-15
BT013501	BT013501	9.73371	0.98828	0
BI924443	BI924443	9.73036	0.98813	-0.70507
BI421622	BI421622	9.7303	0.98813	0
TA53888_4081	TA53888_4081	9.72826	0.98804	0
TC214298	TC214298	9.7247	0.98788	-8.50258e-28
TA54655_4081	TA54655_4081	9.71305	0.98736	0
BF096946	BF096946	9.71154	0.98729	-3.98389e-42
AI777711	AI777711	9.70626	0.98705	-1.40474e-08
TA55672_4081	TA55672_4081	9.69562	0.98658	-0.03771
BI921688	BI921688	9.67941	0.98585	-1.91978e-43
EG553316	EG553316	9.66975	0.98542	0
BP896326	BP896326	9.66811	0.98534	-4.29116e-06
BP908408	BP908408	9.66808	0.98534	-1.09284e-39
BI931258	BI931258	9.65901	0.98493	-2.22929e-06
DB702954	DB702954	9.65317	0.98467	-0.00589
BG352024	BG352024	9.65073	0.98456	0
AK224677	AK224677	9.64565	0.98433	0
BG643087	BG643087	9.6371	0.98395	-1.79231e-35
BW692733	BW692733	9.6231	0.98332	0
AI485361	AI485361	9.61855	0.98311	-1.71895e-07
TC207207	TC207207	9.58769	0.98171	-0.41053
TA55123_4081	TA55123_4081	9.57709	0.98123	0
DB721226	DB721226	9.56229	0.98056	-0.0091
TA56492_4081	TA56492_4081	9.5542	0.98019	0
BW688678	BW688678	9.54333	0.9797	-4.14719e-10
EG554023	EG554023	9.53888	0.9795	-0.01458
TA49437_4081	TA49437_4081	9.5203	0.97865	0
AW034636	AW034636	9.51859	0.97857	-1.39757e-29
AI895272	AI895272	9.5158	0.97845	-0.05003
BG135700	BG135700	9.51475	0.9784	0
LOC543633	AF203481	9.51104	0.97823	0
AW934546	AW934546	9.49617	0.97755	-0.41918
AI484004	AI484004	9.4849	0.97703	0
BI922525	BI922525	9.48253	0.97692	0
TA53735_4081	TA53735_4081	9.46708	0.97622	-0.05321
AW035766	AW035766	9.4592	0.97585	-5.45806e-42
FRO1	AY224079	9.4284	0.97444	-1.28347e-08
TC193848	TC193848	9.4276	0.9744	-0.0025
BP895795	BP895795	9.39992	0.97312	0
DB698180	DB698180	9.39282	0.9728	-1.80059e-22
BG130060	BG130060	9.39243	0.97278	0
BP903231	BP903231	9.37806	0.97211	0
AI488552	AI488552	9.36168	0.97135	0
DB712736	DB712736	9.35723	0.97115	-0.15066
TA53188_4081	TA53188_4081	9.34075	0.97038	-0.15865
EG364511	EG364511	9.32203	0.96951	0
DY523673	DY523673	9.31752	0.9693	0
DB681140	DB681140	9.31455	0.96916	-0.00145
DB721772	DB721772	9.31026	0.96896	0
BF096304	BF096304	9.29006	0.96802	-4.62584e-38
BW685101	BW685101	9.26408	0.9668	0
BF097495	BF097495	9.25249	0.96626	-0.33738
AI777219	AI777219	9.22837	0.96513	-2.62222e-40
TA53590_4081	TA53590_4081	9.21591	0.96454	0
CK468698	CK468698	9.21542	0.96451	-5.99577e-06
TA56231_4081	TA56231_4081	9.21451	0.96447	-0.40387
TA53901_4081	TA53901_4081	9.20094	0.96383	-4.33041e-26
TA57021_4081	TA57021_4081	9.20067	0.96382	0
TC210827	TC210827	9.18299	0.96298	0
BI933635	BI933635	9.18069	0.96288	0
AI777980	AI777980	9.17822	0.96276	-0.10048
AI488645	AI488645	9.17776	0.96274	0
BI422074	BI422074	9.16981	0.96236	-3.93155e-40
TA38732_4081	TA38732_4081	9.16951	0.96235	0
TA56547_4081	TA56547_4081	9.16233	0.96201	0
RC8	RC8	9.15656	0.96173	-0.37707
BP909948	BP909948	9.15483	0.96165	-0.32688
EG553840	EG553840	9.1522	0.96153	0
AW737313	AW737313	9.15169	0.9615	-0.32553
TA55308_4081	TA55308_4081	9.13543	0.96073	-3.45032e-08
TA53873_4081	TA53873_4081	9.13177	0.96056	-1.31098e-08
LOC543701	AF416289	9.11934	0.95996	-2.19178e-21
BI926382	BI926382	9.11175	0.9596	-0.90521
BG126157	BG126157	9.10497	0.95928	0
AI894802	AI894802	9.10274	0.95917	-0.37769
BI922933	BI922933	9.0902	0.95857	0
AW039066	AW039066	9.08272	0.95822	0
EG554020	EG554020	9.07125	0.95767	0
BW686444	BW686444	9.05583	0.95693	0
DB689254	DB689254	9.02863	0.95562	-0.07156
BI421960	BI421960	9.02684	0.95554	-2.57198e-06
TA56215_4081	TA56215_4081	9.00838	0.95465	-0.00017
AW621439	AW621439	9.00772	0.95461	-7.03018e-09
TA40422_4081	TA40422_4081	8.99236	0.95387	-2.3969e-28
CD003261	CD003261	8.99221	0.95387	0
TA35839_4081	TA35839_4081	8.99071	0.95379	0
LOC543813	AY007558	8.98928	0.95372	0
BI207682	BI207682	8.98636	0.95358	0
BI933120	BI933120	8.96623	0.95261	0
BG626513	BG626513	8.92368	0.95054	-5.58932e-36
EG553518	EG553518	8.90698	0.94973	0
AI486825	AI486825	8.89728	0.94926	0
BG132999	BG132999	8.89514	0.94915	0
BI422984	BI422984	8.89482	0.94914	0
AW929239	AW929239	8.88191	0.94851	0
TA49062_4081	TA49062_4081	8.84307	0.9466	0
TA54844_4081	TA54844_4081	8.84121	0.94651	-3.94167e-16
DB712209	DB712209	8.8398	0.94644	-4.46306e-28
TC198595	TC198595	8.83491	0.9462	-2.03655e-32
DB721870	DB721870	8.83307	0.94611	0
AK247915	AK247915	8.83277	0.9461	-6.43582e-07
AW931456	AW931456	8.82216	0.94558	-6.09637e-13
BI206618	BI206618	8.82021	0.94548	-1.54797e-11
TA55635_4081	TA55635_4081	8.80426	0.94469	-6.76332e-11
DV103733	DV103733	8.79854	0.94441	0
TA41029_4081	TA41029_4081	8.7951	0.94424	-7.02161e-07
BE463153	BE463153	8.79368	0.94417	-5.19929e-20
BI933330	BI933330	8.77444	0.94322	-0.00015
TA53927_4081	TA53927_4081	8.77065	0.94303	-0.00038
BP909355	BP909355	8.76433	0.94272	-4.07592e-27
AI780199	AI780199	8.7569	0.94235	0
AJ785041	AJ785041	8.75534	0.94227	-4.14732e-09
DNAJ	ES896251	8.75098	0.94206	0
DB723834	DB723834	8.7474	0.94188	0
EG553634	EG553634	8.72906	0.94097	0
AI782735	AI782735	8.72157	0.94059	-0.14495
AK247698	AK247698	8.72083	0.94056	-3.29181e-34
DB719804	DB719804	8.71739	0.94039	0
TA41465_4081	TA41465_4081	8.71606	0.94032	0
AW216562	AW216562	8.69975	0.93951	0
BF097930	BF097930	8.66788	0.93791	-0.03091
ACS6	AF179249	8.66611	0.93782	-2.4224e-32
AW738492	AW738492	8.65209	0.93712	-2e-05
AI771891	AI771891	8.64071	0.93655	-5.36926e-31
TA37318_4081	TA37318_4081	8.63465	0.93624	0
TA53333_4081	TA53333_4081	8.61886	0.93545	-0.74403
BI926329	BI926329	8.61844	0.93543	-0.04557
PGcat	AF118567	8.59222	0.93411	0
DB692542	DB692542	8.58711	0.93385	0
BF097523	BF097523	8.58159	0.93357	-2.99255e-20
BP891117	BP891117	8.5723	0.9331	-0.13631
TC199013	TC199013	8.56987	0.93297	0
AW096817	AW096817	8.56673	0.93282	0
AI776675	AI776675	8.55689	0.93232	-0.81111
DB717589	DB717589	8.55147	0.93204	-6.14731e-06
LOC543702	AF420477	8.53096	0.931	0
DB706854	DB706854	8.52831	0.93086	-0.10379
Y08887	Y08887	8.50776	0.92982	0
AI485272	AI485272	8.49942	0.92939	-4.02072e-39
AW626284	AW626284	8.49621	0.92923	0
DV105087	DV105087	8.48828	0.92882	0
AI490809	AI490809	8.48804	0.92881	-2.62258e-06
AW220490	AW220490	8.48555	0.92868	0
TA38220_4081	TA38220_4081	8.48146	0.92847	-4.2184e-35
DB721835	DB721835	8.45067	0.92689	-0.08768
BI921613	BI921613	8.44089	0.92639	-1.71902e-31
TA40890_4081	TA40890_4081	8.43108	0.92588	0
AK247985	AK247985	8.4304	0.92585	0
DB681150	DB681150	8.42431	0.92553	0
BP877094	BP877094	8.42353	0.92549	0
TA52681_4081	TA52681_4081	8.41773	0.92519	-1.4644e-07
TA55869_4081	TA55869_4081	8.4063	0.9246	-0.6614
AW031585	AW031585	8.40327	0.92445	-1.62971e-17
AK247765	AK247765	8.39702	0.92413	-0.02062
ES896905	ES896905	8.39596	0.92407	0
AW428953	AW428953	8.38841	0.92368	-0.82012
DB719214	DB719214	8.373	0.92288	0
DB707935	DB707935	8.35923	0.92217	0
DB683152	DB683152	8.33608	0.92096	-6.37591e-43
TC215342	TC215342	8.33044	0.92067	-0.21563
DB691139	DB691139	8.32949	0.92062	-0.77288
DB714556	DB714556	8.32106	0.92018	-2.14283e-14
BF097143	BF097143	8.31825	0.92003	0
AI484457	AI484457	8.31028	0.91962	-0.54865
AI781747	AI781747	8.29808	0.91898	-4.34963e-42
BP909167	BP909167	8.28593	0.91834	-0.11197
TA53114_4081	TA53114_4081	8.27097	0.91756	-3.10314e-15
AI896377	AI896377	8.26857	0.91743	0
AK246699	AK246699	8.26339	0.91716	0
BP894908	BP894908	8.26327	0.91715	0
AI773564	AI773564	8.2624	0.91711	0
AW624524	AW624524	8.261	0.91703	-0.00177
AJ784589	AJ784589	8.25743	0.91684	-0.11525
TA53411_4081	TA53411_4081	8.25574	0.91676	0
TA56090_4081	TA56090_4081	8.25508	0.91672	0
AW034965	AW034965	8.25194	0.91656	-0.00113
BP876585	BP876585	8.24674	0.91628	-6.30876e-17
BT014137	BT014137	8.24574	0.91623	0
AI782504	AI782504	8.23289	0.91555	0
BI923688	BI923688	8.23233	0.91552	-0.32575
TA39350_4081	TA39350_4081	8.22795	0.91529	-5.74589e-31
BP881854	BP881854	8.22479	0.91512	0
BI921784	BI921784	8.21089	0.91439	-0.83233
BI207984	BI207984	8.18833	0.9132	-0.39041
TA53364_4081	TA53364_4081	8.18399	0.91297	-3.39499e-21
AI778224	AI778224	8.1733	0.9124	-7.36362e-08
AW737462	AW737462	8.15037	0.91118	-0.79278
BI205744	BI205744	8.14619	0.91095	-0.37494
TA53235_4081	TA53235_4081	8.14143	0.9107	0
EG553289	EG553289	8.13616	0.91042	0
AI777414	AI777414	8.13396	0.9103	-7.41966e-13
BG629980	BG629980	8.12878	0.91003	-0.00637
tm-1^GCR26	AB287297	8.1187	0.90949	-4.8412e-06
AK246596	AK246596	8.11609	0.90935	0
BE441038	BE441038	8.10953	0.909	0
TA54227_4081	TA54227_4081	8.10867	0.90895	0
AA824881	AA824881	8.10628	0.90882	-8.50496e-24
AI777523	AI777523	8.10288	0.90864	-2.31107e-29
AI778508	AI778508	8.10081	0.90853	0
TA54906_4081	TA54906_4081	8.09882	0.90842	-0.08119
BI921143	BI921143	8.0978	0.90837	0
TC207936	TC207936	8.09692	0.90832	-1.88596e-09
AW626369	AW626369	8.09296	0.90811	0
AW036116	AW036116	8.09135	0.90802	0
AK247122	AK247122	8.09074	0.90799	-6.13867e-41
TA54262_4081	TA54262_4081	8.08455	0.90766	-0.06092
DB712483	DB712483	8.08448	0.90765	-6.76458e-34
BF113276	BF113276	8.0607	0.90637	-0.00352
TA53431_4081	TA53431_4081	8.05355	0.90599	0
BW685573	BW685573	8.044	0.90547	-1.84437e-11
TC216888	TC216888	8.03985	0.90525	0
AW648198	AW648198	8.03918	0.90521	0
TA41751_4081	TA41751_4081	8.0329	0.90487	0
pip1	DQ631808	8.03188	0.90482	0
AW622808	AW622808	8.01954	0.90415	0
AI782101	AI782101	8.00244	0.90322	-0.20984
TA55010_4081	TA55010_4081	7.99589	0.90287	-0.69473
BT013478	BT013478	7.99155	0.90263	0
AW651130	AW651130	7.98685	0.90238	-0.01899
DB725396	DB725396	7.98526	0.90229	0
TA53578_4081	TA53578_4081	7.98514	0.90228	-0.3763
DB691524	DB691524	7.96341	0.9011	0
BI208459	BI208459	7.95992	0.90091	0
BP903103	BP903103	7.95855	0.90083	0
BE434909	BE434909	7.94181	0.89992	0
AW623119	AW623119	7.93793	0.89971	0
BI921428	BI921428	7.93772	0.8997	-3.75548e-43
EG553990	EG553990	7.93274	0.89942	0
DB690957	DB690957	7.92889	0.89921	-0.68808
DB689387	DB689387	7.92353	0.89892	0
TA41863_4081	TA41863_4081	7.92285	0.89888	-0.19124
TC216669	TC216669	7.92117	0.89879	-2.62396e-20
tomAOC	AJ272026	7.91876	0.89866	0
AI895863	AI895863	7.91315	0.89835	0
BT014571	BT014571	7.91186	0.89828	0
DB709082	DB709082	7.91174	0.89827	-0.90996
TA36550_4081	TA36550_4081	7.91071	0.89822	0
BT014338	BT014338	7.89033	0.8971	0
BG129825	BG129825	7.88428	0.89676	-0.34029
AI772809	AI772809	7.8836	0.89672	-5.57509e-38
AI896015	AI896015	7.8621	0.89554	-0.66664
TA54855_4081	TA54855_4081	7.85075	0.89491	-0.00583
AW737991	AW737991	7.84927	0.89483	0
BI421219	BI421219	7.84778	0.89475	-0.20964
TA55407_4081	TA55407_4081	7.84562	0.89463	0
BI923011	BI923011	7.83747	0.89418	0
TC211735	TC211735	7.83567	0.89408	0
AW621396	AW621396	7.82494	0.89348	-4.41696e-06
BP888258	BP888258	7.81844	0.89312	-0.0013
BI932836	BI932836	7.81782	0.89309	-1.55961e-30
AI779016	AI779016	7.80945	0.89262	-4.66668e-30
TA55927_4081	TA55927_4081	7.80476	0.89236	-0.00031
BW690832	BW690832	7.80365	0.8923	0
AW650679	AW650679	7.80136	0.89217	-2.91582e-19
TA54524_4081	TA54524_4081	7.78818	0.89144	0
AI490821	AI490821	7.78773	0.89141	-0.82248
BF051352	BF051352	7.78413	0.89121	-1.26245e-38
BI934748	BI934748	7.77679	0.8908	0
BG125129	BG125129	7.76141	0.88994	0
BW687070	BW687070	7.74443	0.88899	0
TA51111_4081	TA51111_4081	7.72756	0.88804	0
DB709445	DB709445	7.72218	0.88774	-0.30507
TA35869_4081	TA35869_4081	7.71306	0.88723	-5.95571e-13
TC214647	TC214647	7.71269	0.88721	-1.02543e-07
TA55910_4081	TA55910_4081	7.70197	0.8866	-0.33751
DV935861	DV935861	7.70194	0.8866	0
TA54894_4081	TA54894_4081	7.70022	0.8865	-0.16585
ca3	AM949788	7.6981	0.88638	0
AI486543	AI486543	7.68167	0.88546	-5.09498e-36
CN641308	CN641308	7.67798	0.88525	0
BT013533	BT013533	7.67196	0.88491	0
DB685399	DB685399	7.66108	0.88429	-0.46587
TA37898_4081	TA37898_4081	7.65866	0.88415	0
BI210284	BI210284	7.64788	0.88354	-8.35533e-25
TA42737_4081	TA42737_4081	7.64614	0.88344	0
TA41066_4081	TA41066_4081	7.63784	0.88297	-6.65972e-29
ES893149	ES893149	7.63217	0.88265	0
BG629532	BG629532	7.63098	0.88258	-1.6313e-07
TA39934_4081	TA39934_4081	7.63012	0.88253	-0.27429
AI779530	AI779530	7.62673	0.88234	-0.02064
TA40331_4081	TA40331_4081	7.62191	0.88206	0
TA38366_4081	TA38366_4081	7.60911	0.88133	0
AI779834	AI779834	7.60469	0.88108	-1.82268e-33
BF114055	BF114055	7.60355	0.88102	0
DB702720	DB702720	7.60338	0.88101	0
EG553392	EG553392	7.59834	0.88072	0
AI897781	AI897781	7.59798	0.8807	-0.77502
TA44641_4081	TA44641_4081	7.59651	0.88061	0
AI898903	AI898903	7.59016	0.88025	0
AW735938	AW735938	7.58401	0.8799	0
TA38866_4081	TA38866_4081	7.56789	0.87898	-1.04635e-22
TA53820_4081	TA53820_4081	7.56314	0.8787	0
TA36689_4081	TA36689_4081	7.55721	0.87836	0
AW034680	AW034680	7.55717	0.87836	-0.08008
TA56966_4081	TA56966_4081	7.55143	0.87803	-0.24858
DV104901	DV104901	7.54239	0.87751	-4.22695e-14
AW218200	AW218200	7.54126	0.87744	-6.66163e-26
DB710333	DB710333	7.53007	0.8768	0
BG124366	BG124366	7.51987	0.87621	0
AW034080	AW034080	7.51874	0.87615	0
AW737425	AW737425	7.51726	0.87606	0
TA55864_4081	TA55864_4081	7.50376	0.87528	-0.00406
TA46089_4081	TA46089_4081	7.49333	0.87467	-1.97924e-32
TA56030_4081	TA56030_4081	7.48498	0.87419	-1.63504e-37
BM408873	BM408873	7.48256	0.87405	-3.17149e-09
BF113898	BF113898	7.48022	0.87391	0
TA47174_4081	TA47174_4081	7.4744	0.87358	-0.02528
AW220452	AW220452	7.46675	0.87313	0
AI488277	AI488277	7.46509	0.87304	-2.93688e-30
BG127691	BG127691	7.46317	0.87292	-1.21736e-19
AW648444	AW648444	7.44943	0.87212	-1.0351e-23
DB709057	DB709057	7.44856	0.87207	-0.08136
rnalx	X79338	7.44745	0.87201	0
TA41441_4081	TA41441_4081	7.43451	0.87125	-4.39797e-13
TA40720_4081	TA40720_4081	7.43324	0.87118	-4.69349e-26
BG124035	BG124035	7.42587	0.87075	-0.00065
BP889947	BP889947	7.4138	0.87004	-0.26726
DB713199	DB713199	7.41185	0.86993	0
AW622468	AW622468	7.40861	0.86974	-4.15808e-25
TA56826_4081	TA56826_4081	7.4059	0.86958	-9.29969e-23
TC207900	TC207900	7.40085	0.86928	0
TA41825_4081	TA41825_4081	7.39647	0.86902	-2.04563e-39
DB687505	DB687505	7.39314	0.86883	0
DB706648	DB706648	7.38487	0.86834	-0.16608
AW737175	AW737175	7.38475	0.86834	-4e-05
BP905978	BP905978	7.37246	0.86761	-2.92476e-17
BI929594	BI929594	7.36654	0.86726	0
BG123895	BG123895	7.36514	0.86718	-1.72579e-09
TA44067_4081	TA44067_4081	7.36278	0.86704	-2.03188e-42
AI781728	AI781728	7.34706	0.86611	-4.32173e-30
TA56254_4081	TA56254_4081	7.34624	0.86606	-1.79111e-12
AI490342	AI490342	7.34607	0.86605	0
TC212903	TC212903	7.34454	0.86596	0
BI208880	BI208880	7.34329	0.86589	0
TA56992_4081	TA56992_4081	7.34044	0.86572	-3.45638e-28
DB711313	DB711313	7.33532	0.86542	-0.23817
DB692356	DB692356	7.32643	0.86489	-4.61782e-21
BF050293	BF050293	7.32055	0.86454	-0.61338
LOC544060	X55681	7.32035	0.86453	0
AI772690	AI772690	7.31994	0.86451	-0.21864
BG129721	BG129721	7.31976	0.8645	0
BG627186	BG627186	7.31829	0.86441	-0.00014
TA39596_4081	TA39596_4081	7.30717	0.86375	-0.25377
AW979911	AW979911	7.30444	0.86359	-0.09344
AW621917	AW621917	7.2972	0.86316	-0.00139
BP887325	BP887325	7.29611	0.86309	-0.26727
EG553308	EG553308	7.29036	0.86275	0
BG124937	BG124937	7.28951	0.8627	-1.09642e-06
DB712655	DB712655	7.27014	0.86154	0
AK247314	AK247314	7.26633	0.86132	0
opr2	AJ278331	7.25647	0.86073	0
DB714236	DB714236	7.2509	0.86039	-1.33308e-12
AI488796	AI488796	7.24769	0.8602	-0.01422
DB710289	DB710289	7.24662	0.86014	-8.06169e-35
TA55520_4081	TA55520_4081	7.24541	0.86006	0
BG734547	BG734547	7.24416	0.85999	-0.0007
TA36167_4081	TA36167_4081	7.24405	0.85998	0
BI922213	BI922213	7.22599	0.8589	0
CN641310	CN641310	7.21247	0.85808	-0.67088
AJ319913	AJ319913	7.21237	0.85808	-0.56376
LOC543825	AY034149	7.20769	0.8578	-1.4013e-45
TA38808_4081	TA38808_4081	7.20581	0.85768	0
BG129329	BG129329	7.19452	0.857	-4.93167e-17
TA56071_4081	TA56071_4081	7.19343	0.85694	0
BP892406	BP892406	7.18748	0.85658	-1.48629e-32
AW621865	AW621865	7.18306	0.85631	0
BM535000	BM535000	7.1771	0.85595	0
AI896795	AI896795	7.1763	0.8559	0
AW216742	AW216742	7.16564	0.85526	-5.37834e-07
BI422664	BI422664	7.1656	0.85525	-0.0003
TA47289_4081	TA47289_4081	7.16423	0.85517	0
AK247519	AK247519	7.16422	0.85517	0
TA53834_4081	TA53834_4081	7.15964	0.85489	0
BG128624	BG128624	7.15659	0.85471	0
DB683517	DB683517	7.15658	0.85471	0
TA36621_4081	TA36621_4081	7.14586	0.85405	0
TC211711	TC211711	7.14507	0.85401	0
AW621853	AW621853	7.1263	0.85286	-0.3135
DV104318	DV104318	7.12363	0.8527	0
BG124600	BG124600	7.11605	0.85224	0
DB721374	DB721374	7.11194	0.85199	-0.43106
BE450553	BE450553	7.10957	0.85184	0
AJ831914	AJ831914	7.10335	0.85146	-3.55509e-42
BI928461	BI928461	7.1029	0.85144	0
DB708929	DB708929	7.10142	0.85135	-0.07154
DB717537	DB717537	7.10036	0.85128	-0.00013
DV104692	DV104692	7.09347	0.85086	-0.0005
BT013923	BT013923	7.08869	0.85057	-2.82351e-27
TA43450_4081	TA43450_4081	7.08802	0.85052	-0.02726
DB721758	DB721758	7.08525	0.85036	-1.82793e-16
TA50769_4081	TA50769_4081	7.084	0.85028	-0.04571
PLDb1	AY013255	7.07492	0.84972	-5.52108e-26
BT014449	BT014449	7.06711	0.84924	-5.32493e-44
BG631477	BG631477	7.06634	0.84919	-0.56769
BI925563	BI925563	7.06568	0.84915	0
BG735482	BG735482	7.06503	0.84911	-0.72685
TA43636_4081	TA43636_4081	7.06325	0.849	-0.00179
TA37289_4081	TA37289_4081	7.06195	0.84892	0
TA56544_4081	TA56544_4081	7.05404	0.84844	-0.12951
DB704226	DB704226	7.04872	0.84811	0
DB689419	DB689419	7.03676	0.84737	-0.37348
AW928640	AW928640	7.0341	0.84721	0
BI925895	BI925895	7.03185	0.84707	-9.46331e-08
BG626553	BG626553	7.02836	0.84685	-2.11733e-22
TA52370_4081	TA52370_4081	7.01796	0.84621	-0.89453
AK247583	AK247583	7.01172	0.84582	-1.49225e-36
TA48086_4081	TA48086_4081	7.00977	0.8457	-7.4524e-30
AW623800	AW623800	7.0093	0.84567	-0.87483
AW219096	AW219096	7.0044	0.84537	0
BT012925	BT012925	6.98953	0.84445	0
AI485877	AI485877	6.97288	0.84341	0
AI896675	AI896675	6.95021	0.842	0
BG129966	BG129966	6.93893	0.84129	0
DB678587	DB678587	6.93253	0.84089	0
BM535749	BM535749	6.93248	0.84089	-0.00571
AW649429	AW649429	6.91627	0.83987	-0.18586
BP895928	BP895928	6.90304	0.83904	-0.01426
TA53970_4081	TA53970_4081	6.90142	0.83894	0
BG125782	BG125782	6.89682	0.83865	0
AI485192	AI485192	6.89657	0.83863	-1.4013e-45
DB690699	DB690699	6.89516	0.83854	0
BG630867	BG630867	6.88862	0.83813	-0.75408
BW690310	BW690310	6.88431	0.83786	-7.33955e-15
BG627094	BG627094	6.87997	0.83759	-1.23291e-08
AI772033	AI772033	6.87411	0.83722	0
TC203360	TC203360	6.8737	0.83719	-0.01646
BG627486	BG627486	6.87069	0.837	-3.6445e-07
TC194595	TC194595	6.87054	0.83699	-0.04989
BI210135	BI210135	6.86717	0.83678	-4.66692e-20
DB705098	DB705098	6.86564	0.83668	0
DB693039	DB693039	6.86184	0.83644	-3.17084e-09
TA43473_4081	TA43473_4081	6.85505	0.83601	-3.39702e-39
BI207418	BI207418	6.85276	0.83587	0
TA56087_4081	TA56087_4081	6.85258	0.83585	-0.0908
TA49981_4081	TA49981_4081	6.84482	0.83536	0
BP906434	BP906434	6.83881	0.83498	0
AW429142	AW429142	6.82802	0.8343	-1.00053e-42
AK246137	AK246137	6.82451	0.83407	0
TA56330_4081	TA56330_4081	6.8216	0.83389	-3.08286e-44
DB714025	DB714025	6.81577	0.83351	-0.13118
CN641322	CN641322	6.81499	0.83347	0
EG553932	EG553932	6.81003	0.83315	0
AW929412	AW929412	6.80766	0.833	-0.40049
AW979600	AW979600	6.80251	0.83267	0
BW689311	BW689311	6.80213	0.83265	-3.81567e-07
TC216940	TC216940	6.79992	0.8325	-1.71926e-36
AW621193	AW621193	6.79891	0.83244	0
CK348301	CK348301	6.7979	0.83237	0
BM411516	BM411516	6.79788	0.83237	-1.858e-17
TA43264_4081	TA43264_4081	6.79172	0.83198	-0.36551
TA39146_4081	TA39146_4081	6.79148	0.83196	0
BW691465	BW691465	6.79004	0.83187	0
TC203857	TC203857	6.78104	0.8313	-1.67026e-25
BE434477	BE434477	6.77677	0.83102	-0.00059
DB681181	DB681181	6.7762	0.83099	-0.25413
TA56210_4081	TA56210_4081	6.77316	0.83079	-0.43531
TA43443_4081	TA43443_4081	6.77256	0.83075	-5.96589e-37
DV935722	DV935722	6.76533	0.83029	0
AI486732	AI486732	6.76137	0.83003	-0.00039
AI486751	AI486751	6.75602	0.82969	-4.42952e-12
BI207239	BI207239	6.75302	0.8295	-3.08286e-44
AW624603	AW624603	6.7527	0.82948	-0.00125
AW093729	AW093729	6.75176	0.82942	-1.9721e-40
BG630671	BG630671	6.74549	0.82901	-0.25682
AI486910	AI486910	6.73975	0.82864	-0.06823
BI422058	BI422058	6.73965	0.82864	0
BG629977	BG629977	6.7388	0.82858	-0.59542
AW650868	AW650868	6.72706	0.82783	-0.03389
AI780080	AI780080	6.71347	0.82695	0
TC215175	TC215175	6.71035	0.82675	-1.25489e-35
TA53893_4081	TA53893_4081	6.70871	0.82664	-0.03626
DB689683	DB689683	6.70759	0.82657	-0.78801
BI923304	BI923304	6.70438	0.82636	0
AI488244	AI488244	6.69223	0.82557	0
CK715114	CK715114	6.68952	0.82539	-1.46405e-09
TC195742	TC195742	6.68836	0.82532	-1.48461e-24
BW692345	BW692345	6.68153	0.82488	0
TC210809	TC210809	6.66852	0.82403	0
[truncated: 5,139 more rows]

## Sheet: DR AVG
AVG
Primary Sequence Name	Sequence Code	Fold Change	Log(Ratio)	P-value
BE459889	BE459889	-2.00034	-0.3011	-0.32499
DB720693	DB720693	-2.00125	-0.3013	-0.5754
BF096555	BF096555	-2.00146	-0.30135	-9.88618e-23
BM412521	BM412521	-2.00189	-0.30144	-6.93504e-13
TA54893_4081	TA54893_4081	-2.00231	-0.30153	-6.44136e-26
BG127814	BG127814	-2.00261	-0.3016	-1.44092e-23
AW931234	AW931234	-2.0031	-0.3017	-2.19871e-20
BW687747	BW687747	-2.0032	-0.30172	-3.81538e-12
AW035649	AW035649	-2.00348	-0.30179	-5e-05
AW032981	AW032981	-2.00376	-0.30185	-1.46732e-30
BM534998	BM534998	-2.00414	-0.30193	-1.64025e-34
BG129316	BG129316	-2.00433	-0.30197	-0.47294
BG631821	BG631821	-2.00453	-0.30201	-0.06071
BE462729	BE462729	-2.00471	-0.30205	-3.74973e-15
BP876656	BP876656	-2.00479	-0.30207	-0.38296
BT013461	BT013461	-2.00489	-0.30209	-4e-05
AJ784586	AJ784586	-2.00533	-0.30219	-2.09577e-14
CCR1	BT013040	-2.00541	-0.3022	-3.9265e-21
BW692169	BW692169	-2.00545	-0.30221	-2.31214e-43
BW686029	BW686029	-2.0055	-0.30222	-3.94019e-17
DB692903	DB692903	-2.0057	-0.30227	-0.01178
TA37164_4081	TA37164_4081	-2.00593	-0.30232	-5.60977e-25
BP881825	BP881825	-2.00609	-0.30235	-8.68919e-25
DB704234	DB704234	-2.00647	-0.30243	-1.0592e-12
BI925944	BI925944	-2.0065	-0.30244	-0.04289
DB680761	DB680761	-2.00673	-0.30249	-0.80705
LeGAD3	AB359915	-2.00727	-0.30261	-6.46396e-22
BP884374	BP884374	-2.00734	-0.30262	-5.28072e-09
AW623584	AW623584	-2.00784	-0.30273	-0.02304
AK247033	AK247033	-2.00788	-0.30274	-2.62801e-25
DB688366	DB688366	-2.00791	-0.30274	-1.04827e-26
AI483966	AI483966	-2.0085	-0.30287	-1.73231e-16
DB712160	DB712160	-2.00857	-0.30289	-0.0006
BP894291	BP894291	-2.00867	-0.30291	-0.05185
DB678918	DB678918	-2.00914	-0.30301	-0.15118
DB711758	DB711758	-2.00936	-0.30306	-2e-05
DB681623	DB681623	-2.00947	-0.30308	-5.41882e-33
BI926812	BI926812	-2.0095	-0.30309	-3.47185e-10
ES895326	ES895326	-2.00957	-0.3031	-4.20963e-10
DB715559	DB715559	-2.00958	-0.3031	-4.45044e-10
BI933547	BI933547	-2.01042	-0.30329	-0.12875
BP890621	BP890621	-2.01061	-0.30333	-1.94365e-15
BM410414	BM410414	-2.01093	-0.3034	-4.11947e-06
DB690636	DB690636	-2.01093	-0.3034	-4.96707e-33
LePP5	BT013583	-2.01107	-0.30343	-0.00344
DB723414	DB723414	-2.01127	-0.30347	-0.50995
TA46393_4081	TA46393_4081	-2.01131	-0.30348	-3.74237e-22
DB711143	DB711143	-2.01138	-0.30349	-5.47509e-13
TA45430_4081	TA45430_4081	-2.01166	-0.30356	-1.97938e-16
BG131960	BG131960	-2.01194	-0.30362	-1.14669e-13
BW689070	BW689070	-2.01198	-0.30362	-2.20713e-20
DB724947	DB724947	-2.01214	-0.30366	-1.1614e-12
BM410766	BM410766	-2.0128	-0.3038	-4.09756e-21
TA41966_4081	TA41966_4081	-2.0128	-0.3038	-1.82376e-36
AW443391	AW443391	-2.01311	-0.30387	-2.5422e-11
BM412311	BM412311	-2.01369	-0.30399	-0.03833
BG125198	BG125198	-2.01382	-0.30402	-0.37013
LOC543561	AF079103	-2.01387	-0.30403	-0.00012
AI775109	AI775109	-2.01401	-0.30406	-0.61247
BG643670	BG643670	-2.01429	-0.30412	-0.23708
TA36633_4081	TA36633_4081	-2.01433	-0.30413	-9.22248e-16
DB719025	DB719025	-2.0144	-0.30415	-3.42925e-22
TA41453_4081	TA41453_4081	-2.01479	-0.30423	-6.40873e-18
BI930793	BI930793	-2.01491	-0.30426	-0.1097
DB720946	DB720946	-2.01504	-0.30428	-2.66541e-31
DB682266	DB682266	-2.01505	-0.30429	-2.19413e-12
BT014485	BT014485	-2.01506	-0.30429	-2.60831e-21
DB710155	DB710155	-2.01522	-0.30432	-1.22773e-09
TA55109_4081	TA55109_4081	-2.01526	-0.30433	-0.00044
BI932014	BI932014	-2.01572	-0.30443	-2.40749e-14
BI935610	BI935610	-2.01576	-0.30444	-3.51296e-34
BG127779	BG127779	-2.01608	-0.30451	-5.38144e-06
AK247790	AK247790	-2.01632	-0.30456	-6.59949e-11
BI204057	BI204057	-2.01659	-0.30462	-1.56963e-11
AW218328	AW218328	-2.01669	-0.30464	-1.66208e-11
DB710516	DB710516	-2.01716	-0.30474	-1.60518e-20
DB698187	DB698187	-2.01765	-0.30485	-4.8549e-28
BG133863	BG133863	-2.0177	-0.30486	-8.68187e-12
AW039618	AW039618	-2.01779	-0.30488	-1.05811e-21
TA45972_4081	TA45972_4081	-2.01789	-0.3049	-1.04251e-25
DB688756	DB688756	-2.01801	-0.30492	-6.49519e-23
AW979418	AW979418	-2.01809	-0.30494	-0.00036
AI782227	AI782227	-2.01814	-0.30495	-1.52462e-09
AI773286	AI773286	-2.01858	-0.30505	-1.86109e-14
BE354376	BE354376	-2.0189	-0.30511	-0.00011
DB715114	DB715114	-2.01892	-0.30512	-0.85663
DB712706	DB712706	-2.01907	-0.30515	-0.2041
AW029970	AW029970	-2.01908	-0.30515	-0.42657
AI490908	AI490908	-2.01921	-0.30518	-4.18109e-22
TC214400	TC214400	-2.0195	-0.30524	-0.44909
TA48777_4081	TA48777_4081	-2.01967	-0.30528	-1.83038e-08
AI773420	AI773420	-2.01987	-0.30532	-0.36516
BM535190	BM535190	-2.02003	-0.30536	-0.0046
AI781571	AI781571	-2.0201	-0.30537	-0.75485
DB685832	DB685832	-2.02017	-0.30539	-3.12605e-15
MCA1	BT013614	-2.02036	-0.30543	-0.0021
BP886846	BP886846	-2.02043	-0.30544	-1.20017e-16
BP909765	BP909765	-2.02104	-0.30557	-0.10185
BP887752	BP887752	-2.02146	-0.30566	-2.69095e-15
LOC544234	AF465780	-2.02169	-0.30571	-0.00013
ES894939	ES894939	-2.02181	-0.30574	-2.40338e-15
TA56650_4081	TA56650_4081	-2.0223	-0.30585	-2.2562e-08
BG124239	BG124239	-2.02231	-0.30585	-0.39467
BI933735	BI933735	-2.02295	-0.30599	-5.8246e-11
BI931264	BI931264	-2.02328	-0.30606	-2.05471e-27
AW036656	AW036656	-2.02351	-0.30611	-0.05076
EG553516	EG553516	-2.02355	-0.30611	-0.1753
DB691807	DB691807	-2.02372	-0.30615	-6.93421e-29
BM535904	BM535904	-2.02375	-0.30616	-0.48016
BT013775	BT013775	-2.02451	-0.30632	-1.40458e-14
BG125170	BG125170	-2.02478	-0.30638	-8e-05
tft9	X98865	-2.02505	-0.30643	-7.1272e-11
DB684383	DB684383	-2.0253	-0.30649	-0.0118
AI489286	AI489286	-2.02558	-0.30655	-2.16849e-29
AW737654	AW737654	-2.0256	-0.30655	-1.2405e-20
BE436478	BE436478	-2.02565	-0.30657	-1.6012e-11
TA55651_4081	TA55651_4081	-2.0261	-0.30666	-0.13722
BI210024	BI210024	-2.02616	-0.30667	-3.00266e-15
BP881081	BP881081	-2.02643	-0.30673	-7.90083e-12
BI924483	BI924483	-2.02652	-0.30675	-7.34818e-16
AI775706	AI775706	-2.02658	-0.30676	-0.09612
DB713139	DB713139	-2.0269	-0.30683	-1.0307e-18
TA37801_4081	TA37801_4081	-2.02716	-0.30689	-1.18826e-17
AW648737	AW648737	-2.0279	-0.30705	-1.77392e-10
BI-1	AY380778	-2.0279	-0.30705	-8.2879e-11
AK247695	AK247695	-2.02792	-0.30705	-8.77718e-32
AI482750	AI482750	-2.02799	-0.30707	-0.74394
TA47728_4081	TA47728_4081	-2.02804	-0.30708	-3.42794e-16
TC206323	TC206323	-2.02837	-0.30715	-2e-05
ES895513	ES895513	-2.02844	-0.30716	-3.59542e-23
BE459297	BE459297	-2.02845	-0.30716	-2.83464e-12
BG126783	BG126783	-2.02921	-0.30733	-7.95938e-43
BT012878	BT012878	-2.0293	-0.30735	-0.00055
BP901120	BP901120	-2.02972	-0.30744	-2e-05
TA54152_4081	TA54152_4081	-2.02981	-0.30746	-0.00195
TC191771	TC191771	-2.02985	-0.30746	-0.02449
BF051870	BF051870	-2.03029	-0.30756	-2.65432e-17
DB715133	DB715133	-2.0304	-0.30758	-1.86326e-23
BG631704	BG631704	-2.03067	-0.30764	-7.56706e-06
DB712665	DB712665	-2.03091	-0.30769	-3.71757e-23
BT013363	BT013363	-2.03141	-0.3078	-9.25649e-10
BI928456	BI928456	-2.032	-0.30792	-8.61457e-08
BM411103	BM411103	-2.03226	-0.30798	-6.30742e-34
BI204487	BI204487	-2.03245	-0.30802	-4.23486e-39
TA36588_4081	TA36588_4081	-2.03332	-0.30821	-0.00055
PAR1	EF613490	-2.0334	-0.30822	-0.65301
AW031071	AW031071	-2.03359	-0.30826	-1.66067e-15
DB681447	DB681447	-2.03387	-0.30832	-0.00021
AW931423	AW931423	-2.03405	-0.30836	-2.3349e-31
TA56855_4081	TA56855_4081	-2.03442	-0.30844	-3.35211e-12
TA55388_4081	TA55388_4081	-2.03457	-0.30847	-1.05955e-11
BG127560	BG127560	-2.03468	-0.3085	-3.33638e-17
BG130651	BG130651	-2.03472	-0.3085	-2.6942e-30
TC211695	TC211695	-2.03508	-0.30858	-4.11092e-06
DB715418	DB715418	-2.03511	-0.30859	-2.1492e-22
DB714673	DB714673	-2.03539	-0.30865	-1.51282e-35
TA53245_4081	TA53245_4081	-2.0355	-0.30867	-0.28757
BW690253	BW690253	-2.03566	-0.30871	-1.54255e-21
DB719040	DB719040	-2.03567	-0.30871	-1.03554e-25
DB716960	DB716960	-2.03571	-0.30872	-1.3108e-24
DB695109	DB695109	-2.03584	-0.30874	-5.08727e-14
TC210370	TC210370	-2.03587	-0.30875	-0.51022
AI778113	AI778113	-2.03621	-0.30882	-3.66173e-14
DB683230	DB683230	-2.03651	-0.30889	-3.16908e-30
AW441629	AW441629	-2.03708	-0.30901	-4.56067e-25
BI421411	BI421411	-2.03717	-0.30903	-0.21526
DB715158	DB715158	-2.03734	-0.30906	-0.47863
AK247344	AK247344	-2.03762	-0.30912	-8.27799e-18
BF112869	BF112869	-2.03774	-0.30915	-2.78457e-14
DB696596	DB696596	-2.03859	-0.30933	-0.72078
AW029687	AW029687	-2.03887	-0.30939	-0.41686
DB691521	DB691521	-2.03912	-0.30944	-0.67627
TA56131_4081	TA56131_4081	-2.03914	-0.30945	-6.14395e-13
AW624391	AW624391	-2.03937	-0.3095	-0.01435
TA39023_4081	TA39023_4081	-2.03943	-0.30951	-4.74309e-10
DB693223	DB693223	-2.03972	-0.30957	-2.37426e-11
LOC544299	Z11999	-2.04039	-0.30971	-9.62171e-34
TA53914_4081	TA53914_4081	-2.04058	-0.30975	-2.0602e-08
TA37187_4081	TA37187_4081	-2.04096	-0.30983	-7.41515e-36
BW686259	BW686259	-2.04114	-0.30987	-0.83983
DB684766	DB684766	-2.0414	-0.30993	-3.90821e-14
AI775543	AI775543	-2.04148	-0.30995	-3.40729e-13
BP876237	BP876237	-2.04154	-0.30996	-3.96736e-17
DB686650	DB686650	-2.04164	-0.30998	-0.76655
BT013964	BT013964	-2.04171	-0.30999	-7.38347e-10
BP883429	BP883429	-2.04182	-0.31002	-0.67675
TC215440	TC215440	-2.04234	-0.31013	-0.66899
DB695486	DB695486	-2.04262	-0.31019	-0.00025
DB724482	DB724482	-2.04321	-0.31031	-2.34296e-26
AI776319	AI776319	-2.04386	-0.31045	-9.02072e-30
AK247038	AK247038	-2.04402	-0.31049	-2e-05
TA44733_4081	TA44733_4081	-2.04435	-0.31056	-1.02709e-21
AW737494	AW737494	-2.04499	-0.31069	-4.21773e-06
DB711987	DB711987	-2.0451	-0.31072	-3.92032e-20
DB687803	DB687803	-2.04529	-0.31075	-7.00649e-45
AW932085	AW932085	-2.04538	-0.31077	-0.67
BP883515	BP883515	-2.04549	-0.3108	-6.90042e-19
BI927166	BI927166	-2.04581	-0.31087	-0.12889
BW687705	BW687705	-2.04599	-0.3109	-1.18346e-21
BW689854	BW689854	-2.04601	-0.31091	-4.80022e-14
BG127978	BG127978	-2.04639	-0.31099	-6.44202e-28
AW930206	AW930206	-2.04648	-0.31101	-2.3245e-27
AJ832081	AJ832081	-2.04686	-0.31109	-3.83717e-12
AI896117	AI896117	-2.04693	-0.3111	-2.99499e-18
DB723563	DB723563	-2.04701	-0.31112	-0.09211
DB690180	DB690180	-2.04749	-0.31122	-2.27556e-16
AI774037	AI774037	-2.04808	-0.31135	-0.11309
AW626149	AW626149	-2.04847	-0.31143	-0.02743
DB685042	DB685042	-2.04867	-0.31147	-2.98661e-08
DB727398	DB727398	-2.04915	-0.31157	-1.69327e-09
TA55035_4081	TA55035_4081	-2.04969	-0.31169	-3.99447e-17
BI206958	BI206958	-2.0497	-0.31169	-0.2084
AJ784640	AJ784640	-2.0498	-0.31171	-0.05859
AK246453	AK246453	-2.04985	-0.31172	-4.31613e-16
BE433623	BE433623	-2.0501	-0.31178	-0.13454
DB692898	DB692898	-2.05073	-0.31191	-2.2077e-27
BI422830	BI422830	-2.05087	-0.31194	0
BG125378	BG125378	-2.05109	-0.31198	-1.81844e-12
TA54696_4081	TA54696_4081	-2.05129	-0.31203	-0.56585
BI933868	BI933868	-2.05142	-0.31205	-0.44456
BE435683	BE435683	-2.05163	-0.3121	-2.32587e-15
DB718677	DB718677	-2.05198	-0.31217	-0.6575
DB684857	DB684857	-2.05201	-0.31218	-8.43378e-14
AK247957	AK247957	-2.05203	-0.31218	-1.52372e-06
DB719098	DB719098	-2.05243	-0.31227	-1.00511e-22
DB711817	DB711817	-2.05268	-0.31232	-0.1329
BW692549	BW692549	-2.05279	-0.31235	-8.38106e-22
TA39857_4081	TA39857_4081	-2.05281	-0.31235	-4.33141e-38
BI922137	BI922137	-2.05289	-0.31237	-4.10032e-29
AW093210	AW093210	-2.05292	-0.31237	-2.91589e-14
AW441871	AW441871	-2.05347	-0.31249	-7.41322e-14
TA53637_4081	TA53637_4081	-2.05352	-0.3125	-2.51977e-20
LOC544050	U89839	-2.05353	-0.3125	-3e-05
LOC543715	AF514775	-2.05396	-0.31259	-6.45693e-36
TA56541_4081	TA56541_4081	-2.05406	-0.31261	-0.46372
TA56112_4081	TA56112_4081	-2.05417	-0.31264	-3e-05
AW223218	AW223218	-2.05445	-0.3127	-1.49009e-15
BG126080	BG126080	-2.05514	-0.31284	-4.75797e-25
BI922175	BI922175	-2.05591	-0.313	-0.24544
DB682432	DB682432	-2.05604	-0.31303	-0.00392
BI926125	BI926125	-2.05612	-0.31305	-4.60703e-10
BP884751	BP884751	-2.05638	-0.3131	-6.58678e-13
BG131051	BG131051	-2.05642	-0.31311	-5.70514e-07
TA53824_4081	TA53824_4081	-2.05648	-0.31312	-6.53898e-29
BI923501	BI923501	-2.05673	-0.31318	-2.77266e-12
BG129791	BG129791	-2.05689	-0.31321	-3.3953e-20
BE463335	BE463335	-2.0569	-0.31321	-5.58297e-12
AW441244	AW441244	-2.05715	-0.31327	-7.11594e-24
BP882476	BP882476	-2.0572	-0.31328	-2.34981e-15
TA46866_4081	TA46866_4081	-2.05752	-0.31334	-1.56879e-34
TA54118_4081	TA54118_4081	-2.0576	-0.31336	-0.51771
DB705967	DB705967	-2.05814	-0.31347	-0.02036
BI927121	BI927121	-2.05861	-0.31357	-2.20974e-16
DB697408	DB697408	-2.05875	-0.3136	-2.24257e-21
BT013073	BT013073	-2.05884	-0.31362	-0.00227
TA38656_4081	TA38656_4081	-2.0589	-0.31364	-1.44275e-18
BT012727	BT012727	-2.05952	-0.31377	-3.11909e-13
DB685698	DB685698	-2.05963	-0.31379	-2.19433e-13
LeSRK2C	AB275884	-2.06009	-0.31389	-1.20809e-13
TA52352_4081	TA52352_4081	-2.06081	-0.31404	-2.85942e-19
BG131175	BG131175	-2.0609	-0.31406	-2.04531e-09
AW651427	AW651427	-2.0609	-0.31406	-1.71975e-17
BP883300	BP883300	-2.06092	-0.31406	-0.54557
BP908403	BP908403	-2.06094	-0.31407	-2.796e-11
TA43370_4081	TA43370_4081	-2.06111	-0.3141	-2.12472e-40
TA47699_4081	TA47699_4081	-2.06237	-0.31437	-1.03286e-11
AW032180	AW032180	-2.06265	-0.31443	-3.68244e-10
LOC544263	DV104387	-2.06306	-0.31451	-0.19277
BG125692	BG125692	-2.06337	-0.31458	-8.84437e-11
BI921928	BI921928	-2.06367	-0.31464	-6.92612e-06
TA47444_4081	TA47444_4081	-2.0638	-0.31467	-0.01941
TA56599_4081	TA56599_4081	-2.06433	-0.31478	-0.14003
DB683280	DB683280	-2.06449	-0.31481	-2.65116e-08
DB695239	DB695239	-2.06467	-0.31485	-2.29133e-32
DB710397	DB710397	-2.06504	-0.31493	-2.86186e-14
ES897089	ES897089	-2.0654	-0.31501	-2.7258e-20
BT014388	BT014388	-2.06573	-0.31507	-3.40079e-15
TA56039_4081	TA56039_4081	-2.06577	-0.31508	-1.14208e-08
BT014206	BT014206	-2.06579	-0.31509	-3.21506e-32
TA43902_4081	TA43902_4081	-2.06657	-0.31525	-0.00068
TA40663_4081	TA40663_4081	-2.06712	-0.31537	-3.46174e-10
AW035099	AW035099	-2.06775	-0.3155	-0.85173
DB717014	DB717014	-2.06807	-0.31557	-2.75956e-09
DB710873	DB710873	-2.06814	-0.31558	-2.88497e-28
TA41678_4081	TA41678_4081	-2.06845	-0.31565	-1.62153e-09
LOC543864	BT014340	-2.06858	-0.31567	0
BM409912	BM409912	-2.0687	-0.3157	-2.21876e-30
BE353801	BE353801	-2.0688	-0.31572	-5.98345e-36
AW442529	AW442529	-2.06896	-0.31575	-3.09161e-16
TC204148	TC204148	-2.06914	-0.31579	-0.4376
BI923416	BI923416	-2.06926	-0.31581	-0.42283
BI421285	BI421285	-2.07	-0.31597	-1.31303e-14
DB695118	DB695118	-2.07032	-0.31604	-9.68506e-17
BT013931	BT013931	-2.07054	-0.31608	-1.3976e-30
BM409095	BM409095	-2.07065	-0.31611	-7.01327e-16
TA55649_4081	TA55649_4081	-2.07093	-0.31617	-0.17613
AK246350	AK246350	-2.0712	-0.31622	-1.46289e-40
AI485166	AI485166	-2.07125	-0.31623	-1.20186e-18
loxA	U09026	-2.07135	-0.31625	-1.92323e-07
AW738019	AW738019	-2.07146	-0.31628	-2.68558e-12
LOC543729	AJ010943	-2.07182	-0.31635	-1.33433e-22
AW034890	AW034890	-2.0719	-0.31637	-3.80661e-12
BP884884	BP884884	-2.07214	-0.31642	-3.95918e-36
DB724956	DB724956	-2.07238	-0.31647	-1.47246e-17
DB694696	DB694696	-2.0725	-0.31649	-0.45753
DB721922	DB721922	-2.07264	-0.31652	-0.53203
AK247943	AK247943	-2.07266	-0.31653	-2.00505e-34
AW650713	AW650713	-2.07272	-0.31654	-4.22372e-26
BE434936	BE434936	-2.07291	-0.31658	-6.64075e-15
infA	AF347664	-2.07307	-0.31661	-3.12451e-22
BM410767	BM410767	-2.07307	-0.31661	-3.74982e-35
BG134877	BG134877	-2.0734	-0.31668	-0.13274
TA46425_4081	TA46425_4081	-2.07343	-0.31669	-0.37869
ARG2	AY656838	-2.07347	-0.3167	-7.04892e-35
BI925074	BI925074	-2.07347	-0.3167	-1.24334e-13
AW930181	AW930181	-2.07358	-0.31672	-0.12208
BG132588	BG132588	-2.07428	-0.31687	-0.00717
BP887357	BP887357	-2.07444	-0.3169	-6e-05
AW647658	AW647658	-2.07447	-0.31691	-2.87613e-11
BP887392	BP887392	-2.07487	-0.31699	-4.45049e-20
BT012760	BT012760	-2.07527	-0.31708	-1.48308e-14
TA54593_4081	TA54593_4081	-2.07591	-0.31721	-7.76272e-10
TA55467_4081	TA55467_4081	-2.0761	-0.31725	-0.08304
TA46569_4081	TA46569_4081	-2.07622	-0.31727	-0.00212
TA42232_4081	TA42232_4081	-2.07636	-0.3173	-2.4115e-21
TA37682_4081	TA37682_4081	-2.0766	-0.31735	-6.3071e-15
AW651232	AW651232	-2.07667	-0.31737	-3.12601e-07
AW934649	AW934649	-2.07796	-0.31764	-5.56065e-15
BG642980	BG642980	-2.07829	-0.31771	-3.68329e-14
AI782614	AI782614	-2.0783	-0.31771	-0.26643
TC214311	TC214311	-2.07852	-0.31775	-0.36658
ES892806	ES892806	-2.07891	-0.31784	-1.06308e-12
BT012887	BT012887	-2.07904	-0.31786	-0.00015
BW685933	BW685933	-2.07913	-0.31788	-6.42981e-18
DB716128	DB716128	-2.07948	-0.31796	-1.32836e-31
DB724397	DB724397	-2.07961	-0.31798	-8.11545e-20
BI929750	BI929750	-2.08092	-0.31826	-0.44562
BP880101	BP880101	-2.08103	-0.31828	-9e-05
DB713287	DB713287	-2.08138	-0.31835	-0.00019
BE435356	BE435356	-2.08195	-0.31847	-0.04815
CK715226	CK715226	-2.08212	-0.31851	-7.46411e-07
BI929566	BI929566	-2.08245	-0.31857	-3.2054e-29
DB692943	DB692943	-2.08254	-0.31859	-1.91801e-24
BG642567	BG642567	-2.08256	-0.3186	-1.0184e-30
AM495573	AM495573	-2.08305	-0.3187	-0.69253
DB715047	DB715047	-2.08321	-0.31873	0
AI771198	AI771198	-2.0834	-0.31877	-5e-05
AW441496	AW441496	-2.08382	-0.31886	-1.57716e-31
DB696554	DB696554	-2.08388	-0.31887	-4.02993e-27
TA53260_4081	TA53260_4081	-2.08448	-0.319	-0.00542
AW218226	AW218226	-2.08576	-0.31926	-1.82524e-35
AI774772	AI774772	-2.0877	-0.31967	-2.88042e-06
TA50941_4081	TA50941_4081	-2.08847	-0.31983	-0.24057
BM410928	BM410928	-2.08854	-0.31984	-3.03098e-15
DB723334	DB723334	-2.08908	-0.31995	-2.75306e-23
BG124175	BG124175	-2.08942	-0.32003	-2.46646e-29
BP891950	BP891950	-2.08947	-0.32004	-0.9314
BW686700	BW686700	-2.0895	-0.32004	-3.0346e-13
TC211347	TC211347	-2.08973	-0.32009	-0.69424
TA54949_4081	TA54949_4081	-2.08998	-0.32014	-1.41508e-20
BF176611	BF176611	-2.09002	-0.32015	-0.31477
DB727109	DB727109	-2.09046	-0.32024	-6.62929e-19
AI774024	AI774024	-2.09053	-0.32026	-3.02737e-18
AW649665	AW649665	-2.0906	-0.32027	-1.75913e-08
EG553102	EG553102	-2.09061	-0.32027	-1.99778e-14
BG132647	BG132647	-2.09066	-0.32028	-0.04206
TA42810_4081	TA42810_4081	-2.09149	-0.32046	-1.71409e-08
Z48736	Z48736	-2.09192	-0.32055	-3.15388e-12
BM410601	BM410601	-2.09209	-0.32058	-5.03737e-11
BP901806	BP901806	-2.09257	-0.32068	-4.90518e-10
BG134104	BG134104	-2.09264	-0.3207	-3.09781e-19
DB685414	DB685414	-2.09266	-0.3207	-2.24343e-25
BM408899	BM408899	-2.09276	-0.32072	-8.62681e-24
vis1	AY128100	-2.09288	-0.32074	-2.93718e-40
BP907340	BP907340	-2.09308	-0.32079	0
TA46291_4081	TA46291_4081	-2.09325	-0.32082	-7.38304e-21
ES893254	ES893254	-2.09345	-0.32086	-2.23119e-20
BI922603	BI922603	-2.09389	-0.32095	-1.648e-09
LOC543919	AY506544	-2.09408	-0.32099	-8.74489e-10
DB709009	DB709009	-2.09456	-0.32109	-4.39164e-40
DB681702	DB681702	-2.09458	-0.3211	-3e-05
BW685756	BW685756	-2.09461	-0.3211	-2.32886e-06
DB678388	DB678388	-2.09509	-0.3212	-9.55105e-25
TC209552	TC209552	-2.09744	-0.32169	-1.34661e-22
TA42091_4081	TA42091_4081	-2.09831	-0.32187	-1.66594e-20
DB706848	DB706848	-2.09832	-0.32187	-8.40363e-12
DB714219	DB714219	-2.09846	-0.3219	-0.70043
DB714318	DB714318	-2.09882	-0.32198	-0.46072
AK247878	AK247878	-2.09884	-0.32198	-0.00958
DB713876	DB713876	-2.1	-0.32222	-3.96825e-24
DB699388	DB699388	-2.10006	-0.32223	-0.00011
ARG1	AY656837	-2.10018	-0.32226	-2.2486e-19
DB721055	DB721055	-2.10027	-0.32227	-4.83444e-33
BE431791	BE431791	-2.10057	-0.32234	-2.23678e-35
BT013273	BT013273	-2.10096	-0.32242	-2.3364e-36
TA45195_4081	TA45195_4081	-2.1012	-0.32247	-1.09449e-09
BT014129	BT014129	-2.10147	-0.32252	-5.49478e-06
DB701595	DB701595	-2.10176	-0.32258	-0.00025
TA51168_4081	TA51168_4081	-2.10191	-0.32261	-3.90812e-25
CIP1	AY490242	-2.10269	-0.32278	-1.04784e-37
AW441428	AW441428	-2.10348	-0.32294	-2.34794e-39
ES896261	ES896261	-2.10349	-0.32294	-3.31607e-30
AW738529	AW738529	-2.10371	-0.32299	-4.73186e-17
AW648261	AW648261	-2.10419	-0.32309	-1.40362e-24
BI927288	BI927288	-2.10432	-0.32311	-3.32499e-25
BI209613	BI209613	-2.10459	-0.32317	-2.42454e-23
DB678607	DB678607	-2.10464	-0.32318	-9.25052e-30
TA55513_4081	TA55513_4081	-2.10469	-0.32319	-1.16383e-14
TA55329_4081	TA55329_4081	-2.105	-0.32325	-0.11074
AW648835	AW648835	-2.10535	-0.32332	-1.41793e-26
AK246355	AK246355	-2.10578	-0.32341	-2.15697e-08
AI776539	AI776539	-2.10585	-0.32343	-2.05942e-20
AW039774	AW039774	-2.10604	-0.32347	-2.65212e-34
AW929855	AW929855	-2.10612	-0.32348	-0.00098
TA48836_4081	TA48836_4081	-2.10632	-0.32352	-1.02483e-16
AW979466	AW979466	-2.10639	-0.32354	-4.41721e-16
DB685426	DB685426	-2.10671	-0.3236	-0.00029
AJ320034	AJ320034	-2.1069	-0.32364	-1.67299e-24
DB713078	DB713078	-2.10757	-0.32378	-2.84236e-34
BI932557	BI932557	-2.10762	-0.32379	-7.96325e-11
TA38744_4081	TA38744_4081	-2.10785	-0.32384	-2.60305e-25
CK715458	CK715458	-2.10788	-0.32385	-1.50448e-19
BI926394	BI926394	-2.10861	-0.324	-3.88051e-16
BP889030	BP889030	-2.10911	-0.3241	-4.81672e-28
BP908338	BP908338	-2.10958	-0.3242	-0.00019
DB681727	DB681727	-2.11002	-0.32429	-5.19509e-12
BG127125	BG127125	-2.11004	-0.32429	-2.04949e-23
DB689804	DB689804	-2.11014	-0.32431	-0.4734
DB718942	DB718942	-2.11039	-0.32436	-6.17719e-17
DB702746	DB702746	-2.11137	-0.32456	-0.00637
BG134764	BG134764	-2.11155	-0.3246	-0.00403
BT014070	BT014070	-2.11241	-0.32478	-1.29056e-28
TA39119_4081	TA39119_4081	-2.11289	-0.32488	-2.63108e-17
BP908238	BP908238	-2.11293	-0.32489	-0.83027
BI929581	BI929581	-2.11321	-0.32494	-3.94912e-28
BW692660	BW692660	-2.11325	-0.32495	-1.45621e-23
BP907995	BP907995	-2.11344	-0.32499	-9.73154e-16
BT014577	BT014577	-2.11346	-0.32499	-0.00027
DB685286	DB685286	-2.11386	-0.32508	-1.89161e-10
DB702207	DB702207	-2.114	-0.3251	-0.80065
AK224599	AK224599	-2.11477	-0.32526	-2.5358e-23
DB723771	DB723771	-2.11489	-0.32529	-0.0222
TA36496_4081	TA36496_4081	-2.11495	-0.3253	-7.02262e-30
BE436900	BE436900	-2.1151	-0.32533	-1.32838e-11
TA56449_4081	TA56449_4081	-2.11604	-0.32552	-0.59808
TA49691_4081	TA49691_4081	-2.11605	-0.32553	-3.4928e-17
BT013248	BT013248	-2.11613	-0.32554	-2.29647e-08
AW735814	AW735814	-2.11614	-0.32554	-9.43878e-19
AI898396	AI898396	-2.11616	-0.32555	-0.08679
TC214790	TC214790	-2.11844	-0.32602	-6.03643e-06
TA57086_4081	TA57086_4081	-2.11911	-0.32615	-3.60986e-39
TA38820_4081	TA38820_4081	-2.11918	-0.32617	-1.19451e-24
BI926111	BI926111	-2.11937	-0.32621	-0.00298
DB722036	DB722036	-2.11991	-0.32632	-0.02013
DB709780	DB709780	-2.12	-0.32634	-0.69393
TA39349_4081	TA39349_4081	-2.12021	-0.32638	-1e-05
BF051192	BF051192	-2.12067	-0.32647	-2.15341e-21
BI925291	BI925291	-2.12099	-0.32654	-0.28849
BT014260	BT014260	-2.12133	-0.32661	-0.0604
BP876544	BP876544	-2.12161	-0.32667	-2.765e-11
BP908615	BP908615	-2.12255	-0.32686	-2.88997e-15
DB707384	DB707384	-2.12281	-0.32691	-1.94179e-15
BE462722	BE462722	-2.12281	-0.32691	-1.04128e-32
DB717095	DB717095	-2.12296	-0.32694	0
TA51863_4081	TA51863_4081	-2.12319	-0.32699	-2.76758e-20
BG127487	BG127487	-2.12337	-0.32703	-4.04128e-37
DB722866	DB722866	-2.12344	-0.32704	-1.87834e-33
DB727332	DB727332	-2.12347	-0.32705	-3.70615e-41
BT014059	BT014059	-2.12369	-0.32709	-1.4949e-13
AW650287	AW650287	-2.12397	-0.32715	-0.08752
DB716104	DB716104	-2.12397	-0.32715	-1.15685e-37
DB705041	DB705041	-2.12412	-0.32718	-1.91348e-31
TA44439_4081	TA44439_4081	-2.12435	-0.32723	-3.16197e-13
TC194072	TC194072	-2.12443	-0.32724	-0.16723
TA42395_4081	TA42395_4081	-2.12447	-0.32725	-2.61396e-26
AW443977	AW443977	-2.12452	-0.32726	-5.31398e-27
DB686700	DB686700	-2.12466	-0.32729	-7.06607e-17
AW034306	AW034306	-2.12545	-0.32745	-7.55329e-24
ES897333	ES897333	-2.12624	-0.32761	-1.6346e-06
BP908200	BP908200	-2.12646	-0.32766	-4.61641e-27
TA54970_4081	TA54970_4081	-2.1267	-0.32771	-0.24602
DB723489	DB723489	-2.12679	-0.32772	-9.65241e-27
DB695893	DB695893	-2.12684	-0.32773	-1.26949e-37
DV105800	DV105800	-2.12768	-0.32791	-1.10322e-14
BI924108	BI924108	-2.12805	-0.32798	-0.02122
BE461311	BE461311	-2.12819	-0.32801	-3.63564e-24
AI775699	AI775699	-2.12823	-0.32802	-0.40955
BE458514	BE458514	-2.12847	-0.32807	-0.03792
CD003033	CD003033	-2.12865	-0.3281	-7.58158e-31
BF097253	BF097253	-2.12884	-0.32814	-0.04278
DB718477	DB718477	-2.12936	-0.32825	-0.91928
AW033272	AW033272	-2.1295	-0.32828	-0.01179
DB718577	DB718577	-2.12966	-0.32831	-5.93379e-39
BT013946	BT013946	-2.13028	-0.32844	-2.68126e-13
TA53493_4081	TA53493_4081	-2.13028	-0.32844	-0.42535
AK247267	AK247267	-2.13049	-0.32848	-2e-05
BT014378	BT014378	-2.1311	-0.3286	-0.00016
AW738523	AW738523	-2.13115	-0.32861	-0.00304
DB722482	DB722482	-2.13117	-0.32862	-0.02681
BE449908	BE449908	-2.13148	-0.32868	-8.05751e-15
DB721991	DB721991	-2.13216	-0.32882	-4.36243e-13
BG127334	BG127334	-2.13304	-0.329	-2.65527e-22
TA35675_4081	TA35675_4081	-2.13308	-0.32901	-1.40776e-12
AK246188	AK246188	-2.13318	-0.32903	-4.70326e-27
AW033766	AW033766	-2.13329	-0.32905	-9e-05
BW688746	BW688746	-2.13332	-0.32906	-6.69254e-32
TA35745_4081	TA35745_4081	-2.13348	-0.32909	-1.57073e-16
BF098208	BF098208	-2.13356	-0.32911	-4.56648e-13
BI934718	BI934718	-2.13358	-0.32911	-0.14844
BI922501	BI922501	-2.13367	-0.32913	-0.28933
DB682087	DB682087	-2.13428	-0.32925	-1.29738e-30
TA53233_4081	TA53233_4081	-2.13442	-0.32928	-0.00029
TC214645	TC214645	-2.13502	-0.3294	-9.83928e-30
AW034992	AW034992	-2.13546	-0.32949	-0.16045
DB724221	DB724221	-2.13569	-0.32954	-3.51051e-39
BE432787	BE432787	-2.1361	-0.32962	-7.55714e-15
LePro1	U50195	-2.1366	-0.32972	-0.18735
TA53080_4081	TA53080_4081	-2.13662	-0.32973	-0.00013
AW040934	AW040934	-2.13681	-0.32977	-8.548e-14
AW221742	AW221742	-2.13687	-0.32978	-1.4968e-09
TA38165_4081	TA38165_4081	-2.13698	-0.3298	-9.3224e-40
DB712749	DB712749	-2.13701	-0.32981	-3.96118e-16
TA53133_4081	TA53133_4081	-2.1373	-0.32987	-6.50312e-07
BE441199	BE441199	-2.13746	-0.3299	-5.081e-10
AI484574	AI484574	-2.13784	-0.32998	-4.37206e-18
BF112835	BF112835	-2.13787	-0.32998	-5.02147e-06
BI422923	BI422923	-2.13797	-0.33	-6.01511e-20
DB727271	DB727271	-2.13921	-0.33025	-3.66011e-26
BP887690	BP887690	-2.14001	-0.33042	-9.37262e-18
BT013979	BT013979	-2.1403	-0.33047	-2.17395e-09
AW443256	AW443256	-2.14047	-0.33051	-1.52868e-41
AW738739	AW738739	-2.14051	-0.33052	-0.42315
AW649306	AW649306	-2.14054	-0.33052	-0.45794
DB696707	DB696707	-2.14069	-0.33055	-0.0359
BG627522	BG627522	-2.14088	-0.33059	-0.38193
AI776942	AI776942	-2.14098	-0.33061	-0.68047
DB679355	DB679355	-2.14099	-0.33061	-8.62583e-38
TA54117_4081	TA54117_4081	-2.14124	-0.33067	-0.50362
DB683970	DB683970	-2.14127	-0.33067	-1.026e-09
TA55471_4081	TA55471_4081	-2.14192	-0.3308	-0.00094
DB709799	DB709799	-2.14205	-0.33083	-0.13976
AI899710	AI899710	-2.14208	-0.33084	-0.14253
TA44362_4081	TA44362_4081	-2.14231	-0.33088	-0.45608
BI423399	BI423399	-2.14233	-0.33089	-3.5265e-16
TA57020_4081	TA57020_4081	-2.14253	-0.33093	-1.75751e-22
BP876527	BP876527	-2.14293	-0.33101	-0.80824
BG642645	BG642645	-2.14294	-0.33101	-5e-05
DB721912	DB721912	-2.14312	-0.33105	-1.99981e-10
TA39937_4081	TA39937_4081	-2.14314	-0.33105	-1.52152e-33
ADH	EF613492	-2.14342	-0.33111	0
DB720232	DB720232	-2.14361	-0.33114	-0.83134
BG124597	BG124597	-2.14374	-0.33117	-6.11779e-12
TA56491_4081	TA56491_4081	-2.14377	-0.33118	-0.1901
DB678787	DB678787	-2.14442	-0.33131	-8.48984e-10
DB682020	DB682020	-2.14463	-0.33135	-5.9778e-38
TA36921_4081	TA36921_4081	-2.14558	-0.33155	-1.21341e-28
DB725606	DB725606	-2.14565	-0.33156	-0.54977
TA53169_4081	TA53169_4081	-2.14565	-0.33156	-1.4706e-38
BI923516	BI923516	-2.14631	-0.33169	-1.6616e-24
AI776143	AI776143	-2.1464	-0.33171	-3.10976e-32
AI775231	AI775231	-2.14671	-0.33177	-1.22192e-16
DB721073	DB721073	-2.1468	-0.33179	-0.688
DB723661	DB723661	-2.14684	-0.3318	-1.53937e-19
sfr2	AM238659	-2.14736	-0.33191	-2.35888e-08
AK247009	AK247009	-2.14742	-0.33192	-9e-05
BI929766	BI929766	-2.14771	-0.33198	-1.91335e-12
AJ243416	AJ243416	-2.1478	-0.33199	-2.75708e-07
TA48797_4081	TA48797_4081	-2.14796	-0.33203	-1.11921e-09
AW649944	AW649944	-2.14806	-0.33205	-5e-05
BT013588	BT013588	-2.14867	-0.33217	-2.87028e-11
TA53104_4081	TA53104_4081	-2.14931	-0.3323	-4.48768e-20
AW031909	AW031909	-2.15003	-0.33244	-8.72968e-18
TA46293_4081	TA46293_4081	-2.15037	-0.33251	-2.81528e-33
BI924258	BI924258	-2.15113	-0.33267	-2.48644e-27
BW691565	BW691565	-2.15208	-0.33286	-4.06217e-09
TA41385_4081	TA41385_4081	-2.15297	-0.33304	-2.52754e-25
BM411916	BM411916	-2.1532	-0.33308	-4.2039e-45
AI897073	AI897073	-2.1533	-0.3331	-6.8871e-22
DB713913	DB713913	-2.15405	-0.33326	-1.38158e-33
BP888073	BP888073	-2.15422	-0.33329	-1.0841e-09
BT014452	BT014452	-2.15436	-0.33332	-0.00039
DB719884	DB719884	-2.15497	-0.33344	-1.97806e-16
BI924930	BI924930	-2.15519	-0.33349	-0.00017
DB682454	DB682454	-2.15535	-0.33352	-5.1438e-07
TA40575_4081	TA40575_4081	-2.15562	-0.33357	-0.00883
BT014247	BT014247	-2.15574	-0.3336	-1.94102e-11
BI923780	BI923780	-2.15592	-0.33363	-1.05079e-09
BP884890	BP884890	-2.15644	-0.33374	-3.17961e-09
TA52314_4081	TA52314_4081	-2.15656	-0.33376	-0.0022
TA55781_4081	TA55781_4081	-2.15791	-0.33403	-9.93221e-18
BM535139	BM535139	-2.15904	-0.33426	-2.09575e-18
BM412303	BM412303	-2.15906	-0.33426	-1.46127e-21
TA41120_4081	TA41120_4081	-2.15919	-0.33429	-1.0788e-37
CN641329	CN641329	-2.1592	-0.33429	-0.1043
AW932527	AW932527	-2.15921	-0.3343	-0.04283
DB706212	DB706212	-2.15929	-0.33431	-1.10273e-20
DB708922	DB708922	-2.15931	-0.33431	-0.08385
AI899092	AI899092	-2.15958	-0.33437	-0.59282
tft10	BT013067	-2.15962	-0.33438	-6.16314e-20
TA46790_4081	TA46790_4081	-2.16054	-0.33456	-3.04852e-41
BE450925	BE450925	-2.16138	-0.33473	-0.66691
TA39435_4081	TA39435_4081	-2.16186	-0.33483	-1.56379e-34
TA36595_4081	TA36595_4081	-2.16236	-0.33493	-1.21125e-36
AW441989	AW441989	-2.16247	-0.33495	-5.18417e-14
BM535626	BM535626	-2.16363	-0.33518	-3.50493e-11
AW441198	AW441198	-2.16387	-0.33523	-5.54169e-17
AW622462	AW622462	-2.16403	-0.33526	-6e-05
BE460180	BE460180	-2.16414	-0.33529	-0.00486
DB684203	DB684203	-2.16424	-0.33531	-1.80627e-21
AW221783	AW221783	-2.16437	-0.33533	-8.85649e-21
TC210501	TC210501	-2.16466	-0.33539	-1.29848e-33
DB683235	DB683235	-2.16567	-0.33559	-2.04496e-34
DB712095	DB712095	-2.16589	-0.33564	-4.45235e-06
DB706975	DB706975	-2.16606	-0.33567	-0.57608
BW691025	BW691025	-2.16609	-0.33568	-1.32162e-13
BT014392	BT014392	-2.16624	-0.33571	-6.2994e-13
BM411979	BM411979	-2.16638	-0.33573	-1.54543e-19
DB718574	DB718574	-2.1666	-0.33578	-0.08946
DB721259	DB721259	-2.16724	-0.33591	-3.5356e-09
DB704789	DB704789	-2.16788	-0.33604	-1.65452e-26
GGH1	EU621369	-2.16815	-0.33609	-1.88115e-21
AW931535	AW931535	-2.16868	-0.3362	-0.2942
BP910516	BP910516	-2.16871	-0.3362	-0.00276
DB710521	DB710521	-2.16872	-0.3362	-4.06886e-15
LOC778358	AJ831894	-2.16874	-0.33621	-0.0005
ptpkis1	AJ313509	-2.16879	-0.33622	-7.30514e-15
AW622335	AW622335	-2.16922	-0.3363	-0.09441
BF097166	BF097166	-2.16943	-0.33634	-0.2498
AW933981	AW933981	-2.16961	-0.33638	-5.26352e-10
AW217752	AW217752	-2.16994	-0.33645	-1.99439e-14
BE459759	BE459759	-2.17014	-0.33649	-0.74251
BG124843	BG124843	-2.17053	-0.33657	-0.00345
BI925185	BI925185	-2.17064	-0.33659	-0.43069
bmy3	AJ849377	-2.17098	-0.33666	-0.01398
DB682624	DB682624	-2.171	-0.33666	-8.4152e-14
TA38092_4081	TA38092_4081	-2.17109	-0.33668	-0.18442
AW621180	AW621180	-2.17133	-0.33673	-2.1156e-09
TA49347_4081	TA49347_4081	-2.17151	-0.33676	-0.85327
DB684313	DB684313	-2.17165	-0.33679	-2.22725e-29
BF098038	BF098038	-2.17186	-0.33683	-0.37762
TC203488	TC203488	-2.17242	-0.33694	-0.79957
ES897188	ES897188	-2.17259	-0.33698	-1.87761e-23
BP876895	BP876895	-2.17278	-0.33702	-1.71579e-36
ES891509	ES891509	-2.17339	-0.33714	-6.10167e-29
PYD1A	BT014364	-2.17347	-0.33715	-2.67134e-09
AK247692	AK247692	-2.17361	-0.33718	-2.4456e-32
BM412305	BM412305	-2.17375	-0.33721	-3.40647e-07
BP887899	BP887899	-2.17379	-0.33722	-7.7589e-37
BP889114	BP889114	-2.17391	-0.33724	-2.59819e-27
TA53246_4081	TA53246_4081	-2.17443	-0.33735	-1.27158e-15
AK247687	AK247687	-2.17494	-0.33745	-2e-05
CD002154	CD002154	-2.17508	-0.33748	-2.79162e-32
DB690776	DB690776	-2.17509	-0.33748	-0.05114
DB721497	DB721497	-2.17525	-0.33751	-0.00044
LOC543863	BT013785	-2.17531	-0.33752	-2.93034e-10
AW931201	AW931201	-2.17535	-0.33753	-2.31403e-23
TA55118_4081	TA55118_4081	-2.17572	-0.3376	-6.29288e-11
DIG3	AY534757	-2.17587	-0.33763	-3.76701e-23
TA37136_4081	TA37136_4081	-2.17592	-0.33764	-8.82262e-18
DB693944	DB693944	-2.17667	-0.33779	-8.67197e-39
AW038299	AW038299	-2.17669	-0.3378	-1.55639e-35
ES895423	ES895423	-2.17676	-0.33781	-7.46829e-18
AW221741	AW221741	-2.17694	-0.33785	-1.5067e-16
TA36273_4081	TA36273_4081	-2.17715	-0.33789	-1.57694e-33
AW030959	AW030959	-2.17745	-0.33795	-0.38027
BP876401	BP876401	-2.17768	-0.33799	-4.47256e-19
AW031323	AW031323	-2.17776	-0.33801	-0.0378
AW737877	AW737877	-2.17799	-0.33806	-1.35174e-09
DB681619	DB681619	-2.17852	-0.33816	-0.83988
TA41865_4081	TA41865_4081	-2.17858	-0.33817	-2.29418e-19
ACI36	BT013008	-2.17858	-0.33817	-8.20528e-26
TA54803_4081	TA54803_4081	-2.17877	-0.33821	-9.08086e-06
DB719879	DB719879	-2.17945	-0.33835	-1.72841e-18
AK246977	AK246977	-2.18006	-0.33847	-4.06141e-15
BI929530	BI929530	-2.18016	-0.33849	0
TA45431_4081	TA45431_4081	-2.18021	-0.3385	-8e-05
TC205376	TC205376	-2.18038	-0.33853	-2.83748e-23
AW033800	AW033800	-2.18085	-0.33862	-0.00315
BE434174	BE434174	-2.18085	-0.33863	-3.82506e-25
BT012685	BT012685	-2.18086	-0.33863	-5.77409e-21
BM536246	BM536246	-2.18111	-0.33868	-3.62685e-25
TA38265_4081	TA38265_4081	-2.18135	-0.33873	-6.55687e-24
BE434233	BE434233	-2.18174	-0.3388	-1.44238e-10
TA55844_4081	TA55844_4081	-2.18182	-0.33882	-3.87252e-10
TA50680_4081	TA50680_4081	-2.18204	-0.33886	-2.91731e-19
DV104193	DV104193	-2.18253	-0.33896	-2.34657e-12
BM411262	BM411262	-2.18274	-0.339	-2.61494e-22
TA53078_4081	TA53078_4081	-2.18286	-0.33903	-6.23519e-36
DB710428	DB710428	-2.18342	-0.33914	-6e-05
LEXYL1	AB041811	-2.18346	-0.33915	-4.78298e-08
BP897437	BP897437	-2.18352	-0.33916	-5.82695e-22
sps	AB051216	-2.18377	-0.33921	-1.03242e-14
AW033938	AW033938	-2.18396	-0.33924	-6.76126e-13
AI482758	AI482758	-2.18436	-0.33932	-8.43211e-28
TA40278_4081	TA40278_4081	-2.18502	-0.33946	-1.81622e-20
BW686484	BW686484	-2.18533	-0.33952	-2.78519e-29
AW932561	AW932561	-2.18547	-0.33954	-3.32558e-20
TA54268_4081	TA54268_4081	-2.18549	-0.33955	-6.86854e-30
AW218123	AW218123	-2.18577	-0.3396	-4.69096e-26
TA43602_4081	TA43602_4081	-2.18613	-0.33968	-4.93084e-23
BT014216	BT014216	-2.18622	-0.33969	-4.27117e-07
TA45387_4081	TA45387_4081	-2.18628	-0.33971	-5.53767e-25
TA51886_4081	TA51886_4081	-2.18644	-0.33974	-5.08374e-09
TC211882	TC211882	-2.18657	-0.33976	-5.19583e-36
BI422388	BI422388	-2.18661	-0.33977	-1.10973e-33
DB680615	DB680615	-2.18689	-0.33983	-5.18121e-12
BG134955	BG134955	-2.18709	-0.33987	-2.47584e-14
BT013193	BT013193	-2.18709	-0.33987	-3.43841e-09
AI489687	AI489687	-2.18801	-0.34005	-0.6219
BI930052	BI930052	-2.18824	-0.34009	-2.42659e-21
BG134021	BG134021	-2.18841	-0.34013	-1.11385e-23
AW035544	AW035544	-2.18852	-0.34015	-0.56948
TA42082_4081	TA42082_4081	-2.18868	-0.34018	-0.17217
BT013960	BT013960	-2.1893	-0.3403	-1.57406e-26
BT012751	BT012751	-2.18938	-0.34032	-8.82791e-19
AW624760	AW624760	-2.18976	-0.3404	-8.32767e-30
TA56378_4081	TA56378_4081	-2.18992	-0.34043	-2.28688e-25
BG125386	BG125386	-2.19055	-0.34055	-1.47937e-06
ES896247	ES896247	-2.19143	-0.34073	-0.12141
TA40409_4081	TA40409_4081	-2.19152	-0.34075	-4.18395e-35
BP897682	BP897682	-2.19172	-0.34079	-4.43323e-20
DB684417	DB684417	-2.19234	-0.34091	-4.23206e-10
DB681663	DB681663	-2.19285	-0.34101	-0.07008
AI781757	AI781757	-2.19311	-0.34106	-7.20889e-28
DB715991	DB715991	-2.19435	-0.34131	-1.14735e-37
AW218902	AW218902	-2.195	-0.34144	-5.61739e-39
BI930624	BI930624	-2.19505	-0.34144	-6.35141e-21
DB726475	DB726475	-2.19526	-0.34149	-2.32098e-21
BP879412	BP879412	-2.19534	-0.3415	-7.62394e-16
BP900614	BP900614	-2.19601	-0.34163	-3.18822e-37
TA43118_4081	TA43118_4081	-2.19619	-0.34167	-1.96622e-21
AK247097	AK247097	-2.19676	-0.34178	-1.80274e-13
DB710380	DB710380	-2.19688	-0.34181	0
pds	S36691	-2.19689	-0.34181	-2e-05
BG628482	BG628482	-2.19705	-0.34184	-0.34622
TA53988_4081	TA53988_4081	-2.19708	-0.34185	-7.42283e-15
BE451418	BE451418	-2.19713	-0.34185	-1.04878e-32
TA37830_4081	TA37830_4081	-2.19723	-0.34188	-2.2331e-23
BE435288	BE435288	-2.19737	-0.3419	-1.76068e-20
TC209501	TC209501	-2.19742	-0.34191	-2.63255e-38
TA40173_4081	TA40173_4081	-2.19772	-0.34197	-1.09996e-12
DB712669	DB712669	-2.19793	-0.34201	-0.59068
BP887581	BP887581	-2.19805	-0.34204	-0.41963
LOX	BT013936	-2.19845	-0.34212	-5.64482e-40
BM534947	BM534947	-2.19861	-0.34215	-2.41138e-16
DB710412	DB710412	-2.19863	-0.34215	-5.52512e-35
BI922451	BI922451	-2.19908	-0.34224	-5.17088e-10
TA39870_4081	TA39870_4081	-2.19931	-0.34229	-1.34287e-15
AI780843	AI780843	-2.19931	-0.34229	-1.48668e-19
BM411361	BM411361	-2.1997	-0.34236	-2.09129e-35
AK246749	AK246749	-2.19988	-0.3424	0
BI926735	BI926735	-2.20005	-0.34243	-0.81905
BP888301	BP888301	-2.20008	-0.34244	-0.40814
BG129813	BG129813	-2.20021	-0.34246	-1.48678e-42
BT012729	BT012729	-2.20037	-0.3425	-1.02014e-16
AW096505	AW096505	-2.2006	-0.34254	-7.88078e-27
DB719802	DB719802	-2.20072	-0.34257	-7.48572e-23
DB717954	DB717954	-2.2009	-0.3426	-0.04643
AW036398	AW036398	-2.20128	-0.34268	-0.87395
AW030316	AW030316	-2.20161	-0.34274	-3.30018e-13
BP878152	BP878152	-2.20228	-0.34287	-4.71596e-40
AI781848	AI781848	-2.20345	-0.3431	-0.20935
BI924940	BI924940	-2.20354	-0.34312	-1e-05
AW738442	AW738442	-2.20364	-0.34314	-0.09414
DB714317	DB714317	-2.20486	-0.34338	-2.65343e-29
TA44802_4081	TA44802_4081	-2.2049	-0.34339	-9.68032e-17
BW686760	BW686760	-2.20517	-0.34344	-2.64562e-11
BW689538	BW689538	-2.20519	-0.34345	-2.6334e-12
AW650093	AW650093	-2.20569	-0.34354	-4.10927e-19
BI933267	BI933267	-2.20589	-0.34358	-6.40935e-06
BP894803	BP894803	-2.2062	-0.34364	-2.42352e-40
AK247929	AK247929	-2.20644	-0.34369	-4.70736e-09
DB721331	DB721331	-2.20711	-0.34382	-8.90303e-23
DB693439	DB693439	-2.20757	-0.34391	-4.58906e-28
DB684768	DB684768	-2.2079	-0.34398	-8.13147e-21
LOC543975	M17558	-2.20804	-0.34401	0
BM535204	BM535204	-2.20825	-0.34405	-9.065e-42
AW934380	AW934380	-2.20847	-0.34409	-0.23483
DB702075	DB702075	-2.20907	-0.34421	-6.16557e-34
AI777842	AI777842	-2.20958	-0.34431	-1.2156e-21
AK246888	AK246888	-2.20966	-0.34433	-1.05903e-23
BT014572	BT014572	-2.20975	-0.34434	-3.09666e-39
BI924028	BI924028	-2.20978	-0.34435	-0.48507
TC212857	TC212857	-2.20995	-0.34438	-7.13421e-07
BP899251	BP899251	-2.21007	-0.34441	-2.55282e-24
BW685752	BW685752	-2.21018	-0.34443	-1.99223e-24
BE437154	BE437154	-2.21085	-0.34456	-1.11473e-40
DB698923	DB698923	-2.21129	-0.34465	-0.70832
TA52657_4081	TA52657_4081	-2.21205	-0.3448	-6.07706e-32
TA56705_4081	TA56705_4081	-2.21227	-0.34484	-0.64003
DB685506	DB685506	-2.21231	-0.34485	-0.35532
DB693709	DB693709	-2.21238	-0.34486	-5.80057e-34
AW041641	AW041641	-2.21366	-0.34511	-6.43727e-33
LOC543709	AF466378	-2.21445	-0.34527	-1.32554e-16
BI929122	BI929122	-2.21486	-0.34535	-0.05407
BP876779	BP876779	-2.2152	-0.34541	-2.99203e-26
BM410306	BM410306	-2.21529	-0.34543	-1.9105e-13
LeEXP1	AK246513	-2.2156	-0.34549	0
TA55645_4081	TA55645_4081	-2.21633	-0.34563	-4.37567e-28
TA37175_4081	TA37175_4081	-2.21652	-0.34567	-1.00203e-33
E8-6	AK248024	-2.21673	-0.34571	-2.97271e-07
BW692573	BW692573	-2.21726	-0.34582	-5.70802e-22
BT013838	BT013838	-2.21726	-0.34582	-3.00552e-14
AW035498	AW035498	-2.2175	-0.34586	-1.92925e-11
BT013223	BT013223	-2.21757	-0.34588	-1.05427e-26
DB693358	DB693358	-2.21804	-0.34597	-1.29632e-31
TA44744_4081	TA44744_4081	-2.2182	-0.346	-9.53974e-06
TA55716_4081	TA55716_4081	-2.21842	-0.34604	-5e-05
BI927894	BI927894	-2.21846	-0.34605	-2.50795e-27
DB715291	DB715291	-2.2187	-0.3461	-1.36625e-12
AW621970	AW621970	-2.21891	-0.34614	-0.27426
AW091600	AW091600	-2.21896	-0.34615	-2.00723e-26
BI208581	BI208581	-2.2195	-0.34626	-5.30828e-14
DB711560	DB711560	-2.21962	-0.34628	-0.34908
BT014074	BT014074	-2.22064	-0.34648	-7.11622e-29
BI928405	BI928405	-2.22067	-0.34648	-1.76904e-38
AW929583	AW929583	-2.22094	-0.34654	-1.44119e-21
BM412677	BM412677	-2.22119	-0.34659	-1.34218e-10
TC202354	TC202354	-2.22125	-0.3466	-1.00226e-08
DB719816	DB719816	-2.22137	-0.34662	-2.00946e-42
TA37845_4081	TA37845_4081	-2.22186	-0.34672	-0.00061
BI925880	BI925880	-2.22192	-0.34673	0
TA41608_4081	TA41608_4081	-2.22257	-0.34685	-1.02005e-13
AI772225	AI772225	-2.22262	-0.34687	-0.64194
AW737987	AW737987	-2.22268	-0.34688	-0.46726
TA38700_4081	TA38700_4081	-2.22282	-0.3469	-1.68156e-44
DB719495	DB719495	-2.22321	-0.34698	-9.28769e-08
BI207077	BI207077	-2.22385	-0.3471	-0.15669
TA39315_4081	TA39315_4081	-2.22415	-0.34716	-2.69893e-35
BI933193	BI933193	-2.22427	-0.34719	-3.36802e-12
AK247849	AK247849	-2.22446	-0.34722	-1.52218e-16
BT013526	BT013526	-2.22469	-0.34727	-8.88412e-06
BT014223	BT014223	-2.22491	-0.34731	-4.63232e-20
DB679758	DB679758	-2.22517	-0.34736	-1.40824e-32
BI931580	BI931580	-2.22534	-0.3474	-2.33498e-20
AW626153	AW626153	-2.22573	-0.34747	-1.7134e-21
DB703968	DB703968	-2.22652	-0.34763	-0.05156
TA43700_4081	TA43700_4081	-2.22705	-0.34773	-2.55374e-14
BM408672	BM408672	-2.22723	-0.34777	-1.83071e-30
GSH1	AF017983	-2.22859	-0.34803	-1.4274e-15
BE434965	BE434965	-2.22862	-0.34804	-2.26277e-14
AI895193	AI895193	-2.22887	-0.34808	-0.00022
BW691100	BW691100	-2.22927	-0.34816	-6.67004e-35
AW218179	AW218179	-2.2309	-0.34848	-0.3044
TA55122_4081	TA55122_4081	-2.23126	-0.34855	-5.28851e-21
AK247258	AK247258	-2.23189	-0.34867	-4.20858e-12
TA54689_4081	TA54689_4081	-2.23265	-0.34882	-8.24979e-31
BG124424	BG124424	-2.23302	-0.34889	-1.31708e-34
BE434259	BE434259	-2.23313	-0.34891	-1e-05
BG124999	BG124999	-2.23369	-0.34902	-0.00157
LOC543574	AF093141	-2.23382	-0.34905	-0.15737
BI925044	BI925044	-2.23423	-0.34913	-0.18393
DB712610	DB712610	-2.23431	-0.34914	-4.49464e-40
DB718926	DB718926	-2.23434	-0.34915	-5.18859e-40
TA56320_4081	TA56320_4081	-2.23494	-0.34927	-0.2545
BG135488	BG135488	-2.23522	-0.34932	-0.01048
AW933013	AW933013	-2.23577	-0.34943	-2e-05
DB715627	DB715627	-2.23579	-0.34943	-8.09921e-06
LOC544074	M86724	-2.23619	-0.34951	-0.00289
DB702797	DB702797	-2.23623	-0.34952	-0.11643
AK246924	AK246924	-2.23625	-0.34952	-7.42688e-44
TA42565_4081	TA42565_4081	-2.23689	-0.34964	-0.56919
BG128690	BG128690	-2.23693	-0.34965	-0.51265
TA42367_4081	TA42367_4081	-2.23718	-0.3497	-1.19585e-09
TA40859_4081	TA40859_4081	-2.23776	-0.34981	-2.71007e-35
BE435022	BE435022	-2.2383	-0.34992	-1.40453e-27
TA55919_4081	TA55919_4081	-2.23843	-0.34994	-1.09341e-33
DB686446	DB686446	-2.23888	-0.35003	-2.5397e-27
BG128959	BG128959	-2.23892	-0.35004	-4.37168e-20
AI780029	AI780029	-2.23904	-0.35006	-1.17829e-26
AK247696	AK247696	-2.2391	-0.35007	-5.5848e-07
BM412087	BM412087	-2.23924	-0.3501	-1.98568e-20
TA53872_4081	TA53872_4081	-2.23942	-0.35014	-5.10607e-29
DB684726	DB684726	-2.24004	-0.35026	-0.00078
AW441965	AW441965	-2.24065	-0.35037	-1.81781e-35
BE436427	BE436427	-2.24069	-0.35038	-0.00567
TA52406_4081	TA52406_4081	-2.2408	-0.3504	-1.64726e-31
BE436252	BE436252	-2.24085	-0.35041	-0.72296
BE434650	BE434650	-2.24136	-0.35051	-5.52523e-09
BG123767	BG123767	-2.2414	-0.35052	-7.04694e-17
BG126608	BG126608	-2.242	-0.35063	-6.33378e-11
DB703702	DB703702	-2.24256	-0.35074	-9.54353e-11
BI923868	BI923868	-2.24355	-0.35094	-4e-05
EG553955	EG553955	-2.24357	-0.35094	-1.4678e-07
ES896848	ES896848	-2.2437	-0.35096	-6.83308e-18
TA39078_4081	TA39078_4081	-2.24372	-0.35097	-6.74586e-15
AW036588	AW036588	-2.24382	-0.35099	-0.51331
BW690047	BW690047	-2.24409	-0.35104	-2.54749e-23
AW933887	AW933887	-2.24471	-0.35116	-1.24115e-20
TC194707	TC194707	-2.24547	-0.35131	0
AW094333	AW094333	-2.24559	-0.35133	-1.16217e-33
DB691600	DB691600	-2.2464	-0.35149	-3.16523e-16
nhx4	AM261867	-2.24677	-0.35156	-4.18931e-07
BG130205	BG130205	-2.24703	-0.35161	-5.016e-17
LeMKK4	AY691333	-2.24718	-0.35164	-2.71149e-22
EG553745	EG553745	-2.24759	-0.35172	-2.10393e-08
DB703596	DB703596	-2.24781	-0.35176	-0.34996
BE463010	BE463010	-2.24801	-0.3518	-1.06324e-06
AW651289	AW651289	-2.24816	-0.35183	-2.34071e-06
AK247965	AK247965	-2.24819	-0.35183	-4.48842e-14
TA56050_4081	TA56050_4081	-2.24833	-0.35186	-9.73211e-07
DB694872	DB694872	-2.24864	-0.35192	-0.29214
DB678458	DB678458	-2.24891	-0.35197	-0.68549
EG364846	EG364846	-2.24905	-0.352	-3.02302e-19
BE458531	BE458531	-2.24963	-0.35211	-0.00251
TA37573_4081	TA37573_4081	-2.25089	-0.35235	-1.4157e-32
ES896206	ES896206	-2.25097	-0.35237	-2.61541e-14
BG132594	BG132594	-2.25109	-0.35239	-0.29176
AW030254	AW030254	-2.2511	-0.35239	-1.27128e-17
BI933444	BI933444	-2.25119	-0.35241	-2.48286e-32
TA56640_4081	TA56640_4081	-2.25145	-0.35246	-0.00145
BP876623	BP876623	-2.25147	-0.35247	-0.3627
BF051051	BF051051	-2.25193	-0.35256	-0.0001
BI933830	BI933830	-2.25259	-0.35268	-8.90685e-29
BP882799	BP882799	-2.25304	-0.35277	-0.02685
DB724223	DB724223	-2.25307	-0.35277	-9.98563e-07
DB713572	DB713572	-2.25319	-0.3528	-2.57635e-27
LeT6	AF000141	-2.25337	-0.35283	-0.30246
BI932462	BI932462	-2.25385	-0.35292	-0.4039
BG735259	BG735259	-2.25406	-0.35297	-0.73083
LOC544223	AF242849	-2.25433	-0.35302	-0.52153
BG129827	BG129827	-2.25443	-0.35304	-1.92644e-23
AW979390	AW979390	-2.25515	-0.35318	-0.70235
DB724796	DB724796	-2.25575	-0.35329	-0.31838
DB713117	DB713117	-2.25629	-0.3534	-1.76708e-30
BF052145	BF052145	-2.25633	-0.3534	-0.82365
BE432139	BE432139	-2.25635	-0.35341	-5.65452e-41
BI933991	BI933991	-2.25671	-0.35348	-1.06947e-12
DB718408	DB718408	-2.25733	-0.35359	-2.43845e-20
AI487863	AI487863	-2.25764	-0.35366	-4.87193e-15
BF096737	BF096737	-2.25771	-0.35367	-0.0141
DB685681	DB685681	-2.25779	-0.35368	-3.07583e-34
BE450375	BE450375	-2.25821	-0.35377	-3.96074e-28
LeGAI	AY269087	-2.25844	-0.35381	-4e-05
TA50104_4081	TA50104_4081	-2.25932	-0.35398	-0.35016
BM412695	BM412695	-2.25936	-0.35399	-4.11466e-40
DB698842	DB698842	-2.25941	-0.35399	-2.93128e-20
BI930008	BI930008	-2.25968	-0.35405	-1.82842e-06
BI926390	BI926390	-2.26116	-0.35433	-9.37316e-21
BM410810	BM410810	-2.26117	-0.35433	-1.05337e-25
BI935677	BI935677	-2.26128	-0.35435	-0.59379
BG643853	BG643853	-2.26154	-0.3544	-3.6468e-31
DB690793	DB690793	-2.2617	-0.35444	-3.31637e-22
LOC544258	AY240231	-2.26174	-0.35444	-2e-05
DB712820	DB712820	-2.26177	-0.35445	-4.66425e-29
EG553578	EG553578	-2.262	-0.35449	-3.97637e-16
BG128459	BG128459	-2.26346	-0.35477	-2.63556e-13
AW223225	AW223225	-2.26501	-0.35507	-9.58671e-38
TA44371_4081	TA44371_4081	-2.26516	-0.3551	-1.35598e-18
AW032137	AW032137	-2.26554	-0.35517	-0.06971
AI776272	AI776272	-2.26597	-0.35525	-0.02417
BW689549	BW689549	-2.26672	-0.3554	-4.76411e-30
BR1	ES894415	-2.26702	-0.35546	-0.00014
AW031786	AW031786	-2.2675	-0.35555	-0.00545
DB716436	DB716436	-2.26807	-0.35566	-7.47846e-30
BT014357	BT014357	-2.26808	-0.35566	-1.47639e-06
TA53649_4081	TA53649_4081	-2.26814	-0.35567	-6.48467e-17
BM412000	BM412000	-2.26877	-0.35579	-3.398e-36
DB725461	DB725461	-2.2688	-0.3558	-2.01326e-19
DB727352	DB727352	-2.26886	-0.35581	-0.06146
BE353515	BE353515	-2.26889	-0.35581	-0.43263
TA54962_4081	TA54962_4081	-2.26937	-0.35591	-0.71923
BT014107	BT014107	-2.26985	-0.356	-5.01022e-09
TA43287_4081	TA43287_4081	-2.26994	-0.35601	-0.36623
BP890644	BP890644	-2.27058	-0.35614	-4.88544e-28
ES891224	ES891224	-2.27061	-0.35614	-1.28688e-39
BE435089	BE435089	-2.27114	-0.35624	-3.22422e-15
TA53486_4081	TA53486_4081	-2.27185	-0.35638	-4.96814e-14
BW688256	BW688256	-2.27209	-0.35643	-7.24116e-07
DB720220	DB720220	-2.27229	-0.35646	-1.10775e-11
BT013070	BT013070	-2.27295	-0.35659	-4.84666e-11
TA41271_4081	TA41271_4081	-2.27327	-0.35665	-1.62298e-07
BI923264	BI923264	-2.27336	-0.35667	-3.58784e-26
TA55347_4081	TA55347_4081	-2.27348	-0.35669	-0.03298
BI925405	BI925405	-2.27402	-0.35679	-0.45565
NP457283	NP457283	-2.27412	-0.35681	-0.90809
TA54172_4081	TA54172_4081	-2.27419	-0.35683	-5.52611e-15
TA37902_4081	TA37902_4081	-2.27467	-0.35692	-6.72623e-44
AW037484	AW037484	-2.27479	-0.35694	-4.17908e-20
BP881098	BP881098	-2.27485	-0.35695	-5.76326e-29
BF097239	BF097239	-2.27546	-0.35707	-3.24735e-27
DB700338	DB700338	-2.27563	-0.3571	-1.89031e-12
TC216981	TC216981	-2.27566	-0.35711	-0.65777
BP897457	BP897457	-2.27568	-0.35711	-3.07772e-20
DB704414	DB704414	-2.27707	-0.35738	-0.00024
AW038641	AW038641	-2.27719	-0.3574	-1.62737e-26
TA35884_4081	TA35884_4081	-2.27755	-0.35747	-0.00096
BG129763	BG129763	-2.2776	-0.35748	-1.07448e-09
TA46583_4081	TA46583_4081	-2.2777	-0.3575	-7.12155e-26
TA53515_4081	TA53515_4081	-2.27821	-0.35759	-4.58535e-17
BI927877	BI927877	-2.27935	-0.35781	-6.11177e-22
TA54365_4081	TA54365_4081	-2.28047	-0.35802	-0.0879
AUREA	AB194774	-2.28158	-0.35824	-7.37229e-07
BF051053	BF051053	-2.28169	-0.35826	-2.8001e-14
BI933858	BI933858	-2.28281	-0.35847	-0.18889
BI927013	BI927013	-2.28291	-0.35849	-0.00549
PSY2	EF534738	-2.28329	-0.35856	-4.86839e-29
ES893195	ES893195	-2.28412	-0.35872	-6.31813e-31
DB699032	DB699032	-2.28481	-0.35885	-1.44552e-08
DB718864	DB718864	-2.2857	-0.35902	-1.80393e-08
AK247605	AK247605	-2.28571	-0.35902	-4.4883e-18
DB711350	DB711350	-2.28592	-0.35906	-3.60368e-14
BP876344	BP876344	-2.28617	-0.35911	-2.21038e-28
DB683856	DB683856	-2.28648	-0.35917	-5.03386e-13
DB680736	DB680736	-2.28686	-0.35924	-1.65418e-27
DB710816	DB710816	-2.28707	-0.35928	-1.0836e-23
AW651096	AW651096	-2.28722	-0.35931	-1.26983e-10
BE431527	BE431527	-2.28789	-0.35944	-2.46241e-16
AW930283	AW930283	-2.28799	-0.35945	-1.17714e-27
TA45681_4081	TA45681_4081	-2.28803	-0.35946	-4.74841e-22
BW692586	BW692586	-2.28861	-0.35957	-0.43756
BW689971	BW689971	-2.2887	-0.35959	-1.15152e-31
DB683247	DB683247	-2.28942	-0.35973	-5.17654e-17
BG128572	BG128572	-2.28949	-0.35974	-1.9078e-23
BP881803	BP881803	-2.28952	-0.35974	-1.9802e-07
AI774693	AI774693	-2.2899	-0.35982	-0.23498
BG124201	BG124201	-2.28991	-0.35982	-2.92149e-31
BP877550	BP877550	-2.29066	-0.35996	-0.03321
TA54017_4081	TA54017_4081	-2.29103	-0.36003	-0.9856
CD002953	CD002953	-2.29127	-0.36008	-0.0372
BG126180	BG126180	-2.29136	-0.36009	-0.54084
TA55590_4081	TA55590_4081	-2.29136	-0.36009	-1.95799e-35
DB726497	DB726497	-2.29144	-0.36011	-1.06209e-14
TC201021	TC201021	-2.29185	-0.36019	-0.01435
BI210344	BI210344	-2.29189	-0.36019	0
EG553855	EG553855	-2.29212	-0.36024	-4.10022e-15
AW034904	AW034904	-2.29214	-0.36024	-1.80784e-06
BW691356	BW691356	-2.29246	-0.3603	-3.04231e-27
AI775963	AI775963	-2.2927	-0.36035	-0.47145
TA54397_4081	TA54397_4081	-2.2929	-0.36038	-5.62577e-06
BG626761	BG626761	-2.29352	-0.3605	-0.52177
DB705918	DB705918	-2.29428	-0.36065	-0.34989
DB721654	DB721654	-2.29468	-0.36072	-3.92223e-42
AW929604	AW929604	-2.2947	-0.36073	-0.71108
BE450542	BE450542	-2.2948	-0.36074	-2.02363e-12
TA38501_4081	TA38501_4081	-2.29507	-0.3608	-5.95771e-30
BI928805	BI928805	-2.29642	-0.36105	-0.46376
DB715182	DB715182	-2.29681	-0.36113	-9.43872e-31
TA42321_4081	TA42321_4081	-2.29728	-0.36121	-7e-05
BT012739	BT012739	-2.29731	-0.36122	-1.10348e-15
DB719880	DB719880	-2.29738	-0.36123	-7.41628e-23
BF112958	BF112958	-2.29776	-0.3613	-2.19658e-38
BP909195	BP909195	-2.29821	-0.36139	-1.93442e-34
TA54782_4081	TA54782_4081	-2.29937	-0.36161	-2.48528e-27
AW738792	AW738792	-2.29969	-0.36167	-8.72978e-35
TA38118_4081	TA38118_4081	-2.29982	-0.36169	-4.97357e-31
AW038859	AW038859	-2.29988	-0.36171	-0.74332
BG642658	BG642658	-2.30023	-0.36177	-2.34821e-26
BW687147	BW687147	-2.30109	-0.36193	-3.75554e-26
AI895601	AI895601	-2.30169	-0.36205	-1.44139e-10
BT014218	BT014218	-2.30196	-0.3621	-3.52207e-09
AW441697	AW441697	-2.30216	-0.36213	-2.00915e-22
TA56142_4081	TA56142_4081	-2.30238	-0.36218	-0.00107
BT014287	BT014287	-2.30283	-0.36226	-1.01682e-08
TA55566_4081	TA55566_4081	-2.30304	-0.3623	-0.01983
BG643260	BG643260	-2.30398	-0.36248	0
DB723741	DB723741	-2.30405	-0.36249	-2.06979e-27
EG553236	EG553236	-2.30422	-0.36252	-0.18985
BE449778	BE449778	-2.30476	-0.36263	-3.30169e-31
AW032906	AW032906	-2.30572	-0.36281	-0.15278
AW033265	AW033265	-2.30575	-0.36281	-0.41102
BF096303	BF096303	-2.30588	-0.36284	0
BE432153	BE432153	-2.30614	-0.36289	-1e-05
TA45594_4081	TA45594_4081	-2.3065	-0.36295	-2.51549e-11
BI931255	BI931255	-2.30659	-0.36297	-3.96821e-18
DB722191	DB722191	-2.30691	-0.36303	-0.16171
BI927368	BI927368	-2.30798	-0.36323	-0.05803
TA53209_4081	TA53209_4081	-2.308	-0.36324	-0.00791
AK247826	AK247826	-2.3081	-0.36326	-1.95721e-24
AK246846	AK246846	-2.30841	-0.36331	-5.99151e-19
BT014312	BT014312	-2.30859	-0.36335	-1.13848e-07
BT012880	BT012880	-2.30863	-0.36335	-6.60855e-12
DB685626	DB685626	-2.30937	-0.36349	-0.85381
TA55342_4081	TA55342_4081	-2.30994	-0.3636	-5.23242e-31
spdsyn	AJ006414	-2.31022	-0.36365	0
BW689907	BW689907	-2.31022	-0.36365	-1.44649e-28
DB682798	DB682798	-2.31066	-0.36374	-2.07838e-10
BE460306	BE460306	-2.31074	-0.36375	-1.12304e-27
TA53397_4081	TA53397_4081	-2.31146	-0.36389	-4.50789e-37
BE450093	BE450093	-2.31179	-0.36395	-3.23665e-21
WRKYIIe-1	AY157061	-2.31179	-0.36395	-2.46959e-39
TA38055_4081	TA38055_4081	-2.312	-0.36399	-6.97143e-28
DB726445	DB726445	-2.3122	-0.36403	-5.99475e-18
TA45090_4081	TA45090_4081	-2.31253	-0.36409	-0.38397
TA54020_4081	TA54020_4081	-2.31309	-0.36419	-2.00331e-23
BG131398	BG131398	-2.31314	-0.3642	-5.9172e-20
DB691941	DB691941	-2.31329	-0.36423	-5.20059e-10
TA54052_4081	TA54052_4081	-2.31393	-0.36435	-3.15393e-24
AW031364	AW031364	-2.3147	-0.36449	-0.50462
BE460260	BE460260	-2.31502	-0.36455	-1e-05
AW443660	AW443660	-2.31505	-0.36456	-0.53671
BI927313	BI927313	-2.31545	-0.36464	-2.10547e-08
DB720299	DB720299	-2.31569	-0.36468	-5.5076e-37
TA56514_4081	TA56514_4081	-2.31583	-0.36471	-6.9227e-15
BT012827	BT012827	-2.31646	-0.36482	-1.48534e-16
TA55990_4081	TA55990_4081	-2.31681	-0.36489	0
DB720488	DB720488	-2.31713	-0.36495	-5.16937e-17
DB715450	DB715450	-2.31838	-0.36518	-4.29396e-19
TA53254_4081	TA53254_4081	-2.31859	-0.36522	-7.18458e-19
DB717942	DB717942	-2.31859	-0.36522	-1.59551e-16
DB712793	DB712793	-2.3188	-0.36526	-1.81307e-07
AW032094	AW032094	-2.31928	-0.36535	-1e-05
TA35722_4081	TA35722_4081	-2.31933	-0.36536	-5.7856e-25
BP907629	BP907629	-2.3195	-0.36539	-0.00117
DB701472	DB701472	-2.3196	-0.36541	-3.84136e-18
AW648621	AW648621	-2.3199	-0.36547	-0.39693
AI894969	AI894969	-2.32018	-0.36552	-0.16629
AI488772	AI488772	-2.32021	-0.36553	-9.83762e-27
X72730	X72730	-2.3205	-0.36558	-2.85712e-34
DB720423	DB720423	-2.32082	-0.36564	-3.58178e-36
BE436910	BE436910	-2.32092	-0.36566	-1.4013e-45
TA44082_4081	TA44082_4081	-2.32103	-0.36568	0
TA40304_4081	TA40304_4081	-2.32135	-0.36574	-5.13889e-20
AK247185	AK247185	-2.32158	-0.36578	-4.94397e-06
AI482780	AI482780	-2.32199	-0.36586	-0.14583
TA39578_4081	TA39578_4081	-2.3228	-0.36601	-3.30794e-14
NAC-NOR	AY573802	-2.32305	-0.36606	-4.59871e-09
TA38379_4081	TA38379_4081	-2.32325	-0.3661	-0.21077
BG629030	BG629030	-2.32416	-0.36627	-0.10939
AW624289	AW624289	-2.32463	-0.36635	-2.95364e-12
AW429254	AW429254	-2.32477	-0.36638	-7.76654e-08
BG125385	BG125385	-2.32552	-0.36652	-3.45762e-27
AW030795	AW030795	-2.32584	-0.36658	-5.55409e-11
AI776753	AI776753	-2.32601	-0.36661	0
TA37053_4081	TA37053_4081	-2.32624	-0.36665	-6.91949e-17
BG131647	BG131647	-2.32677	-0.36675	-6.73648e-07
BT013953	BT013953	-2.32716	-0.36683	-2.21992e-11
BI422362	BI422362	-2.32787	-0.36696	-3.85104e-24
BP897498	BP897498	-2.32826	-0.36703	-0.25916
DB723409	DB723409	-2.32865	-0.36711	-0.31463
AW623228	AW623228	-2.32906	-0.36718	-4.86452e-24
TA40343_4081	TA40343_4081	-2.32914	-0.3672	-3.0535e-13
DB694408	DB694408	-2.32959	-0.36728	-2.50101e-21
AI782603	AI782603	-2.32986	-0.36733	-2.64444e-30
BE450957	BE450957	-2.33039	-0.36743	-0.01595
DB713090	DB713090	-2.33161	-0.36766	-3.32248e-42
DB701096	DB701096	-2.33214	-0.36775	-9.77447e-23
AW154890	AW154890	-2.33277	-0.36787	-1.9889e-07
TA54546_4081	TA54546_4081	-2.33297	-0.36791	-1.00429e-13
BG126796	BG126796	-2.33349	-0.36801	-1.26172e-23
AK246219	AK246219	-2.3335	-0.36801	-8.83784e-29
BE432158	BE432158	-2.33358	-0.36802	-1.88952e-38
DB699935	DB699935	-2.33367	-0.36804	-1.57663e-19
BM413097	BM413097	-2.33407	-0.36811	-3.31322e-40
DB703643	DB703643	-2.33412	-0.36812	-0.63149
ES893927	ES893927	-2.33419	-0.36814	-6.14977e-24
BI928803	BI928803	-2.33437	-0.36817	-5.92903e-38
AI637284	AI637284	-2.33443	-0.36818	-3.05651e-19
AW443670	AW443670	-2.33456	-0.3682	-0.50587
BP891171	BP891171	-2.33483	-0.36826	-2.00376e-08
ES896305	ES896305	-2.33513	-0.36831	-6.02465e-34
BT013871	BT013871	-2.33538	-0.36836	-9.81945e-16
BG127007	BG127007	-2.33542	-0.36836	-4.90983e-13
AI775872	AI775872	-2.33575	-0.36843	-0.04716
BG631355	BG631355	-2.33594	-0.36846	-0.65188
AK246271	AK246271	-2.33631	-0.36853	-9.0824e-11
TA38036_4081	TA38036_4081	-2.33654	-0.36857	-4.92277e-21
TA38394_4081	TA38394_4081	-2.33662	-0.36859	-1.1826e-09
DB710145	DB710145	-2.33701	-0.36866	-9.8869e-11
AW160102	AW160102	-2.3374	-0.36873	-1.47732e-29
TC214027	TC214027	-2.33783	-0.36881	-0.95272
AK247845	AK247845	-2.33791	-0.36883	-2.37348e-07
BW686883	BW686883	-2.33838	-0.36892	0
BI925148	BI925148	-2.33883	-0.369	-0.04847
BG735460	BG735460	-2.33902	-0.36903	-0.219
TA39422_4081	TA39422_4081	-2.33939	-0.3691	0
TA54372_4081	TA54372_4081	-2.33939	-0.3691	-4.26484e-20
BP884206	BP884206	-2.34001	-0.36922	-4.17026e-42
BI932833	BI932833	-2.34019	-0.36925	-4.22759e-31
BG131136	BG131136	-2.34061	-0.36933	-1.13598e-07
AW224694	AW224694	-2.3407	-0.36935	-0.32772
TA40766_4081	TA40766_4081	-2.34088	-0.36938	-1.99301e-19
DB719274	DB719274	-2.34126	-0.36945	-1.37745e-40
AW034406	AW034406	-2.3416	-0.36951	-4.34533e-08
BP894500	BP894500	-2.34166	-0.36952	0
TA49144_4081	TA49144_4081	-2.34168	-0.36953	0
CrtL-1	X86452	-2.34225	-0.36963	-6.99011e-09
BG130401	BG130401	-2.34251	-0.36968	-1.63208e-22
BT014582	BT014582	-2.34274	-0.36972	-2.08797e-10
BP876693	BP876693	-2.34281	-0.36974	-0.55868
EG364547	EG364547	-2.34306	-0.36978	-4.79399e-18
DB691311	DB691311	-2.34311	-0.36979	-0.03705
AW738564	AW738564	-2.34331	-0.36983	-1.2529e-12
LOC544162	EF581828	-2.34342	-0.36985	-1.09595e-27
BM412935	BM412935	-2.34359	-0.36988	-1.91635e-21
BF114436	BF114436	-2.34395	-0.36995	-8.49737e-08
AI488224	AI488224	-2.34402	-0.36996	-4.27579e-21
TA56723_4081	TA56723_4081	-2.34419	-0.36999	-0.12369
TA53573_4081	TA53573_4081	-2.34484	-0.37011	-5.57982e-18
EG553775	EG553775	-2.3452	-0.37018	-1.05162e-27
ES895947	ES895947	-2.34533	-0.3702	-7.83982e-28
BF112425	BF112425	-2.34596	-0.37032	-0.31621
BG125800	BG125800	-2.34609	-0.37035	-5.65249e-24
EXPA3	AF059487	-2.34653	-0.37043	0
TA49742_4081	TA49742_4081	-2.34661	-0.37044	-2.82875e-19
BP899742	BP899742	-2.34681	-0.37048	-6.63914e-22
BI926471	BI926471	-2.34716	-0.37054	-7.12052e-07
DB682788	DB682788	-2.34718	-0.37055	-3.53483e-29
DB721047	DB721047	-2.34743	-0.37059	0
DB719531	DB719531	-2.34764	-0.37063	-6.02696e-38
DB713198	DB713198	-2.34773	-0.37065	-1.50641e-12
BI209235	BI209235	-2.34781	-0.37066	-0.1539
BG131970	BG131970	-2.34812	-0.37072	-7.68527e-15
TA53390_4081	TA53390_4081	-2.34887	-0.37086	-0.59155
AW737655	AW737655	-2.34904	-0.37089	-7.77447e-15
GWD	EU908574	-2.34927	-0.37093	-3.84339e-19
TA56993_4081	TA56993_4081	-2.35032	-0.37113	-5.928e-39
DB699014	DB699014	-2.35049	-0.37116	-0.00201
DB722275	DB722275	-2.35125	-0.3713	-6.38384e-32
AK247655	AK247655	-2.3517	-0.37138	-2.31118e-06
BE463030	BE463030	-2.353	-0.37162	-0.02723
DB719196	DB719196	-2.35317	-0.37165	-5.13656e-33
TA55142_4081	TA55142_4081	-2.3535	-0.37172	-1.27937e-22
DB712402	DB712402	-2.3535	-0.37171	-2.95989e-16
BG127803	BG127803	-2.35438	-0.37188	-0.00785
DB715055	DB715055	-2.35438	-0.37188	-5.19016e-14
BM408622	BM408622	-2.35466	-0.37193	-0.00562
BP905980	BP905980	-2.3551	-0.37201	-0.02684
DB717126	DB717126	-2.35641	-0.37225	-0.03565
BT014436	BT014436	-2.35642	-0.37225	-5.19558e-21
BW689821	BW689821	-2.35647	-0.37226	-0.77305
ES893227	ES893227	-2.35657	-0.37228	-7.72816e-11
AK246150	AK246150	-2.35668	-0.3723	-2.21405e-16
DB699290	DB699290	-2.35692	-0.37234	-0.87758
DB691793	DB691793	-2.35746	-0.37245	-4.68901e-40
DB688838	DB688838	-2.35772	-0.37249	-7.92184e-20
cat1	M93719	-2.35825	-0.37259	-0.00224
TA45334_4081	TA45334_4081	-2.35882	-0.37269	-0.00045
BE432185	BE432185	-2.35882	-0.37269	-0.00443
BF097243	BF097243	-2.35885	-0.3727	-0.49056
DB702910	DB702910	-2.35897	-0.37272	-7.48288e-27
ispE	AF263101	-2.35904	-0.37274	-8.65041e-18
BI421986	BI421986	-2.35991	-0.3729	-2.94712e-06
AW221432	AW221432	-2.36059	-0.37302	-1.97636e-35
X72729	X72729	-2.36104	-0.3731	-1.38776e-31
BG127248	BG127248	-2.36138	-0.37317	-6.89887e-14
DB720055	DB720055	-2.36207	-0.37329	-3.08293e-14
AW647643	AW647643	-2.36239	-0.37335	-2.63007e-17
BP884527	BP884527	-2.36309	-0.37348	-0.00033
BT013865	BT013865	-2.36322	-0.3735	-4.48397e-29
BE433807	BE433807	-2.36325	-0.37351	-0.01447
AW931060	AW931060	-2.3634	-0.37354	-6.46616e-36
DB714324	DB714324	-2.36352	-0.37356	-2.89884e-17
DB680670	DB680670	-2.36353	-0.37356	-2.689e-21
TA54659_4081	TA54659_4081	-2.36357	-0.37357	-3.39335e-26
BW689756	BW689756	-2.3636	-0.37357	-3e-05
BI929057	BI929057	-2.36389	-0.37363	-1.62437e-15
BE433518	BE433518	-2.36417	-0.37368	-0.14356
BM411463	BM411463	-2.36472	-0.37378	-6.46198e-13
AW223591	AW223591	-2.36488	-0.37381	-0.00095
AW429033	AW429033	-2.36501	-0.37383	-0.53145
AW092686	AW092686	-2.36537	-0.3739	-0.17621
TA56366_4081	TA56366_4081	-2.36601	-0.37402	-0.10541
TA43879_4081	TA43879_4081	-2.36616	-0.37404	-1.41387e-18
BT013135	BT013135	-2.36663	-0.37413	-6.69493e-15
AW931064	AW931064	-2.36665	-0.37413	-7.14575e-16
BI925136	BI925136	-2.36669	-0.37414	-2.0492e-23
AI894804	AI894804	-2.3668	-0.37416	-0.25167
BT013831	BT013831	-2.3669	-0.37418	-3.68043e-11
BI924912	BI924912	-2.36828	-0.37443	0
BW686025	BW686025	-2.36931	-0.37462	-1.51802e-25
BG127263	BG127263	-2.36993	-0.37474	-2.20429e-29
BT014014	BT014014	-2.37	-0.37475	-2.71628e-41
AW737931	AW737931	-2.37111	-0.37495	-0.68747
BI925985	BI925985	-2.3718	-0.37508	-3.00992e-14
BM412734	BM412734	-2.37187	-0.37509	0
BP888224	BP888224	-2.37197	-0.37511	-6e-05
DB726014	DB726014	-2.3738	-0.37544	-4.61108e-24
BI925264	BI925264	-2.37388	-0.37546	-0.30646
BI924042	BI924042	-2.37402	-0.37548	-0.61105
LOC543969	L46681	-2.37464	-0.3756	-1.02528e-24
TC211264	TC211264	-2.37475	-0.37562	-1.99416e-23
TA55220_4081	TA55220_4081	-2.37552	-0.37576	-2.59864e-23
AI897890	AI897890	-2.37559	-0.37577	-5.75988e-24
AW093369	AW093369	-2.37582	-0.37581	0
DB706924	DB706924	-2.3771	-0.37605	-2.63501e-10
BI921321	BI921321	-2.37735	-0.37609	-1.48777e-06
AI777375	AI777375	-2.37743	-0.37611	-0.56956
TA39212_4081	TA39212_4081	-2.3787	-0.37634	-4.7745e-18
BI926755	BI926755	-2.37886	-0.37637	-0.49369
TA40050_4081	TA40050_4081	-2.37901	-0.3764	-8.75021e-18
AW932202	AW932202	-2.37947	-0.37648	-9.94448e-16
DB715435	DB715435	-2.38003	-0.37658	-8.78405e-09
DB699847	DB699847	-2.38124	-0.3768	-3.78315e-08
DB710014	DB710014	-2.38164	-0.37688	0
BW690002	BW690002	-2.38201	-0.37694	-1.43913e-42
BP909889	BP909889	-2.3822	-0.37698	-8.73755e-31
AW031189	AW031189	-2.38225	-0.37699	-7.67891e-11
DB710184	DB710184	-2.38306	-0.37713	-7.3502e-19
TA54715_4081	TA54715_4081	-2.38341	-0.3772	-8.94502e-07
BG135561	BG135561	-2.38405	-0.37731	-2.08806e-10
AK248000	AK248000	-2.38412	-0.37733	-0.29895
AW934259	AW934259	-2.38461	-0.37742	-2e-05
BE353188	BE353188	-2.38505	-0.3775	0
AW934321	AW934321	-2.38517	-0.37752	-1.27922e-18
AW223348	AW223348	-2.38587	-0.37765	-5.40998e-35
TA49942_4081	TA49942_4081	-2.38636	-0.37774	-3.80889e-18
GGPS2	DQ267903	-2.38663	-0.37779	0
DB725399	DB725399	-2.38802	-0.37804	-9.0779e-13
BM413181	BM413181	-2.38814	-0.37806	-8.22162e-30
BW691731	BW691731	-2.38868	-0.37816	-3.7977e-36
BT013216	BT013216	-2.38885	-0.37819	-3.74383e-24
AK247722	AK247722	-2.3891	-0.37823	0
BP901428	BP901428	-2.3896	-0.37832	0
AK246319	AK246319	-2.38974	-0.37835	0
AW737909	AW737909	-2.38981	-0.37836	-4.36335e-18
AK246972	AK246972	-2.39039	-0.37847	-0.00077
BF113423	BF113423	-2.39044	-0.37848	-1.72303e-21
CK714817	CK714817	-2.39048	-0.37848	-9.03838e-43
BI924967	BI924967	-2.3905	-0.37849	0
BG643033	BG643033	-2.39061	-0.37851	-7.51014e-15
DB686380	DB686380	-2.39078	-0.37854	-0.31613
rccr	AM233528	-2.39125	-0.37862	-6.71969e-21
DB719264	DB719264	-2.39131	-0.37864	-1.44605e-12
BI926888	BI926888	-2.39187	-0.37874	-4.50054e-13
TA36455_4081	TA36455_4081	-2.39293	-0.37893	0
TA42242_4081	TA42242_4081	-2.39308	-0.37896	-8.82257e-20
BE460418	BE460418	-2.39406	-0.37914	-0.03566
AK246305	AK246305	-2.39412	-0.37915	-6.02558e-44
BG133030	BG133030	-2.39413	-0.37915	-3.2633e-38
DB711682	DB711682	-2.39429	-0.37918	-2.40543e-19
TA49773_4081	TA49773_4081	-2.3947	-0.37925	-7.20267e-43
AW221888	AW221888	-2.39475	-0.37926	-3.10352e-33
AI775360	AI775360	-2.39481	-0.37927	-9.29036e-28
BP890116	BP890116	-2.39539	-0.37938	-2.03564e-35
BG643740	BG643740	-2.39561	-0.37942	-1.06976e-26
ChrC	AK246729	-2.39637	-0.37955	-5.45337e-16
AI482944	AI482944	-2.39668	-0.37961	-0.11991
BT013885	BT013885	-2.39669	-0.37961	-6.73094e-20
BI928619	BI928619	-2.39704	-0.37967	-4.10718e-18
CD002573	CD002573	-2.39823	-0.37989	-1.01096e-31
BW692296	BW692296	-2.39869	-0.37997	-2.83763e-42
AW221955	AW221955	-2.39876	-0.37999	-1.64266e-38
DB719779	DB719779	-2.39925	-0.38008	-0.64572
BP886834	BP886834	-2.39949	-0.38012	-0.07138
BP907911	BP907911	-2.39986	-0.38019	-5.67221e-14
BG133051	BG133051	-2.39996	-0.3802	-0.48876
DB683279	DB683279	-2.40032	-0.38027	-1.62894e-29
DB719199	DB719199	-2.4007	-0.38034	-1.2172e-26
TA40377_4081	TA40377_4081	-2.40073	-0.38034	-2.26462e-31
BI203201	BI203201	-2.40094	-0.38038	-0.61362
BP898349	BP898349	-2.40104	-0.3804	-2.59578e-40
BI925410	BI925410	-2.40265	-0.38069	-2.3545e-08
AB244039	AB244039	-2.40336	-0.38082	-8.12411e-34
BW687929	BW687929	-2.40363	-0.38087	-5.24817e-27
DB690772	DB690772	-2.40404	-0.38094	-7.99323e-36
DB714564	DB714564	-2.40408	-0.38095	0
BM412441	BM412441	-2.40452	-0.38103	-5.14193e-31
DB719943	DB719943	-2.40471	-0.38106	-5.43436e-21
BW685998	BW685998	-2.40508	-0.38113	-8.20018e-15
AI896048	AI896048	-2.40556	-0.38122	-2.56402e-09
AW738147	AW738147	-2.40567	-0.38124	-5.06894e-23
TA36521_4081	TA36521_4081	-2.40609	-0.38131	-0.00627
TA54279_4081	TA54279_4081	-2.40618	-0.38133	-1.13841e-17
AI772877	AI772877	-2.40665	-0.38141	-2.01196e-22
BF098495	BF098495	-2.40832	-0.38171	-5.88545e-44
DB714377	DB714377	-2.40871	-0.38178	-0.42525
LOC544152	Z21792	-2.40907	-0.38185	-1.37211e-10
BI421351	BI421351	-2.40963	-0.38195	-1.87217e-07
DB693582	DB693582	-2.41001	-0.38202	-3.59302e-31
BM411111	BM411111	-2.41003	-0.38202	-2.0657e-24
AW625606	AW625606	-2.41117	-0.38223	-4.27614e-15
TA55795_4081	TA55795_4081	-2.41156	-0.3823	-0.71283
BG630185	BG630185	-2.41229	-0.38243	-5e-05
TA56335_4081	TA56335_4081	-2.4126	-0.38249	-1.11724e-06
AW735780	AW735780	-2.41301	-0.38256	-1.1125e-27
BP907183	BP907183	-2.41309	-0.38257	-0.61042
BW689431	BW689431	-2.41322	-0.3826	-7.70392e-09
TA54078_4081	TA54078_4081	-2.41408	-0.38275	-9.80232e-26
TA38044_4081	TA38044_4081	-2.41479	-0.38288	-1.33947e-08
AK247446	AK247446	-2.41504	-0.38292	-3.32823e-07
DB706881	DB706881	-2.41532	-0.38297	-0.27279
TA56003_4081	TA56003_4081	-2.41534	-0.38298	-3.88566e-18
BG713780	BG713780	-2.41535	-0.38298	-1.88631e-07
DB682737	DB682737	-2.41559	-0.38302	-0.00085
BI922703	BI922703	-2.41579	-0.38306	-1.00823e-28
AW096633	AW096633	-2.41602	-0.3831	-0.00063
BP907462	BP907462	-2.41615	-0.38312	-0.04943
AW441670	AW441670	-2.41635	-0.38316	-9.80909e-45
BT012757	BT012757	-2.41676	-0.38323	-5.96661e-08
DB706967	DB706967	-2.41706	-0.38329	-0.25939
BI923751	BI923751	-2.41761	-0.38339	-3.92884e-35
BM535703	BM535703	-2.41899	-0.38363	-1.37426e-25
BG126813	BG126813	-2.41996	-0.38381	-6.96135e-35
BI926658	BI926658	-2.42013	-0.38384	-0.00437
TA51038_4081	TA51038_4081	-2.42026	-0.38386	-7.22423e-24
BE450677	BE450677	-2.42027	-0.38386	-4.8243e-08
BI926792	BI926792	-2.42039	-0.38389	-0.14643
BF113068	BF113068	-2.42067	-0.38394	0
AW931599	AW931599	-2.42089	-0.38398	-1.79276e-13
EG553155	EG553155	-2.42107	-0.38401	-3e-05
BG626426	BG626426	-2.42177	-0.38413	-0.77495
BM535876	BM535876	-2.42348	-0.38444	-3.00319e-20
DB714791	DB714791	-2.42453	-0.38463	-6.77168e-33
TA53519_4081	TA53519_4081	-2.42471	-0.38466	-3.96498e-12
AW932915	AW932915	-2.42495	-0.3847	-9.87218e-16
AW038831	AW038831	-2.42512	-0.38473	-5.84765e-20
BP906995	BP906995	-2.42549	-0.3848	-0.00012
ES896734	ES896734	-2.42639	-0.38496	-6.37573e-31
BI922026	BI922026	-2.42764	-0.38518	-3.45731e-19
TA53764_4081	TA53764_4081	-2.42837	-0.38532	-1.44537e-35
AI782588	AI782588	-2.42927	-0.38548	-2.32187e-20
BG130521	BG130521	-2.42986	-0.38558	-0.37358
DB718573	DB718573	-2.42996	-0.3856	-4.94744e-24
BG627612	BG627612	-2.43013	-0.38563	-0.62333
BI933745	BI933745	-2.43013	-0.38563	-0.46352
AW930418	AW930418	-2.43018	-0.38564	-4.68219e-12
EG553514	EG553514	-2.4304	-0.38568	0
TA43465_4081	TA43465_4081	-2.43082	-0.38575	-1.38934e-17
DB701869	DB701869	-2.43266	-0.38608	-0.00096
TA55838_4081	TA55838_4081	-2.43309	-0.38616	-4.05004e-14
AK247712	AK247712	-2.4337	-0.38627	-0.02063
TA54061_4081	TA54061_4081	-2.43434	-0.38638	-1.68514e-29
TA38328_4081	TA38328_4081	-2.43436	-0.38638	-3.66176e-40
TA54753_4081	TA54753_4081	-2.43483	-0.38647	-0.59791
AW651017	AW651017	-2.43486	-0.38647	-1.56166e-06
BE432366	BE432366	-2.4358	-0.38664	-2.44397e-24
ES895340	ES895340	-2.43618	-0.38671	-6.73443e-36
DB680879	DB680879	-2.43684	-0.38683	-6.13651e-27
BM535163	BM535163	-2.43686	-0.38683	-8.86208e-24
AW442199	AW442199	-2.43687	-0.38683	-0.10907
AI778555	AI778555	-2.4369	-0.38684	-0.44334
BG642988	BG642988	-2.43709	-0.38687	-3.95776e-17
BE460014	BE460014	-2.4373	-0.38691	-0.10018
DB710480	DB710480	-2.43791	-0.38702	-3.23694e-13
AI485300	AI485300	-2.43891	-0.3872	-6.76771e-41
BE436516	BE436516	-2.43896	-0.3872	-0.43088
DB708903	DB708903	-2.43916	-0.38724	-3.66396e-17
BP893456	BP893456	-2.43925	-0.38726	-1.01304e-38
DB705999	DB705999	-2.44066	-0.38751	-4.3346e-33
BE460270	BE460270	-2.44087	-0.38754	-1.38392e-09
BT013751	BT013751	-2.44094	-0.38756	-0.02761
BI935934	BI935934	-2.44109	-0.38758	-3.86154e-23
BI923651	BI923651	-2.4414	-0.38764	0
BM410777	BM410777	-2.44179	-0.38771	-8.46685e-10
DB682917	DB682917	-2.44205	-0.38775	-1.61562e-15
HSP70	EU195057	-2.44212	-0.38777	-1.28442e-06
DB711757	DB711757	-2.44216	-0.38777	-2.47567e-22
TA36778_4081	TA36778_4081	-2.4428	-0.38789	0
DB711637	DB711637	-2.4429	-0.38791	-5.22692e-07
DB712193	DB712193	-2.44297	-0.38792	-0.0015
TA55799_4081	TA55799_4081	-2.44338	-0.38799	-3.88004e-07
AW648166	AW648166	-2.44383	-0.38807	-0.13945
TA56780_4081	TA56780_4081	-2.44409	-0.38812	0
AK247740	AK247740	-2.44455	-0.3882	-2.06012e-20
AJ937282	AJ937282	-2.44521	-0.38832	-1.39312e-08
DB685030	DB685030	-2.44582	-0.38843	-2.95563e-31
EG553252	EG553252	-2.44599	-0.38845	0
BI921917	BI921917	-2.44605	-0.38846	-1.86964e-36
BI935604	BI935604	-2.4462	-0.38849	-0.94726
AW625905	AW625905	-2.44639	-0.38853	-8.3464e-25
BM411337	BM411337	-2.44671	-0.38858	-1.68918e-40
TA55526_4081	TA55526_4081	-2.44756	-0.38873	-0.13322
BW691161	BW691161	-2.44764	-0.38875	-9.44337e-18
DB711966	DB711966	-2.44787	-0.38879	0
BI422876	BI422876	-2.44793	-0.3888	-1.25525e-15
BP887666	BP887666	-2.44801	-0.38881	-1.01282e-09
DB714338	DB714338	-2.44804	-0.38882	-1.42315e-32
BE431936	BE431936	-2.44854	-0.38891	-0.0007
BT013883	BT013883	-2.44883	-0.38896	-4.0902e-39
TA47166_4081	TA47166_4081	-2.44896	-0.38898	-3.60938e-17
BI933215	BI933215	-2.44948	-0.38907	-4.37814e-07
DB697633	DB697633	-2.45022	-0.38921	-7.12649e-27
AW218040	AW218040	-2.45075	-0.3893	-0.05345
CK715201	CK715201	-2.45111	-0.38936	-0.14578
BM411507	BM411507	-2.45139	-0.38941	-4.72606e-35
BW692550	BW692550	-2.4515	-0.38943	-6.24401e-39
BM410695	BM410695	-2.45168	-0.38946	-8.09906e-09
BE437099	BE437099	-2.4519	-0.3895	-6.27089e-10
TA37909_4081	TA37909_4081	-2.45248	-0.38961	0
BI924266	BI924266	-2.45312	-0.38972	-0.64812
BT013732	BT013732	-2.45313	-0.38972	-1.56761e-08
BI932786	BI932786	-2.45359	-0.3898	-9.98048e-16
BG128495	BG128495	-2.45363	-0.38981	-7.45297e-38
AI898832	AI898832	-2.45373	-0.38983	-0.02978
DB680104	DB680104	-2.4542	-0.38991	-1.49652e-29
BT012800	BT012800	-2.4545	-0.38996	-0.0045
TA54912_4081	TA54912_4081	-2.4548	-0.39002	-0.31208
DB716274	DB716274	-2.45525	-0.3901	-3.70341e-27
BI925625	BI925625	-2.45617	-0.39026	-1.64527e-12
TA44975_4081	TA44975_4081	-2.45706	-0.39042	-0.81058
AJ784524	AJ784524	-2.45725	-0.39045	-3.13442e-14
BP908443	BP908443	-2.45776	-0.39054	-0.66086
BM408886	BM408886	-2.45804	-0.39059	-1.98088e-29
BI926320	BI926320	-2.45817	-0.39061	-2.84781e-20
BW688276	BW688276	-2.45834	-0.39064	-0.24659
BI925284	BI925284	-2.45852	-0.39067	-7.57155e-10
BI928789	BI928789	-2.45869	-0.3907	-6.47609e-25
TA39108_4081	TA39108_4081	-2.45924	-0.3908	-1.18988e-28
BI930620	BI930620	-2.45931	-0.39081	-4.2786e-09
BT012940	BT012940	-2.45992	-0.39092	-0.05531
DB717514	DB717514	-2.46003	-0.39094	-0.07416
AK246325	AK246325	-2.46041	-0.39101	-0.262
DB691180	DB691180	-2.46076	-0.39107	-1.12478e-28
DB725384	DB725384	-2.46098	-0.39111	0
AW037982	AW037982	-2.46178	-0.39125	-2.92413e-27
DV103912	DV103912	-2.46181	-0.39125	-1.3997e-31
TA39993_4081	TA39993_4081	-2.46225	-0.39133	-5.25097e-35
BE433007	BE433007	-2.46257	-0.39139	-1.14305e-39
AW221738	AW221738	-2.4641	-0.39166	-1.50685e-22
DB710760	DB710760	-2.46414	-0.39167	-0.38725
BP889444	BP889444	-2.46416	-0.39167	-3.52194e-15
BI934817	BI934817	-2.4643	-0.39169	-0.34322
BE449967	BE449967	-2.46458	-0.39174	-2.34784e-20
TA38723_4081	TA38723_4081	-2.46505	-0.39183	-7.48481e-27
BW688475	BW688475	-2.46564	-0.39193	-5.1172e-30
BF096870	BF096870	-2.46629	-0.39204	-0.9099
AI490924	AI490924	-2.46642	-0.39207	-9.14704e-17
TC211716	TC211716	-2.46648	-0.39208	-1.37117e-20
BW686154	BW686154	-2.46704	-0.39218	-7.06963e-08
DB719337	DB719337	-2.46739	-0.39224	0
BG626459	BG626459	-2.46957	-0.39262	-0.52498
AW929804	AW929804	-2.47064	-0.39281	-0.01049
BI923493	BI923493	-2.47091	-0.39286	-2.9522e-38
BP896943	BP896943	-2.47106	-0.39288	-2.65393e-12
TA42421_4081	TA42421_4081	-2.47138	-0.39294	-1.12736e-17
TA46411_4081	TA46411_4081	-2.47186	-0.39302	-1.71425e-12
TA41419_4081	TA41419_4081	-2.47219	-0.39308	-9.09896e-26
AI782412	AI782412	-2.47232	-0.39311	-8.54915e-14
BP906109	BP906109	-2.4724	-0.39312	-3.29417e-36
TA56692_4081	TA56692_4081	-2.47244	-0.39313	0
DB722614	DB722614	-2.47299	-0.39322	-3.70286e-30
AJ831848	AJ831848	-2.47437	-0.39346	-0.01105
AW738612	AW738612	-2.47509	-0.39359	-0.00358
AI773280	AI773280	-2.4758	-0.39372	-0.45126
BT014052	BT014052	-2.47604	-0.39376	-7.12838e-15
AW032036	AW032036	-2.47711	-0.39395	-0.01171
BM413143	BM413143	-2.47752	-0.39402	-1.66349e-11
AW930072	AW930072	-2.47847	-0.39418	-4.50313e-23
AW443628	AW443628	-2.47894	-0.39427	-0.3977
DV104521	DV104521	-2.47933	-0.39434	-0.2578
BE432599	BE432599	-2.47993	-0.39444	-3.0056e-30
TA42397_4081	TA42397_4081	-2.48016	-0.39448	-2.00419e-30
TA56121_4081	TA56121_4081	-2.48017	-0.39448	0
DB678909	DB678909	-2.48018	-0.39448	-9.4134e-10
AK248043	AK248043	-2.48024	-0.39449	-3.86625e-26
DB713187	DB713187	-2.48111	-0.39465	-1.63417e-17
BI924820	BI924820	-2.48166	-0.39474	-4.08315e-37
EBF2	DQ307489	-2.4817	-0.39475	-4.24947e-06
DB704047	DB704047	-2.48212	-0.39482	-1.54588e-19
TA44534_4081	TA44534_4081	-2.4835	-0.39506	-2.67862e-25
TA40657_4081	TA40657_4081	-2.48452	-0.39524	-2.3707e-40
AW625021	AW625021	-2.48465	-0.39526	-0.01399
AW033715	AW033715	-2.48482	-0.39529	-1.87524e-14
BE433993	BE433993	-2.48489	-0.39531	-1.20582e-06
BW692259	BW692259	-2.48529	-0.39538	-3.54048e-08
AI491005	AI491005	-2.48532	-0.39538	-1.69011e-13
BG126020	BG126020	-2.48545	-0.3954	-2.84216e-08
TA45796_4081	TA45796_4081	-2.48603	-0.39551	-0.32545
BG127835	BG127835	-2.48646	-0.39558	-2.55247e-15
DB719977	DB719977	-2.48675	-0.39563	-2.58035e-24
BG127743	BG127743	-2.487	-0.39568	-0.07059
BM410795	BM410795	-2.48717	-0.39571	0
TA54301_4081	TA54301_4081	-2.48722	-0.39571	-8.40779e-45
AI488019	AI488019	-2.48735	-0.39574	-1.89904e-29
BG630177	BG630177	-2.48747	-0.39576	-0.43384
BG642526	BG642526	-2.48781	-0.39582	-2.01137e-11
DB692210	DB692210	-2.48799	-0.39585	-3.21913e-16
BP884554	BP884554	-2.48813	-0.39587	-1.0287e-34
BT014222	BT014222	-2.48861	-0.39596	-1.53496e-07
LOC544142	Z11842	-2.48918	-0.39606	-1.71961e-27
TA56154_4081	TA56154_4081	-2.48936	-0.39609	-8.35262e-21
BI926222	BI926222	-2.4894	-0.3961	-7.42729e-13
AI778322	AI778322	-2.48956	-0.39612	-5.31811e-16
AW930143	AW930143	-2.4896	-0.39613	-1.18547e-16
TA54276_4081	TA54276_4081	-2.4899	-0.39618	-6.92695e-30
DB683095	DB683095	-2.49011	-0.39622	0
DB696239	DB696239	-2.49078	-0.39634	-1.64793e-42
BI933108	BI933108	-2.49229	-0.3966	-2.74395e-24
TA47538_4081	TA47538_4081	-2.4935	-0.39681	-0.29025
BI932899	BI932899	-2.4937	-0.39684	-7.03967e-18
TA41864_4081	TA41864_4081	-2.49372	-0.39685	0
DB696827	DB696827	-2.49387	-0.39687	-0.22162
AK246501	AK246501	-2.49418	-0.39693	-3.6725e-19
DB727244	DB727244	-2.49472	-0.39702	-2.03956e-22
DB719260	DB719260	-2.49487	-0.39705	-0.52227
AI896957	AI896957	-2.49525	-0.39711	-6.17991e-18
AW035313	AW035313	-2.49551	-0.39716	-0.02042
LeNramp2	AY562196	-2.49589	-0.39723	-4.21676e-30
TA36113_4081	TA36113_4081	-2.49596	-0.39724	-0.0006
BG626185	BG626185	-2.49627	-0.39729	-0.55223
BI926453	BI926453	-2.49677	-0.39738	0
BF098352	BF098352	-2.49841	-0.39766	-0.1923
BP906713	BP906713	-2.49851	-0.39768	-0.56781
BM535648	BM535648	-2.49883	-0.39774	-2.8026e-45
BW692661	BW692661	-2.49931	-0.39782	-2.91786e-08
DB713133	DB713133	-2.4994	-0.39784	-2.78208e-15
PHOT1	EF063359	-2.49942	-0.39784	-4.18988e-43
EG552921	EG552921	-2.49997	-0.39794	-0.48502
BI422294	BI422294	-2.50014	-0.39797	-8.67148e-30
AA824957	AA824957	-2.50027	-0.39799	0
DB715235	DB715235	-2.50035	-0.398	-1.93824e-29
TA49810_4081	TA49810_4081	-2.5029	-0.39844	-0.50916
LOC544155	BT012699	-2.50293	-0.39845	-5.73961e-08
TC196023	TC196023	-2.50398	-0.39863	0
BT013633	BT013633	-2.50457	-0.39873	-7.67233e-24
AW039543	AW039543	-2.50466	-0.39875	-4.32594e-12
BI422241	BI422241	-2.50492	-0.39879	-2.98474e-35
AW038916	AW038916	-2.50503	-0.39881	-0.33555
BP907923	BP907923	-2.50518	-0.39884	-0.80174
AW093699	AW093699	-2.50569	-0.39893	-0.18522
AW626063	AW626063	-2.50591	-0.39897	-1.22648e-37
TA53654_4081	TA53654_4081	-2.50598	-0.39898	-0.00153
DB716098	DB716098	-2.50601	-0.39898	-0.0057
TA39183_4081	TA39183_4081	-2.50696	-0.39915	-2.28824e-06
BI922774	BI922774	-2.50879	-0.39946	-5.81129e-31
BT013299	BT013299	-2.50991	-0.39966	-1.43029e-08
BG124922	BG124922	-2.51078	-0.39981	0
DV936086	DV936086	-2.5112	-0.39988	-0.43435
DB719518	DB719518	-2.51159	-0.39995	-0.03145
DB702431	DB702431	-2.51175	-0.39998	-3.49863e-36
BI930710	BI930710	-2.51175	-0.39998	-1.84668e-18
DB682310	DB682310	-2.51187	-0.4	0
LE-ACO4	BT013774	-2.51213	-0.40004	-6.92813e-08
BG644114	BG644114	-2.51219	-0.40005	-1.97416e-32
TA44626_4081	TA44626_4081	-2.51231	-0.40007	0
AW093134	AW093134	-2.51354	-0.40029	-7.13047e-27
ES897290	ES897290	-2.51393	-0.40035	-1.88528e-19
EG364954	EG364954	-2.51514	-0.40056	-7.47408e-34
BT012930	BT012930	-2.51605	-0.40072	-5.11036e-10
BP907377	BP907377	-2.51623	-0.40075	-1.19853e-29
TA53944_4081	TA53944_4081	-2.51648	-0.40079	-2.29939e-06
BM412038	BM412038	-2.51659	-0.40081	-3.48731e-06
DB722854	DB722854	-2.51701	-0.40088	0
BI925782	BI925782	-2.51729	-0.40093	-1.3156e-09
AK246890	AK246890	-2.51783	-0.40103	-2.58867e-35
BE432707	BE432707	-2.51899	-0.40123	-5.55308e-30
BT013330	BT013330	-2.52072	-0.40153	-3.65013e-30
TA53703_4081	TA53703_4081	-2.52155	-0.40167	-0.42601
BP878447	BP878447	-2.52196	-0.40174	-0.03767
BE431510	BE431510	-2.522	-0.40175	-8.66495e-32
BF098129	BF098129	-2.52302	-0.40192	-1.25155e-21
AK224814	AK224814	-2.52331	-0.40197	-3.46789e-35
TA44833_4081	TA44833_4081	-2.52429	-0.40214	-9.98846e-42
AI778675	AI778675	-2.52473	-0.40222	-0.0001
BI421716	BI421716	-2.52813	-0.4028	-0.63366
DB714883	DB714883	-2.5284	-0.40285	-0.02355
DB723197	DB723197	-2.52878	-0.40291	-1.23735e-42
AJ831877	AJ831877	-2.52925	-0.40299	-0.01602
AW222567	AW222567	-2.52933	-0.40301	-1.4013e-45
BG713799	BG713799	-2.5295	-0.40303	-0.62067
BF097710	BF097710	-2.53077	-0.40325	-0.64323
TA49413_4081	TA49413_4081	-2.53127	-0.40334	-0.40552
ES894442	ES894442	-2.53316	-0.40366	-2.01665e-22
BM409949	BM409949	-2.53377	-0.40377	-1.04767e-17
BE451720	BE451720	-2.5343	-0.40386	-6e-05
TC195409	TC195409	-2.53473	-0.40393	-6e-05
BT012703	BT012703	-2.53474	-0.40393	-1.06162e-21
BI421693	BI421693	-2.53474	-0.40393	-0.0861
AW221691	AW221691	-2.53509	-0.40399	-1.31715e-08
AW929155	AW929155	-2.53533	-0.40403	-0.62698
ES895748	ES895748	-2.53616	-0.40418	-6.54103e-08
BI932226	BI932226	-2.53675	-0.40428	-2.04291e-28
DDTFR18	BT013922	-2.53682	-0.40429	-3.98132e-28
DB715845	DB715845	-2.53739	-0.40439	0
AW093194	AW093194	-2.53743	-0.40439	-0.61072
BT014089	BT014089	-2.53749	-0.40441	-3e-05
CN641264	CN641264	-2.53805	-0.4045	-0.00147
AW979676	AW979676	-2.53807	-0.4045	-0.35614
BM534995	BM534995	-2.53812	-0.40451	-4.54505e-22
BE462630	BE462630	-2.5384	-0.40456	-1.05339e-32
BP875719	BP875719	-2.53848	-0.40457	-9.55085e-18
DB691078	DB691078	-2.53872	-0.40461	-0.00015
TA53745_4081	TA53745_4081	-2.53987	-0.40481	-1.20723e-10
BE450211	BE450211	-2.5402	-0.40487	-2.28574e-14
AW030528	AW030528	-2.54094	-0.40499	-3.90247e-27
BP884986	BP884986	-2.54111	-0.40502	-0.00484
BW692599	BW692599	-2.5415	-0.40509	-7.14413e-33
BG130630	BG130630	-2.54158	-0.4051	-9.61092e-06
AW041724	AW041724	-2.5416	-0.40511	-1.13003e-32
BG135541	BG135541	-2.54193	-0.40516	-7.377e-41
BP888280	BP888280	-2.54199	-0.40517	-4.3665e-31
BT014330	BT014330	-2.5423	-0.40523	-1.40394e-21
AW931875	AW931875	-2.54241	-0.40525	-2.80374e-14
BP892102	BP892102	-2.54241	-0.40524	-7.52407e-27
DB721853	DB721853	-2.54315	-0.40537	-6.23282e-11
TA43241_4081	TA43241_4081	-2.54326	-0.40539	-1.05702e-26
DB691218	DB691218	-2.54337	-0.40541	-0.08197
DB690588	DB690588	-2.54369	-0.40546	-8.85881e-25
DB723879	DB723879	-2.54381	-0.40549	-1.20401e-26
BP908648	BP908648	-2.54414	-0.40554	-0.08245
TA54005_4081	TA54005_4081	-2.54423	-0.40556	-7.49487e-08
EG364420	EG364420	-2.54429	-0.40557	-1.8015e-39
TA37930_4081	TA37930_4081	-2.54488	-0.40567	-2.20731e-08
TC211052	TC211052	-2.54495	-0.40568	0
DB726041	DB726041	-2.54514	-0.40571	0
TA56558_4081	TA56558_4081	-2.54549	-0.40577	-3.40491e-26
AJ784481	AJ784481	-2.54628	-0.40591	-0.81177
BG125313	BG125313	-2.54646	-0.40594	-4.78956e-13
DB723823	DB723823	-2.54688	-0.40601	-0.04679
BW687341	BW687341	-2.54742	-0.4061	-2.72404e-24
AW033796	AW033796	-2.54759	-0.40613	-3.21992e-16
AW218409	AW218409	-2.54809	-0.40621	-6.85387e-07
DB726801	DB726801	-2.55018	-0.40657	0
AW934389	AW934389	-2.55073	-0.40666	-1.34258e-33
TA55348_4081	TA55348_4081	-2.55193	-0.40687	-0.00245
AW219380	AW219380	-2.55273	-0.407	-3.95976e-40
BG128431	BG128431	-2.55326	-0.40709	-5.98808e-29
TA56463_4081	TA56463_4081	-2.55373	-0.40717	-3.27641e-20
BE435431	BE435431	-2.55493	-0.40738	-1.38842e-11
BG627860	BG627860	-2.55508	-0.4074	-0.24015
BI927049	BI927049	-2.55536	-0.40745	-3.75548e-43
DB696072	DB696072	-2.55614	-0.40759	-0.20997
BG128598	BG128598	-2.55639	-0.40763	-0.84984
TA36383_4081	TA36383_4081	-2.55727	-0.40778	-3.05048e-27
DB701387	DB701387	-2.55779	-0.40787	-2.03977e-21
AW928652	AW928652	-2.55785	-0.40788	-4.44212e-43
TA37237_4081	TA37237_4081	-2.55792	-0.40789	-7.72231e-15
TA55366_4081	TA55366_4081	-2.55803	-0.4079	-1.58766e-32
BI923364	BI923364	-2.55859	-0.408	-8.12087e-13
AW441459	AW441459	-2.55939	-0.40814	-5.53711e-29
DB682988	DB682988	-2.55972	-0.40819	-4.07414e-31
BW691622	BW691622	-2.55976	-0.4082	-1.95989e-39
TC192252	TC192252	-2.5599	-0.40822	-0.09225
DB703583	DB703583	-2.56058	-0.40834	-9.7501e-08
BP877519	BP877519	-2.56077	-0.40837	0
BG628007	BG628007	-2.56097	-0.40841	-0.66024
DB691648	DB691648	-2.56127	-0.40846	-0.0005
BE354540	BE354540	-2.56188	-0.40856	-2.62356e-06
BT012896	BT012896	-2.56202	-0.40858	-6.55425e-06
TA55194_4081	TA55194_4081	-2.56252	-0.40867	-0.0884
TA54447_4081	TA54447_4081	-2.56405	-0.40893	-0.00262
DB684055	DB684055	-2.5641	-0.40894	-3.57632e-08
DB709687	DB709687	-2.5644	-0.40899	-6.17668e-31
BI925258	BI925258	-2.56452	-0.40901	-1.30207e-10
BI923595	BI923595	-2.56575	-0.40921	-0.00656
BG643557	BG643557	-2.56579	-0.40922	-8.37252e-40
BE451097	BE451097	-2.56603	-0.40926	-2.48867e-10
BT013017	BT013017	-2.56603	-0.40926	-2.17519e-37
BT013088	BT013088	-2.56642	-0.40933	-8.04211e-13
TA36486_4081	TA36486_4081	-2.56699	-0.40942	0
BW690743	BW690743	-2.56713	-0.40945	-9.48567e-13
TA40639_4081	TA40639_4081	-2.56733	-0.40948	-9.72423e-22
TA38365_4081	TA38365_4081	-2.56733	-0.40948	-0.59337
BI933084	BI933084	-2.56733	-0.40948	-1.85618e-32
AA824883	AA824883	-2.56748	-0.40951	-5.48158e-06
BI422133	BI422133	-2.56801	-0.4096	0
AW029912	AW029912	-2.56981	-0.4099	-0.07433
DB727070	DB727070	-2.57023	-0.40997	-1.66522e-30
DB678460	DB678460	-2.57053	-0.41002	-3.09687e-43
BG132849	BG132849	-2.57146	-0.41018	-9.06667e-22
TA54275_4081	TA54275_4081	-2.57239	-0.41034	-3.79112e-38
BT014244	BT014244	-2.57307	-0.41045	-2.46413e-24
AI896935	AI896935	-2.57349	-0.41052	0
BW685844	BW685844	-2.57357	-0.41054	-0.09439
TA54107_4081	TA54107_4081	-2.57407	-0.41062	-0.45634
PLDa3	AY013254	-2.57517	-0.41081	-1.1069e-28
BF051523	BF051523	-2.57529	-0.41083	-0.04113
BM412486	BM412486	-2.5755	-0.41086	-8.83779e-18
BI934644	BI934644	-2.57572	-0.4109	-2.86613e-11
DB711716	DB711716	-2.57597	-0.41094	-0.00012
BP910426	BP910426	-2.5769	-0.4111	-0.31877
BT013721	BT013721	-2.57697	-0.41111	-9.72823e-08
AK247571	AK247571	-2.57794	-0.41127	0
BT014355	BT014355	-2.57841	-0.41135	0
DB719500	DB719500	-2.57849	-0.41137	-2.68771e-10
DB705174	DB705174	-2.57917	-0.41148	-6.8295e-31
TA41082_4081	TA41082_4081	-2.58006	-0.41163	-4.95879e-22
TA55117_4081	TA55117_4081	-2.58007	-0.41163	-1.14213e-38
BI206995	BI206995	-2.58007	-0.41163	-0.3756
DB713889	DB713889	-2.58023	-0.41166	-4.17456e-19
AW621186	AW621186	-2.58045	-0.4117	-5.84746e-11
DB684403	DB684403	-2.58133	-0.41184	-1.28385e-11
AK247006	AK247006	-2.5815	-0.41187	-1.59081e-19
DB720752	DB720752	-2.58158	-0.41189	-1.94273e-09
AW737092	AW737092	-2.58176	-0.41192	-6e-05
BE459384	BE459384	-2.582	-0.41196	-3e-05
TA53592_4081	TA53592_4081	-2.58235	-0.41202	-8.16408e-13
AW930155	AW930155	-2.58293	-0.41211	-5.32658e-25
DB710625	DB710625	-2.58326	-0.41217	-7.05694e-10
TA41532_4081	TA41532_4081	-2.58341	-0.41219	-1.17913e-27
BP907135	BP907135	-2.58447	-0.41237	-9.70208e-16
BE462854	BE462854	-2.58467	-0.4124	-0.04718
DB687013	DB687013	-2.58519	-0.41249	-0.00817
BI929924	BI929924	-2.58548	-0.41254	-0.60197
TA48414_4081	TA48414_4081	-2.58795	-0.41296	-5.12536e-12
AW036336	AW036336	-2.58866	-0.41307	-0.8904
DB713574	DB713574	-2.58899	-0.41313	-3.75037e-36
AW094507	AW094507	-2.58908	-0.41315	0
DB720350	DB720350	-2.59064	-0.41341	0
TA55932_4081	TA55932_4081	-2.59076	-0.41343	-0.84926
DB716891	DB716891	-2.59083	-0.41344	0
BI934983	BI934983	-2.59111	-0.41349	-0.07898
ES890480	ES890480	-2.59132	-0.41352	-1.88194e-16
TA39779_4081	TA39779_4081	-2.59178	-0.4136	-3.73857e-34
AI637363	AI637363	-2.59201	-0.41364	-6.37514e-09
AK247541	AK247541	-2.59222	-0.41367	-3.20297e-15
BP879945	BP879945	-2.59223	-0.41367	0
TA37252_4081	TA37252_4081	-2.59238	-0.4137	-2.67918e-37
DB722005	DB722005	-2.59276	-0.41376	-0.11962
BT012916	BT012916	-2.59301	-0.4138	-5.60519e-45
DB682315	DB682315	-2.5939	-0.41395	0
BG128798	BG128798	-2.59459	-0.41407	-2.69063e-41
AW737482	AW737482	-2.59477	-0.4141	-0.00906
TA46252_4081	TA46252_4081	-2.5957	-0.41425	-1.73936e-13
TA43388_4081	TA43388_4081	-2.59661	-0.41441	-1.66914e-27
BI935660	BI935660	-2.59686	-0.41445	-0.37937
BP896361	BP896361	-2.59802	-0.41464	-3.14743e-14
TA55521_4081	TA55521_4081	-2.59862	-0.41474	-4.03239e-33
BG128974	BG128974	-2.59863	-0.41474	-2.4497e-29
TC213163	TC213163	-2.5987	-0.41476	-0.01096
BG642807	BG642807	-2.59881	-0.41477	-0.66961
BT014033	BT014033	-2.59913	-0.41483	-9.28389e-21
DB726090	DB726090	-2.59975	-0.41493	-3.17483e-14
DB706656	DB706656	-2.60013	-0.41499	0
BI927576	BI927576	-2.60044	-0.41505	-1.20023e-14
DB683056	DB683056	-2.60056	-0.41507	-8.29195e-21
BI932612	BI932612	-2.60066	-0.41508	-0.55935
TA41326_4081	TA41326_4081	-2.60096	-0.41513	-3.78904e-23
BI203359	BI203359	-2.601	-0.41514	-3.36312e-44
TA39085_4081	TA39085_4081	-2.60144	-0.41521	-3.38548e-40
BT012899	BT012899	-2.60156	-0.41523	-0.00481
TA46983_4081	TA46983_4081	-2.60187	-0.41529	-0.04072
AW031075	AW031075	-2.60191	-0.41529	0
BE432118	BE432118	-2.60218	-0.41534	0
BP896049	BP896049	-2.60283	-0.41545	-1.04319e-10
DB724258	DB724258	-2.60304	-0.41548	-5.19601e-38
DB714446	DB714446	-2.60328	-0.41552	-2.28412e-22
BP902124	BP902124	-2.60342	-0.41554	-4.36156e-16
AW930668	AW930668	-2.60358	-0.41557	-1.47084e-08
AW034217	AW034217	-2.60392	-0.41563	-0.01075
BP880013	BP880013	-2.60421	-0.41568	-4.34403e-44
BI926931	BI926931	-2.60448	-0.41572	-0.6756
TA55317_4081	TA55317_4081	-2.60555	-0.4159	-0.07668
DB693265	DB693265	-2.60569	-0.41592	-5.44982e-37
AK246163	AK246163	-2.60613	-0.416	0
DB712420	DB712420	-2.60704	-0.41615	-0.09725
BI926166	BI926166	-2.60714	-0.41616	-0.46252
DB705831	DB705831	-2.60736	-0.4162	0
BG643950	BG643950	-2.60858	-0.4164	-7.18087e-25
BM411497	BM411497	-2.6087	-0.41642	0
AW443998	AW443998	-2.60878	-0.41644	-0.29838
BI931682	BI931682	-2.61002	-0.41664	-7.77288e-39
AW443846	AW443846	-2.61017	-0.41667	-8.01335e-39
EG553131	EG553131	-2.61019	-0.41667	-8.31265e-33
DB713950	DB713950	-2.6102	-0.41667	-5.48068e-20
BG127595	BG127595	-2.61068	-0.41675	-0.76404
AI896332	AI896332	-2.61072	-0.41676	-0.00406
AW094241	AW094241	-2.61252	-0.41706	-1.10966e-22
AW932974	AW932974	-2.61329	-0.41719	-0.59861
TA44502_4081	TA44502_4081	-2.61343	-0.41721	-1.40627e-22
DB719915	DB719915	-2.61368	-0.41725	-1.4013e-45
ES891969	ES891969	-2.61419	-0.41734	-4.03399e-15
BW688261	BW688261	-2.61495	-0.41746	-7.00633e-24
BE458876	BE458876	-2.61536	-0.41753	-0.12154
AI771370	AI771370	-2.61553	-0.41756	-1.03242e-40
BE441158	BE441158	-2.61646	-0.41771	-0.01904
DB710407	DB710407	-2.61737	-0.41786	-3.89078e-35
DB682355	DB682355	-2.61792	-0.41796	0
BI926194	BI926194	-2.61829	-0.41802	0
DB720340	DB720340	-2.61863	-0.41807	-7.97609e-06
TA54634_4081	TA54634_4081	-2.61894	-0.41813	-2.92959e-33
DB710133	DB710133	-2.61933	-0.41819	-1.4013e-44
DB711537	DB711537	-2.61981	-0.41827	-3.08286e-44
TA55338_4081	TA55338_4081	-2.61981	-0.41827	-4.57625e-34
DB725909	DB725909	-2.62024	-0.41834	-0.16667
BP902394	BP902394	-2.62072	-0.41842	-1.34968e-23
DB721851	DB721851	-2.62256	-0.41872	-0.73493
BG125030	BG125030	-2.62277	-0.41876	-5.28956e-37
BP910287	BP910287	-2.62297	-0.41879	-0.16941
AI488631	AI488631	-2.62327	-0.41884	-2.51813e-42
DV104230	DV104230	-2.62412	-0.41898	-1.39041e-30
ES895114	ES895114	-2.62422	-0.419	0
CK715072	CK715072	-2.62424	-0.419	-0.08611
BI928357	BI928357	-2.62439	-0.41903	-0.72448
TA39388_4081	TA39388_4081	-2.62472	-0.41908	-9.08953e-24
AW441896	AW441896	-2.62477	-0.41909	0
TA43609_4081	TA43609_4081	-2.62497	-0.41912	-1.93268e-09
LOC778328	AY986470	-2.6251	-0.41915	-0.02107
dxs	AF143812	-2.62512	-0.41915	-8.9257e-28
BI927925	BI927925	-2.6264	-0.41936	-8.4564e-07
AW441348	AW441348	-2.62676	-0.41942	-0.03181
AW032850	AW032850	-2.62702	-0.41946	-9.30182e-42
BI927302	BI927302	-2.62708	-0.41947	-1.08404e-07
AI895882	AI895882	-2.62747	-0.41954	-1.54851e-23
TA38625_4081	TA38625_4081	-2.62754	-0.41955	-5.80214e-24
BP889219	BP889219	-2.62852	-0.41971	-0.03375
TA36914_4081	TA36914_4081	-2.62857	-0.41972	-7.42956e-38
BI930345	BI930345	-2.62911	-0.41981	-9.06401e-25
DB710977	DB710977	-2.62944	-0.41986	-3.46549e-12
DB687986	DB687986	-2.63137	-0.42018	-5.0183e-24
BI929175	BI929175	-2.63152	-0.42021	-2.86444e-17
TA41803_4081	TA41803_4081	-2.63248	-0.42036	-5.52975e-25
BW688672	BW688672	-2.63412	-0.42064	-3.74439e-25
AK246875	AK246875	-2.63419	-0.42065	0
AW217674	AW217674	-2.63427	-0.42066	-7.87468e-20
DB721319	DB721319	-2.63455	-0.42071	-3.23639e-24
BW689306	BW689306	-2.63516	-0.42081	-6.07861e-10
BE462132	BE462132	-2.63549	-0.42086	0
AW928504	AW928504	-2.63603	-0.42095	-8.47574e-26
AW220440	AW220440	-2.6365	-0.42103	-2.58904e-28
ES896210	ES896210	-2.63676	-0.42107	-3.70666e-21
BI932098	BI932098	-2.6373	-0.42116	-9.3885e-09
BG124985	BG124985	-2.6375	-0.42119	-0.00534
BP884622	BP884622	-2.63752	-0.4212	-0.867
DB685806	DB685806	-2.63813	-0.4213	-0.00428
AW737481	AW737481	-2.63821	-0.42131	-0.44063
BI935664	BI935664	-2.63847	-0.42135	-1.0361e-22
TA54651_4081	TA54651_4081	-2.6385	-0.42136	-0.00106
DB689405	DB689405	-2.63954	-0.42153	-2.153e-14
AK224693	AK224693	-2.63955	-0.42153	0
TA46273_4081	TA46273_4081	-2.64065	-0.42171	-9.07467e-41
DB682463	DB682463	-2.64094	-0.42176	-5.80762e-06
BM412580	BM412580	-2.64248	-0.42201	-0.11358
DB711005	DB711005	-2.64287	-0.42208	-0.02651
DB712606	DB712606	-2.64326	-0.42214	-7.54484e-38
BI932506	BI932506	-2.64334	-0.42215	-1.97375e-32
BM410579	BM410579	-2.64351	-0.42218	-2.00387e-39
TA42375_4081	TA42375_4081	-2.64366	-0.42221	-2.64287e-34
BE458952	BE458952	-2.64369	-0.42221	-1.00177e-20
DB723500	DB723500	-2.64487	-0.4224	-0.10401
BG134276	BG134276	-2.64491	-0.42241	0
DB693219	DB693219	-2.64495	-0.42242	-0.02809
AW932188	AW932188	-2.64502	-0.42243	-7.70714e-44
BT014333	BT014333	-2.64653	-0.42268	-1.5474e-32
DB710217	DB710217	-2.64742	-0.42282	-0.01282
BI925595	BI925595	-2.64743	-0.42282	0
BW689512	BW689512	-2.64751	-0.42284	0
TA56642_4081	TA56642_4081	-2.64883	-0.42305	-0.65908
AI489201	AI489201	-2.64896	-0.42308	0
BT014341	BT014341	-2.65069	-0.42336	-2.76326e-10
BI926063	BI926063	-2.6507	-0.42336	-9.09074e-07
BI928093	BI928093	-2.6513	-0.42346	-3.53411e-34
DB700779	DB700779	-2.65294	-0.42373	-0.04633
TA42358_4081	TA42358_4081	-2.65296	-0.42373	-1.28816e-16
BI935819	BI935819	-2.65317	-0.42376	-1.48957e-21
DB682488	DB682488	-2.6535	-0.42382	-3.01909e-07
BI932470	BI932470	-2.65425	-0.42394	-2.68676e-29
AW030491	AW030491	-2.65516	-0.42409	-1.97862e-21
BG629841	BG629841	-2.65554	-0.42415	-0.49131
BP892448	BP892448	-2.65723	-0.42443	-5.53402e-21
BF097615	BF097615	-2.65734	-0.42445	-3.89198e-13
AI898681	AI898681	-2.65738	-0.42445	-0.00019
BI932120	BI932120	-2.65747	-0.42447	-4.83862e-30
BI749666	BI749666	-2.66003	-0.42489	-2.71999e-23
psbX	X63007	-2.66006	-0.42489	0
BI921925	BI921925	-2.6601	-0.4249	-3.38838e-09
AW738050	AW738050	-2.66021	-0.42492	-0.4721
TA49527_4081	TA49527_4081	-2.66071	-0.425	-0.9406
DB714022	DB714022	-2.66102	-0.42505	-0.00217
AW944724	AW944724	-2.6617	-0.42516	-9.99941e-11
BG128278	BG128278	-2.66174	-0.42517	-3.04212e-34
TA56522_4081	TA56522_4081	-2.66211	-0.42523	-0.00166
TA55605_4081	TA55605_4081	-2.66273	-0.42533	-0.19636
AW934174	AW934174	-2.66289	-0.42535	-5.17913e-33
ES896197	ES896197	-2.66299	-0.42537	-4.20773e-13
psy	AM181171	-2.66303	-0.42538	-2.27236e-25
BI421775	BI421775	-2.66417	-0.42556	-7.04187e-16
BI928536	BI928536	-2.66427	-0.42558	-0.00225
DB708931	DB708931	-2.66461	-0.42563	-1.4013e-45
BW688873	BW688873	-2.66516	-0.42572	-9.0249e-13
AI776395	AI776395	-2.66594	-0.42585	-0.3552
BP880866	BP880866	-2.66599	-0.42586	-1.47361e-23
TA43887_4081	TA43887_4081	-2.66616	-0.42589	-2.15287e-10
DB687269	DB687269	-2.66725	-0.42606	-4.84856e-40
CK715270	CK715270	-2.66798	-0.42618	-6.30584e-44
DB711461	DB711461	-2.668	-0.42619	-0.15275
BW688734	BW688734	-2.66833	-0.42624	0
DB686048	DB686048	-2.66842	-0.42625	-5.52168e-22
BI924983	BI924983	-2.66886	-0.42633	-2.91465e-31
DB687537	DB687537	-2.67046	-0.42659	-0.00858
DB698273	DB698273	-2.67047	-0.42659	-2.61494e-06
DB681687	DB681687	-2.67081	-0.42664	-0.00018
AI782192	AI782192	-2.67148	-0.42675	-0.00018
BW688429	BW688429	-2.67189	-0.42682	-2.18665e-29
DXR	BT012884	-2.6723	-0.42688	-4.43587e-06
DB682419	DB682419	-2.67401	-0.42716	0
BE432373	BE432373	-2.67554	-0.42741	-0.03982
AW625695	AW625695	-2.67556	-0.42741	-2.05393e-09
BI924060	BI924060	-2.67632	-0.42754	-1.16168e-42
BG126200	BG126200	-2.67653	-0.42757	-1.38136e-10
AI781253	AI781253	-2.67657	-0.42758	-1.73123e-19
DB689685	DB689685	-2.67667	-0.42759	-6.8992e-23
CD002062	CD002062	-2.67719	-0.42768	-0.08034
TA56406_4081	TA56406_4081	-2.67788	-0.42779	-0.01801
AW031985	AW031985	-2.678	-0.42781	-0.16792
BI935240	BI935240	-2.6782	-0.42784	-5.00264e-43
BT013134	BT013134	-2.67967	-0.42808	0
AJ832097	AJ832097	-2.67979	-0.4281	0
BE436705	BE436705	-2.67991	-0.42812	-3.25454e-16
BE433505	BE433505	-2.6804	-0.4282	0
ES896443	ES896443	-2.6825	-0.42854	-3.98211e-31
DB720467	DB720467	-2.68283	-0.42859	-0.66806
20ox-2	AF049899	-2.68382	-0.42875	-0.49702
BI933941	BI933941	-2.68437	-0.42884	-3.50207e-10
BI922045	BI922045	-2.68446	-0.42886	0
BI421765	BI421765	-2.68465	-0.42889	-2.43157e-23
TA53612_4081	TA53612_4081	-2.68477	-0.42891	-2.82521e-13
AI894754	AI894754	-2.68585	-0.42908	-3.41913e-19
BG124413	BG124413	-2.686	-0.42911	-0.57724
AW035940	AW035940	-2.6871	-0.42928	-0.03662
BG125278	BG125278	-2.68788	-0.42941	0
AW037824	AW037824	-2.68813	-0.42945	-5.3104e-20
AW040558	AW040558	-2.68821	-0.42946	-6.93348e-07
AW737643	AW737643	-2.6884	-0.42949	-9.67827e-23
BI923280	BI923280	-2.68881	-0.42956	-1.80989e-29
DB684697	DB684697	-2.68949	-0.42967	-9.2696e-37
DB723893	DB723893	-2.68955	-0.42968	-2.89508e-42
[truncated: 5,308 more rows]

## Sheet: UR_LR
Primary Sequence Name	Sequence Code	Fold Change	Log(Ratio)	P-value
AW040551	AW040551	3707.4	3.56907	-0.5577
TA38323_4081	TA38323_4081	3233.79	3.50971	-2.07417e-22
BG134055	BG134055	2889.09	3.46076	-4.32728e-22
TA55400_4081	TA55400_4081	1705.1	3.23175	-4.52245e-15
DB693901	DB693901	1228.16	3.08925	-0.54203
AW647978	AW647978	997.717	2.99901	-3.25091e-12
AI490640	AI490640	857.536	2.93325	-0.30632
TA36642_4081	TA36642_4081	783.138	2.89384	0
LOC100134911	EG553203	758.332	2.87986	-5.11334e-20
TC197156	TC197156	746.61	2.87309	-4.40796e-10
EG553591	EG553591	713.921	2.85365	0
AW036396	AW036396	711.745	2.85232	-2.39558e-22
BW689311	BW689311	705.398	2.84843	-1.77377e-23
BI921127	BI921127	597.294	2.77619	-1.93212e-14
BI422101	BI422101	535.438	2.72871	-4.94554e-15
BI922580	BI922580	519.577	2.71565	-3.4953e-15
EG553536	EG553536	506.646	2.7047	0
BP895651	BP895651	482.708	2.68368	-2.8103e-22
BW687297	BW687297	455.942	2.65891	-3.99473e-14
TA54394_4081	TA54394_4081	451.75	2.6549	-1.93231e-12
BW687578	BW687578	403.591	2.60594	-1.64838e-15
BW686263	BW686263	395.863	2.59755	-2.07229e-23
AW040683	AW040683	386.204	2.58682	-1.2727e-33
TA53490_4081	TA53490_4081	358.92	2.555	-3.03611e-27
BP881485	BP881485	353.099	2.5479	-6.36398e-15
BP891183	BP891183	351.865	2.54638	-2.06185e-23
DY523508	DY523508	348.593	2.54232	-1.99874e-10
EG553551	EG553551	342.958	2.53524	-2.07718e-10
BG735285	BG735285	332.918	2.52234	-1.13396e-22
BT014460	BT014460	332.833	2.52223	-3.25359e-23
AI777330	AI777330	330.89	2.51968	0
AI485516	AI485516	325.247	2.51221	-2.10463e-23
TA36972_4081	TA36972_4081	324.388	2.51106	-1.3204e-08
BW687836	BW687836	321.995	2.50785	-1.19176e-08
SlGA2ox3	EF441353	315.217	2.49861	-2.69038e-23
DY523456	DY523456	313.765	2.49661	-1.40623e-28
TA54001_4081	TA54001_4081	311.916	2.49404	-1.2928e-29
TA40919_4081	TA40919_4081	298.642	2.47515	-6.05744e-36
AI896166	AI896166	294.768	2.46948	-2.73946e-23
TA41066_4081	TA41066_4081	287.652	2.45887	-1.98769e-13
AI894982	AI894982	286.837	2.45764	-1.27028e-41
AW031121	AW031121	274.723	2.4389	-1.96172e-26
BP889896	BP889896	269.552	2.43064	-5.51256e-23
EG553756	EG553756	265.032	2.4233	-1.66755e-43
AI487264	AI487264	251.217	2.40005	-9.65177e-23
BW687574	BW687574	247.15	2.39296	-2.32199e-23
AI487919	AI487919	238.573	2.37762	-6.91942e-19
BT013271	BT013271	236.169	2.37322	-5.04919e-38
CF358969	CF358969	230.036	2.3618	0
BI422299	BI422299	229.984	2.3617	-5.95778e-21
BI204986	BI204986	229.414	2.36062	-7.00649e-45
BG128584	BG128584	224.192	2.35062	-5.63797e-15
BP895506	BP895506	223.125	2.34855	0
CK615649	CK615649	221.906	2.34617	-3.31638e-33
BW690322	BW690322	221.889	2.34614	-1.83743e-08
TA52775_4081	TA52775_4081	221.727	2.34582	0
BW692867	BW692867	220.814	2.34403	0
GolS-1	AF311943	216.98	2.33642	-7.10052e-23
BI205740	BI205740	210.814	2.3239	-0.45805
AW929186	AW929186	210.013	2.32225	-4.43439e-22
BT013249	BT013249	206.83	2.31561	-4.24008e-23
BE459673	BE459673	199.863	2.30073	-0.83852
EG364725	EG364725	198.393	2.29753	0
BG126168	BG126168	197.722	2.29606	0
DB725487	DB725487	197.555	2.29569	-1.76808e-22
AI485851	AI485851	193.866	2.2875	-5.36654e-10
EG553701	EG553701	191.403	2.28195	0
BW684972	BW684972	191.23	2.28156	-5.50405e-13
BW691290	BW691290	189.875	2.27847	-3.12254e-23
TA56287_4081	TA56287_4081	183.264	2.26308	-4.67029e-22
AI895312	AI895312	181.894	2.25982	-5.5387e-11
TA53678_4081	TA53678_4081	181.671	2.25929	0
BG643777	BG643777	179.441	2.25392	0
AW036551	AW036551	178.361	2.2513	-5.01918e-37
AI489059	AI489059	177.483	2.24916	-3.96093e-13
BW692266	BW692266	174.114	2.24083	0
BI421238	BI421238	173.203	2.23855	-4.06845e-20
BG628578	BG628578	172.505	2.2368	-1.44299e-22
rnale	X79337	172.487	2.23676	0
EG553778	EG553778	170.959	2.23289	0
BW690679	BW690679	170.867	2.23266	-3.02686e-23
BW689990	BW689990	168.439	2.22644	-1.46982e-22
BE432190	BE432190	167.863	2.22495	-6.76552e-23
TA37161_4081	TA37161_4081	166.244	2.22075	-2.88372e-23
BW687390	BW687390	165.804	2.21959	-3.04082e-43
EG553462	EG553462	165.536	2.21889	-2.0158e-22
TA55554_4081	TA55554_4081	163.934	2.21467	-8.89823e-23
DB682731	DB682731	161.814	2.20902	-3.19831e-35
TA53558_4081	TA53558_4081	161.597	2.20843	-1.04381e-16
BI934215	BI934215	158.837	2.20095	-0.79845
TA41863_4081	TA41863_4081	155.604	2.19202	-2.99652e-23
AI486803	AI486803	154.13	2.18789	-3.28139e-23
TA56229_4081	TA56229_4081	153.148	2.18511	-3.82899e-09
Prg1	AF146690	151.931	2.18165	-5.14171e-14
BT014316	BT014316	151.887	2.18152	-3.04852e-32
BI209758	BI209758	151.717	2.18103	-0.00036
BP891117	BP891117	151.163	2.17944	-7.5387e-23
AI779401	AI779401	151.072	2.17918	-9.80214e-23
BW685011	BW685011	150.554	2.17769	-4.29438e-10
DB713269	DB713269	149.376	2.17428	-8.35745e-23
AW038649	AW038649	147.426	2.16857	-0.02133
XTH3	BT014081	144.993	2.16135	0
BW690815	BW690815	143.337	2.15636	-6.20556e-10
TA55613_4081	TA55613_4081	140.879	2.14885	-1.29321e-07
TC216253	TC216253	139.36	2.14414	-7.07914e-17
TA40271_4081	TA40271_4081	139.306	2.14397	0
EG552949	EG552949	139.117	2.14338	-5.69152e-20
BP890923	BP890923	138.795	2.14237	-2.76588e-08
aos	AJ271093	137.062	2.13692	-1.8103e-30
AW648744	AW648744	134.551	2.12889	0
TA55064_4081	TA55064_4081	134.143	2.12757	-4.71068e-23
BP885482	BP885482	134.079	2.12736	-1.62341e-17
LeaGal	AF191823	129.784	2.11322	0
BF050330	BF050330	128.242	2.10803	-2.06184e-06
AW621199	AW621199	121.178	2.08342	0
BP880324	BP880324	119.209	2.07631	-3.67719e-15
BF114166	BF114166	117.578	2.07033	-2.23821e-16
AW623989	AW623989	116.546	2.0665	-3.38231e-18
DY523820	DY523820	116.533	2.06645	-8.75654e-11
BE450960	BE450960	115.485	2.06253	0
TA49676_4081	TA49676_4081	114.063	2.05715	0
TA48362_4081	TA48362_4081	111.277	2.04641	0
TA46643_4081	TA46643_4081	110.982	2.04525	0
BI923117	BI923117	109.847	2.04079	0
EG553328	EG553328	109.28	2.03854	-3.30877e-19
DB678808	DB678808	108.743	2.0364	-1.44679e-07
TA54211_4081	TA54211_4081	105.935	2.02504	-5.54891e-19
ES895628	ES895628	105.236	2.02216	0
BW684938	BW684938	104.028	2.01715	-5.14413e-37
AW034725	AW034725	103.926	2.01672	0
DNAJ	ES896251	103.118	2.01334	-1.58476e-36
BI922989	BI922989	101.388	2.00599	0
BI422088	BI422088	101.248	2.00539	-7.9942e-24
AI486533	AI486533	100.766	2.00331	0
TA37423_4081	TA37423_4081	100.63	2.00273	0
BI206321	BI206321	100.251	2.00109	0
TA36865_4081	TA36865_4081	100.116	2.0005	-3.06619e-31
BF098022	BF098022	100	2	-0.9955
BI921334	BI921334	100	2	-0.9955
AJ784589	AJ784589	100	2	-0.9955
TA54004_4081	TA54004_4081	100	2	-0.9955
DB706374	DB706374	100	2	-0.9955
DB678348	DB678348	100	2	-0.9955
DB724057	DB724057	100	2	-0.9955
AI777406	AI777406	100	2	-0.9955
EG553734	EG553734	100	2	-0.9955
TA47762_4081	TA47762_4081	100	2	-0.9955
BG627026	BG627026	100	2	-0.9955
DB716874	DB716874	100	2	-0.9955
DB698684	DB698684	100	2	-0.9955
DB714509	DB714509	100	2	-0.9955
TA53905_4081	TA53905_4081	100	2	-0.9955
BG735254	BG735254	100	2	-0.9955
CK715337	CK715337	100	2	-0.9955
TA46782_4081	TA46782_4081	100	2	-0.9955
BI204226	BI204226	100	2	-0.9955
AI485848	AI485848	100	2	-0.9955
AJ784565	AJ784565	100	2	-0.9955
BP889086	BP889086	100	2	-0.9955
BW687359	BW687359	100	2	-0.9955
AW930251	AW930251	100	2	-0.9955
BP891950	BP891950	100	2	-0.9955
BI930878	BI930878	100	2	-0.9955
AJ785263	AJ785263	100	2	-0.9955
TA56001_4081	TA56001_4081	100	2	-0.9955
BI927336	BI927336	100	2	-0.9955
TA56431_4081	TA56431_4081	100	2	-0.9955
DV104443	DV104443	100	2	-0.9955
TA53598_4081	TA53598_4081	100	2	-0.9955
DB725745	DB725745	100	2	-0.9955
BG628546	BG628546	100	2	-0.9955
DB702445	DB702445	100	2	-0.9955
BG629672	BG629672	100	2	-0.9955
AW036352	AW036352	100	2	-0.9955
BI205578	BI205578	100	2	-0.9955
AI487256	AI487256	100	2	-0.9955
BG631015	BG631015	100	2	-0.9955
BG630963	BG630963	100	2	-0.9955
AW930770	AW930770	100	2	-0.9955
NP211476	NP211476	100	2	-0.9955
TA37162_4081	TA37162_4081	100	2	-0.9955
DB705703	DB705703	100	2	-0.9955
AW735872	AW735872	100	2	-0.9955
BG124520	BG124520	100	2	-0.9955
AW443633	AW443633	100	2	-0.9955
BI206635	BI206635	100	2	-0.9955
TA51149_4081	TA51149_4081	100	2	-0.9955
BP894386	BP894386	100	2	-0.9955
AW625268	AW625268	100	2	-0.9955
AW931783	AW931783	100	2	-0.9955
TA53899_4081	TA53899_4081	100	2	-0.9955
AI488994	AI488994	100	2	-0.9955
BI208629	BI208629	100	2	-0.9955
AI782465	AI782465	100	2	-0.9955
BM535749	BM535749	100	2	-0.9955
BE431723	BE431723	100	2	-0.9955
BE434436	BE434436	100	2	-0.9955
BI935891	BI935891	100	2	-0.9955
BG129971	BG129971	100	2	-0.9955
AW034194	AW034194	100	2	-0.9955
BP902454	BP902454	100	2	-0.9955
TC215418	TC215418	100	2	-0.9955
LePK4	U89681	100	2	-0.9955
DB711732	DB711732	100	2	-0.9955
AI899566	AI899566	100	2	-0.9955
AW033999	AW033999	100	2	-0.9955
AW036442	AW036442	100	2	-0.9955
BG631666	BG631666	100	2	-0.9955
BI928574	BI928574	100	2	-0.9955
TA53873_4081	TA53873_4081	100	2	-0.9955
CN641275	CN641275	100	2	-0.9955
NP000658	NP000658	100	2	-0.9955
TA53310_4081	TA53310_4081	100	2	-0.9955
BI931087	BI931087	100	2	-0.9955
BP878816	BP878816	100	2	-0.9955
CK715111	CK715111	100	2	-0.9955
AW929840	AW929840	100	2	-0.9955
AJ785466	AJ785466	100	2	-0.9955
TA54025_4081	TA54025_4081	100	2	-0.9955
AJ320006	AJ320006	100	2	-0.9955
AK247530	AK247530	100	2	-0.9955
BG127256	BG127256	100	2	-0.9955
AW622031	AW622031	100	2	-0.9955
TC209531	TC209531	100	2	-0.9955
TA52439_4081	TA52439_4081	100	2	-0.9955
BP909045	BP909045	100	2	-0.9955
BG643739	BG643739	100	2	-0.9955
BF096785	BF096785	100	2	-0.9955
DB722848	DB722848	100	2	-0.9955
AI483484	AI483484	100	2	-0.9955
BI932314	BI932314	100	2	-0.9955
AI490821	AI490821	100	2	-0.9955
DB708512	DB708512	100	2	-0.9955
NP9287557	NP9287557	100	2	-0.9955
AW429043	AW429043	100	2	-0.9955
DB697863	DB697863	100	2	-0.9955
TC213248	TC213248	100	2	-0.9955
TC212025	TC212025	100	2	-0.9955
TA53264_4081	TA53264_4081	100	2	-0.9955
AW929102	AW929102	100	2	-0.9955
BE433838	BE433838	100	2	-0.9955
BL1	AF375965	100	2	-0.9955
BI421914	BI421914	100	2	-0.9955
DB682471	DB682471	100	2	-0.9955
AJ785201	AJ785201	100	2	-0.9955
DB699124	DB699124	100	2	-0.9955
TA56938_4081	TA56938_4081	100	2	-0.9955
AW096317	AW096317	100	2	-0.9955
TA53318_4081	TA53318_4081	100	2	-0.9955
AI782443	AI782443	100	2	-0.9955
AW030534	AW030534	100	2	-0.9955
DB717716	DB717716	100	2	-0.9955
AK247671	AK247671	100	2	-0.9955
TC215954	TC215954	100	2	-0.9955
BI930451	BI930451	100	2	-0.9955
BI926391	BI926391	100	2	-0.9955
LOC543717	AF515615	100	2	-0.9955
DB694440	DB694440	100	2	-0.9955
DV105807	DV105807	100	2	-0.9955
BG626259	BG626259	100	2	-0.9955
TA53563_4081	TA53563_4081	100	2	-0.9955
DB700533	DB700533	100	2	-0.9955
AI488002	AI488002	100	2	-0.9955
BG631361	BG631361	100	2	-0.9955
TA42458_4081	TA42458_4081	100	2	-0.9955
DB714378	DB714378	100	2	-0.9955
AW651093	AW651093	100	2	-0.9955
BI935852	BI935852	100	2	-0.9955
LE-ACS3	U17972	100	2	-0.9955
AW036535	AW036535	100	2	-0.9955
AI484614	AI484614	100	2	-0.9955
AI486702	AI486702	100	2	-0.9955
DB723496	DB723496	100	2	-0.9955
AI774528	AI774528	100	2	-0.9955
BP884032	BP884032	100	2	-0.9955
TC213795	TC213795	100	2	-0.9955
TC212847	TC212847	100	2	-0.9955
AW944786	AW944786	100	2	-0.9955
AI778512	AI778512	100	2	-0.9955
DB689933	DB689933	100	2	-0.9955
AW034551	AW034551	100	2	-0.9955
TA55741_4081	TA55741_4081	100	2	-0.9955
TC215227	TC215227	100	2	-0.9955
DB680403	DB680403	100	2	-0.9955
BI923681	BI923681	100	2	-0.9955
TC201975	TC201975	100	2	-0.9955
AW621166	AW621166	100	2	-0.9955
AW928617	AW928617	100	2	-0.9955
AW624998	AW624998	100	2	-0.9955
TA48279_4081	TA48279_4081	100	2	-0.9955
BG628476	BG628476	100	2	-0.9955
BG735055	BG735055	100	2	-0.9955
AJ319983	AJ319983	100	2	-0.9955
AJ784438	AJ784438	100	2	-0.9955
TA56669_4081	TA56669_4081	100	2	-0.9955
TC210183	TC210183	100	2	-0.9955
BW686630	BW686630	100	2	-0.9955
BG124042	BG124042	100	2	-0.98734
AW034915	AW034915	100	2	-0.9955
BG133744	BG133744	100	2	-0.9955
TC203095	TC203095	100	2	-0.9955
AI490237	AI490237	100	2	-0.9955
AW218469	AW218469	100	2	-0.9955
BG629662	BG629662	100	2	-0.9955
BI204267	BI204267	100	2	-0.9955
AW933360	AW933360	100	2	-0.9955
BT013389	BT013389	100	2	-0.9955
BG631094	BG631094	100	2	-0.9955
BP883243	BP883243	100	2	-0.9955
BG627241	BG627241	100	2	-0.9955
BG626565	BG626565	100	2	-0.9955
AI489990	AI489990	100	2	-0.9955
BF097690	BF097690	100	2	-0.9955
BI929556	BI929556	100	2	-0.9955
TC213056	TC213056	100	2	-0.9955
TA55631_4081	TA55631_4081	100	2	-0.9955
DB702044	DB702044	100	2	-0.9955
AW092312	AW092312	100	2	-0.9955
BI921925	BI921925	100	2	-0.9955
BG124241	BG124241	100	2	-0.9955
BI203782	BI203782	100	2	-0.9955
BE450937	BE450937	100	2	-0.9955
TA54205_4081	TA54205_4081	100	2	-0.9955
TA53811_4081	TA53811_4081	100	2	-0.9955
TA51977_4081	TA51977_4081	100	2	-0.9955
TA53900_4081	TA53900_4081	100	2	-0.9955
BE459530	BE459530	100	2	-0.9955
BG791295	BG791295	100	2	-0.9955
BG628904	BG628904	100	2	-0.9955
AW443622	AW443622	100	2	-0.9955
TC205847	TC205847	100	2	-0.9955
BW686333	BW686333	100	2	-0.9955
AW036380	AW036380	100	2	-0.9955
BG124635	BG124635	100	2	-0.9955
DB688137	DB688137	100	2	-0.9955
DB711714	DB711714	100	2	-0.9955
AK247486	AK247486	100	2	-0.9955
TA39417_4081	TA39417_4081	100	2	-0.9955
TA44198_4081	TA44198_4081	100	2	-0.9955
AK247627	AK247627	100	2	-0.9955
BP905695	BP905695	100	2	-0.9955
BF098582	BF098582	100	2	-0.9955
BE434953	BE434953	100	2	-0.9955
BG627846	BG627846	100	2	-0.9955
AW443646	AW443646	100	2	-0.9955
AI486128	AI486128	100	2	-0.9955
AI779029	AI779029	100	2	-0.9955
TC212246	TC212246	100	2	-0.9955
BE462421	BE462421	100	2	-0.9955
AW932837	AW932837	100	2	-0.9955
BG628521	BG628521	100	2	-0.9955
TC216235	TC216235	100	2	-0.9955
TC216198	TC216198	100	2	-0.9955
BG642999	BG642999	100	2	-0.9955
BE431564	BE431564	100	2	-0.9955
TC214948	TC214948	100	2	-0.9955
U21075	U21075	100	2	-0.9955
AW036508	AW036508	100	2	-0.9955
DB687673	DB687673	100	2	-0.9955
AI772051	AI772051	100	2	-0.9955
TA43675_4081	TA43675_4081	100	2	-0.9955
AW443663	AW443663	100	2	-0.9955
TA57072_4081	TA57072_4081	100	2	-0.9955
BW685575	BW685575	100	2	-0.9955
AI896218	AI896218	100	2	-0.9955
AW650005	AW650005	100	2	-0.9955
BP904822	BP904822	100	2	-0.9955
BT014438	BT014438	100	2	-0.9955
BI208589	BI208589	100	2	-0.9955
TC204798	TC204798	100	2	-0.9955
TA39120_4081	TA39120_4081	100	2	-0.9955
AJ784745	AJ784745	100	2	-0.9955
BI208315	BI208315	100	2	-0.9955
BI211180	BI211180	100	2	-0.9955
TA57012_4081	TA57012_4081	100	2	-0.9955
TA56544_4081	TA56544_4081	100	2	-0.9955
AK247637	AK247637	100	2	-0.9955
AW217632	AW217632	100	2	-0.9955
BI203889	BI203889	100	2	-0.9955
BG735222	BG735222	100	2	-0.9955
BG126340	BG126340	100	2	-0.9955
BG735251	BG735251	100	2	-0.9955
BG628729	BG628729	100	2	-0.9955
BI422148	BI422148	100	2	-0.9955
BW689953	BW689953	100	2	-0.9955
BE354712	BE354712	100	2	-0.9955
BG627521	BG627521	100	2	-0.9955
AI894802	AI894802	100	2	-0.9955
AI780945	AI780945	100	2	-0.9955
AI777149	AI777149	100	2	-0.9955
TA45741_4081	TA45741_4081	100	2	-0.9955
AW218139	AW218139	100	2	-0.9955
AW650066	AW650066	100	2	-0.9955
BG131713	BG131713	100	2	-0.9955
AW036485	AW036485	100	2	-0.9955
BP881965	BP881965	100	2	-0.9955
BT014396	BT014396	100	2	-0.9955
BT013743	BT013743	100	2	-0.9955
BW685312	BW685312	100	2	-0.9955
AW625554	AW625554	100	2	-0.9955
TC213825	TC213825	100	2	-0.9955
TA55215_4081	TA55215_4081	100	2	-0.9955
AI771839	AI771839	100	2	-0.9955
TC209965	TC209965	100	2	-0.9955
DB713001	DB713001	100	2	-0.9955
BP890552	BP890552	100	2	-0.9955
TA53295_4081	TA53295_4081	100	2	-0.9955
AW030105	AW030105	100	2	-0.9955
AI489621	AI489621	100	2	-0.9955
TC214804	TC214804	100	2	-0.9955
Mdip1	AB012138	100	2	-0.9955
BP892023	BP892023	100	2	-0.9955
AK247385	AK247385	100	2	-0.9955
TA55495_4081	TA55495_4081	100	2	-0.9955
AJ319964	AJ319964	100	2	-0.9955
TA37863_4081	TA37863_4081	100	2	-0.9955
TC215383	TC215383	100	2	-0.9955
BG735236	BG735236	100	2	-0.9955
BI925249	BI925249	100	2	-0.9955
BG626905	BG626905	100	2	-0.9955
NP9287574	NP9287574	100	2	-0.9955
BW691920	BW691920	100	2	-0.9955
AI772695	AI772695	100	2	-0.9955
DV105852	DV105852	100	2	-0.9955
TC191694	TC191694	100	2	-0.9955
DB686937	DB686937	100	2	-0.9955
DB701070	DB701070	100	2	-0.9955
AI781447	AI781447	100	2	-0.9955
DB714443	DB714443	100	2	-0.9955
AW979458	AW979458	100	2	-0.9955
BI935747	BI935747	100	2	-0.9955
DB710110	DB710110	100	2	-0.9955
TA55525_4081	TA55525_4081	100	2	-0.9955
DB720317	DB720317	100	2	-0.9955
BP896815	BP896815	100	2	-0.9955
DV104733	DV104733	100	2	-0.9955
BI205555	BI205555	100	2	-0.9955
AW738759	AW738759	100	2	-0.9955
BT013091	BT013091	100	2	-0.9955
TA53093_4081	TA53093_4081	100	2	-0.9955
BE433749	BE433749	100	2	-0.9955
BG627612	BG627612	100	2	-0.9955
TA53497_4081	TA53497_4081	100	2	-0.9955
AA824798	AA824798	100	2	-0.9955
AI772612	AI772612	100	2	-0.9955
DB721550	DB721550	100	2	-0.9955
TA53542_4081	TA53542_4081	100	2	-0.9955
TA51174_4081	TA51174_4081	100	2	-0.9955
BP887801	BP887801	100	2	-0.9955
AI489089	AI489089	100	2	-0.9955
AJ831876	AJ831876	100	2	-0.9955
BI205205	BI205205	100	2	-0.9955
TA54657_4081	TA54657_4081	100	2	-0.9955
TA54718_4081	TA54718_4081	100	2	-0.9955
TC215637	TC215637	100	2	-0.9955
TA36926_4081	TA36926_4081	100	2	-0.9955
BP899641	BP899641	100	2	-0.9955
AW033843	AW033843	100	2	-0.9955
BG630222	BG630222	100	2	-0.9955
AW931649	AW931649	100	2	-0.9955
BI928713	BI928713	100	2	-0.9955
BG626002	BG626002	100	2	-0.9955
TA50513_4081	TA50513_4081	100	2	-0.9955
AI897485	AI897485	100	2	-0.9955
AJ320056	AJ320056	100	2	-0.9955
TA55766_4081	TA55766_4081	100	2	-0.9955
BT013158	BT013158	100	2	-0.9955
TC213375	TC213375	100	2	-0.9955
BI927187	BI927187	100	2	-0.9955
DB678764	DB678764	100	2	-0.9955
BI925199	BI925199	100	2	-0.9955
AW443978	AW443978	100	2	-0.9955
BF051259	BF051259	100	2	-0.9955
lin9	AM050394	100	2	-0.9955
TA51943_4081	TA51943_4081	100	2	-0.9955
AW443601	AW443601	100	2	-0.9955
AW624974	AW624974	100	2	-0.9955
AW625415	AW625415	100	2	-0.9955
BG735257	BG735257	100	2	-0.9955
ES893817	ES893817	100	2	-0.9955
AW651012	AW651012	100	2	-0.9955
TC205842	TC205842	100	2	-0.9955
BI931069	BI931069	100	2	-0.9955
BG626554	BG626554	100	2	-0.9955
BE433620	BE433620	100	2	-0.9955
AW737886	AW737886	100	2	-0.9955
BG627512	BG627512	100	2	-0.9955
BI204059	BI204059	100	2	-0.9955
BE450723	BE450723	100	2	-0.9955
AW650320	AW650320	100	2	-0.9955
BI933305	BI933305	100	2	-0.9955
TC210279	TC210279	100	2	-0.9955
BG124933	BG124933	100	2	-0.9955
BI203302	BI203302	100	2	-0.9955
AW216470	AW216470	100	2	-0.9955
BW689520	BW689520	100	2	-0.9955
BG127730	BG127730	100	2	-0.9955
BG126526	BG126526	100	2	-0.9955
BI207414	BI207414	100	2	-0.9955
BI930396	BI930396	100	2	-0.9955
AI485884	AI485884	100	2	-0.9955
DV105589	DV105589	100	2	-0.9955
CK348350	CK348350	100	2	-0.9955
TA53531_4081	TA53531_4081	100	2	-0.9955
AI489815	AI489815	100	2	-0.9955
TA54744_4081	TA54744_4081	100	2	-0.9955
BG130003	BG130003	100	2	-0.9955
BG627833	BG627833	100	2	-0.9955
TA53126_4081	TA53126_4081	100	2	-0.9955
BP884026	BP884026	100	2	-0.9955
BP894864	BP894864	100	2	-0.9955
AJ784575	AJ784575	100	2	-0.9955
AI486098	AI486098	100	2	-0.9955
BI929274	BI929274	100	2	-0.9955
AI779501	AI779501	100	2	-0.9955
AI485886	AI485886	100	2	-0.9955
AI637270	AI637270	100	2	-0.9955
DV105342	DV105342	100	2	-0.9955
BT013639	BT013639	100	2	-0.9955
DV104996	DV104996	100	2	-0.9955
BI923540	BI923540	100	2	-0.9955
AW649685	AW649685	100	2	-0.9955
AW443610	AW443610	100	2	-0.9955
BF051855	BF051855	100	2	-0.9955
DB682620	DB682620	100	2	-0.9955
BI933586	BI933586	100	2	-0.9955
BI933298	BI933298	100	2	-0.9955
AW036197	AW036197	100	2	-0.9955
BW690914	BW690914	100	2	-0.9955
DB709594	DB709594	100	2	-0.9955
BI207235	BI207235	100	2	-0.9955
AW030959	AW030959	100	2	-0.9955
DB711841	DB711841	100	2	-0.9955
AI898479	AI898479	100	2	-0.9955
AI485361	AI485361	100	2	-0.9955
BT012922	BT012922	100	2	-0.9955
BP893025	BP893025	100	2	-0.9955
DB691875	DB691875	100	2	-0.9955
TA51098_4081	TA51098_4081	100	2	-0.9955
BE354349	BE354349	100	2	-0.9955
BG643126	BG643126	100	2	-0.9955
BP890015	BP890015	100	2	-0.9955
TC208702	TC208702	100	2	-0.9955
BP876981	BP876981	100	2	-0.9955
DB685265	DB685265	100	2	-0.9955
BG628423	BG628423	100	2	-0.9955
AJ785521	AJ785521	100	2	-0.9955
AW092292	AW092292	100	2	-0.9955
TC214773	TC214773	100	2	-0.9955
TA53666_4081	TA53666_4081	100	2	-0.9955
TA44955_4081	TA44955_4081	100	2	-0.9955
BI929506	BI929506	100	2	-0.9955
NP000566	NP000566	100	2	-0.9955
BP906591	BP906591	100	2	-0.9955
BG630546	BG630546	100	2	-0.9955
BP897232	BP897232	100	2	-0.9955
AI484832	AI484832	100	2	-0.9955
BI933453	BI933453	100	2	-0.9955
BI933366	BI933366	100	2	-0.9955
BG630920	BG630920	100	2	-0.9955
AW036110	AW036110	100	2	-0.9955
BG135328	BG135328	100	2	-0.9955
AW036405	AW036405	100	2	-0.9955
TA55463_4081	TA55463_4081	100	2	-0.9955
AW443612	AW443612	100	2	-0.9955
BI209801	BI209801	100	2	-0.9955
DV103977	DV103977	100	2	-0.9955
TC203488	TC203488	100	2	-0.9955
DV104346	DV104346	100	2	-0.9955
BP886501	BP886501	100	2	-0.9955
AW029657	AW029657	100	2	-0.9955
TA55682_4081	TA55682_4081	100	2	-0.9955
BP892471	BP892471	100	2	-0.9955
AW651265	AW651265	100	2	-0.9955
TA45196_4081	TA45196_4081	100	2	-0.9955
AI489978	AI489978	100	2	-0.9955
TA48529_4081	TA48529_4081	100	2	-0.9955
TA55094_4081	TA55094_4081	100	2	-0.9955
BG123251	BG123251	100	2	-0.9955
TA54132_4081	TA54132_4081	100	2	-0.9955
BI208879	BI208879	100	2	-0.9955
TC210259	TC210259	100	2	-0.9955
TC208872	TC208872	100	2	-0.9955
AI776626	AI776626	100	2	-0.9955
BG134665	BG134665	100	2	-0.9955
BI203315	BI203315	100	2	-0.9955
AW930525	AW930525	100	2	-0.9955
BG735341	BG735341	100	2	-0.9955
AW626108	AW626108	100	2	-0.9955
TA54480_4081	TA54480_4081	100	2	-0.9955
AW041548	AW041548	100	2	-0.9955
TA55058_4081	TA55058_4081	100	2	-0.9955
TC207919	TC207919	100	2	-0.9955
ES895415	ES895415	100	2	-0.9955
BE354748	BE354748	100	2	-0.9955
CK715491	CK715491	100	2	-0.9955
AI484922	AI484922	100	2	-0.9955
BM413137	BM413137	100	2	-0.9955
TA56825_4081	TA56825_4081	100	2	-0.9955
BT014194	BT014194	100	2	-0.9955
DV936107	DV936107	100	2	-0.9955
BI209009	BI209009	100	2	-0.9955
BG629487	BG629487	100	2	-0.9955
DB723176	DB723176	100	2	-0.9955
DB689752	DB689752	100	2	-0.9955
BI203720	BI203720	100	2	-0.9955
AI484597	AI484597	100	2	-0.9955
DB681547	DB681547	100	2	-0.9955
TC215339	TC215339	100	2	-0.9955
AJ784622	AJ784622	100	2	-0.9955
DB716567	DB716567	100	2	-0.9955
TA53895_4081	TA53895_4081	100	2	-0.9955
AW443647	AW443647	100	2	-0.9955
BI934637	BI934637	100	2	-0.9955
BP898614	BP898614	100	2	-0.9955
AK224792	AK224792	100	2	-0.9955
DV935994	DV935994	100	2	-0.9955
TA54670_4081	TA54670_4081	100	2	-0.9955
BG626692	BG626692	100	2	-0.9955
BG630550	BG630550	100	2	-0.9955
AI896308	AI896308	100	2	-0.9955
AW737195	AW737195	100	2	-0.9955
BP906301	BP906301	100	2	-0.9955
TC204578	TC204578	100	2	-0.9955
AI772935	AI772935	100	2	-0.9955
TC201459	TC201459	100	2	-0.9955
BE462687	BE462687	100	2	-0.9955
BE354165	BE354165	100	2	-0.9955
ES893108	ES893108	100	2	-0.9955
AW929513	AW929513	100	2	-0.9955
BI206162	BI206162	100	2	-0.9955
TA53718_4081	TA53718_4081	100	2	-0.9955
AW622503	AW622503	100	2	-0.9955
AW624784	AW624784	100	2	-0.9955
BP876844	BP876844	100	2	-0.9955
AW623501	AW623501	100	2	-0.9955
TA50957_4081	TA50957_4081	100	2	-0.9955
TA51541_4081	TA51541_4081	100	2	-0.9955
AW647859	AW647859	100	2	-0.9955
AJ784567	AJ784567	100	2	-0.9955
BI926595	BI926595	100	2	-0.9955
AW443417	AW443417	100	2	-0.9955
DB686650	DB686650	100	2	-0.9955
BW686911	BW686911	100	2	-0.9955
DB686364	DB686364	100	2	-0.9955
DB719391	DB719391	100	2	-0.9955
TC202878	TC202878	100	2	-0.9955
DB714166	DB714166	100	2	-0.9955
AI772008	AI772008	100	2	-0.9955
AW738002	AW738002	100	2	-0.9955
AI486678	AI486678	100	2	-0.9955
DB706522	DB706522	100	2	-0.9955
AW033052	AW033052	99.0543	1.99587	-2.5232e-16
DB717835	DB717835	98.5964	1.99386	-2.43057e-22
AI899043	AI899043	97.5349	1.98916	-5.45218e-07
tXET-B2	X82684	97.2262	1.98778	0
BP877217	BP877217	96.2431	1.98337	-2.02285e-16
AI773581	AI773581	95.978	1.98217	0
TA56671_4081	TA56671_4081	95.0452	1.97793	-1.3345e-06
TC200614	TC200614	94.0741	1.97347	-5.92907e-20
AI486004	AI486004	92.6313	1.96676	-2.96754e-17
Eli3	AF146691	91.8874	1.96326	-3.9556e-33
EG553122	EG553122	91.5186	1.96151	-8.47155e-10
BG128300	BG128300	90.8502	1.95833	-0.30932
TA36201_4081	TA36201_4081	90.526	1.95677	0
DB699602	DB699602	89.6807	1.9527	-5.13543e-27
BW686177	BW686177	89.585	1.95224	-6.60594e-23
EG553334	EG553334	88.5484	1.94718	-2.84711e-15
AI778008	AI778008	88.2225	1.94558	0
TA56081_4081	TA56081_4081	87.7917	1.94345	-1.77623e-21
EG553525	EG553525	85.5982	1.93246	-1.22696e-27
AF461042	AF461042	85.4622	1.93177	-1.38729e-43
AW622078	AW622078	84.1468	1.92504	0
AW625490	AW625490	83.8654	1.92358	-4.6443e-11
AW040767	AW040767	82.1696	1.91471	0
DB698578	DB698578	81.7682	1.91258	-0.42822
AI484767	AI484767	81.4786	1.91104	-3.54183e-20
BI208880	BI208880	81.2941	1.91006	0
ACI49	BI421828	80.8267	1.90755	-2.16454e-22
BW685195	BW685195	80.5725	1.90619	-6.04256e-23
AI486815	AI486815	80.2022	1.90419	-4.997e-10
BP877359	BP877359	79.9103	1.9026	-8.68821e-20
BF097371	BF097371	79.7115	1.90152	-6.08195e-23
TA42883_4081	TA42883_4081	79.6362	1.90111	0
LeCBF1	BT013291	79.5181	1.90047	0
BW691068	BW691068	79.4709	1.90021	-3.1681e-21
TA50270_4081	TA50270_4081	78.7016	1.89598	0
AI486489	AI486489	76.5596	1.884	0
BW689778	BW689778	76.3721	1.88293	-2.50486e-20
BG643355	BG643355	75.8705	1.88007	-5.41204e-24
BW686627	BW686627	75.1003	1.87564	-6.85128e-14
AW737451	AW737451	74.8984	1.87447	-6.40462e-34
TC208902	TC208902	74.8554	1.87422	-0.65028
BP884629	BP884629	74.1882	1.87034	0
AI773577	AI773577	74.1305	1.87	-1.67507e-09
EG553452	EG553452	73.5631	1.86666	0
BI925768	BI925768	73.0927	1.86387	-5.65465e-20
BG643750	BG643750	72.7462	1.86181	-0.24281
DB692772	DB692772	71.4169	1.8538	-1.08571e-21
DB688404	DB688404	70.8058	1.85007	0
TA54399_4081	TA54399_4081	70.5016	1.8482	-1.7948e-20
TA53396_4081	TA53396_4081	70.3196	1.84708	-8.26269e-10
CMPG1	DQ118759	70.2546	1.84667	0
AW032021	AW032021	69.8184	1.84397	0
DB712015	DB712015	69.1784	1.83997	-9.82289e-16
BW688335	BW688335	69.0512	1.83917	0
LOC100134883	EG553099	68.857	1.83795	0
BT013832	BT013832	67.832	1.83143	-0.08516
TA54754_4081	TA54754_4081	67.813	1.83131	0
BG629203	BG629203	66.4126	1.82225	0
BI210684	BI210684	65.5041	1.81627	0
BP879859	BP879859	65.0969	1.81356	-2.12428e-08
AJ785396	AJ785396	64.7167	1.81102	-2.24062e-22
AW649285	AW649285	64.7004	1.81091	-9.37975e-09
DB721153	DB721153	64.3709	1.80869	0
BW688276	BW688276	64.0921	1.8068	-3.40315e-20
TA54444_4081	TA54444_4081	63.5042	1.8028	-0.64633
AI489536	AI489536	61.0055	1.78537	-1.02294e-22
TA37827_4081	TA37827_4081	60.8485	1.78425	-4.15583e-41
BW689303	BW689303	60.7367	1.78345	0
TA42680_4081	TA42680_4081	60.6572	1.78288	0
CK348340	CK348340	57.9391	1.76297	0
TA49062_4081	TA49062_4081	57.7845	1.76181	0
TA56321_4081	TA56321_4081	57.7514	1.76156	-4.70927e-20
BW692415	BW692415	57.3983	1.7589	-7.71969e-13
BP881347	BP881347	56.8363	1.75463	-3.23195e-11
DB717757	DB717757	56.367	1.75103	-1.32145e-19
DB714383	DB714383	56.2822	1.75037	-1.86364e-21
AI771162	AI771162	55.9513	1.74781	0
EG553702	EG553702	55.9276	1.74763	0
BW691253	BW691253	55.7773	1.74646	-1.02474e-18
TA56644_4081	TA56644_4081	55.1245	1.74134	-2.7495e-31
CHI	AY348871	54.7443	1.73834	-0.41319
BI923180	BI923180	54.4558	1.73604	0
EG553623	EG553623	54.4534	1.73603	0
BW690011	BW690011	54.3833	1.73547	-7.28793e-24
BP893968	BP893968	54.3224	1.73498	-7.53525e-22
Glb2	AY026344	54.1345	1.73347	0
BP901325	BP901325	54.0416	1.73273	0
BI934924	BI934924	53.8821	1.73144	-4.38061e-19
LOC544056	DB685882	53.8071	1.73084	-6.98171e-28
AW218313	AW218313	53.7056	1.73002	-2.48543e-22
DB704698	DB704698	53.4695	1.72811	-8.6559e-28
LOC778302	BT014417	52.8053	1.72268	0
TA39604_4081	TA39604_4081	52.1782	1.71749	0
BE354535	BE354535	51.8608	1.71484	0
DB711971	DB711971	50.7405	1.70536	-0.84467
AADC1B	DQ458999	50.591	1.70407	0
BP876874	BP876874	50.1035	1.69987	-2.4761e-09
DB714236	DB714236	49.9886	1.69887	-7.96315e-07
TA38759_4081	TA38759_4081	49.9277	1.69834	0
BT013365	BT013365	49.6699	1.69609	0
BT013421	BT013421	49.536	1.69492	-4.38073e-13
BT013151	BT013151	49.4651	1.6943	0
LOC543942	AK246637	48.6025	1.68666	0
AI490010	AI490010	48.3172	1.6841	0
AW650054	AW650054	48.1481	1.68258	-0.81898
TA54217_4081	TA54217_4081	47.9956	1.6812	-8.77917e-17
BW691465	BW691465	47.7228	1.67873	0
TA38103_4081	TA38103_4081	47.6784	1.67832	0
BI211145	BI211145	47.6429	1.678	0
BW692420	BW692420	47.5712	1.67734	-3.69143e-30
TA54418_4081	TA54418_4081	46.9265	1.67142	-6.35671e-18
EG553713	EG553713	46.6074	1.66846	-7.51372e-12
BP889515	BP889515	46.5985	1.66837	-1.38862e-21
BG127948	BG127948	46.2038	1.66468	0
TA50970_4081	TA50970_4081	45.802	1.66088	-0.56702
TA51765_4081	TA51765_4081	45.6877	1.6598	-1.93284e-23
DB679364	DB679364	45.479	1.65781	-0.41802
BP882718	BP882718	45.4143	1.65719	0
AI486852	AI486852	45.3636	1.65671	-2.17651e-22
EG553012	EG553012	44.999	1.6532	-1.58739e-29
BP902683	BP902683	44.7702	1.65099	-0.49189
Y08887	Y08887	44.6706	1.65002	0
AW648012	AW648012	44.4799	1.64816	0
AW029862	AW029862	44.4724	1.64809	0
EG553518	EG553518	44.16	1.64503	0
DV103760	DV103760	44.0008	1.64346	0
AW036097	AW036097	43.8796	1.64226	-3.21738e-16
BW688949	BW688949	43.8634	1.6421	-1.7578e-18
BG129136	BG129136	43.7313	1.64079	-0.62672
BG626517	BG626517	43.6644	1.64013	-2.34712e-16
AW625781	AW625781	43.6494	1.63998	0
AI897466	AI897466	43.5145	1.63863	0
AI485880	AI485880	43.4767	1.63826	0
BE450695	BE450695	43.272	1.63621	0
TA39308_4081	TA39308_4081	43.0855	1.63433	0
ES896905	ES896905	42.8285	1.63173	0
BF096396	BF096396	42.3832	1.62719	-0.01399
BF097930	BF097930	41.9989	1.62324	-1.30043e-14
opr3	BT014368	41.9314	1.62254	0
BI921204	BI921204	41.8472	1.62167	0
BI423188	BI423188	41.8129	1.62131	0
EG553668	EG553668	41.5446	1.61851	0
psi14A	AJ459817	41.2929	1.61588	-7.11926e-33
TC212813	TC212813	40.8972	1.61169	-1.00855e-17
TA36909_4081	TA36909_4081	40.79	1.61055	0
AADC1A	DQ458998	40.7487	1.61011	0
BW691204	BW691204	40.7481	1.61011	0
AI781617	AI781617	40.199	1.60422	-0.29866
AW647691	AW647691	40.1108	1.60326	-0.56078
EG553007	EG553007	39.8927	1.60089	0
AI771891	AI771891	39.6989	1.59878	0
DB719022	DB719022	39.4966	1.59656	-2.69452e-18
TA51046_4081	TA51046_4081	39.3669	1.59513	-1.01899e-33
DB690699	DB690699	39.1801	1.59307	0
TA57022_4081	TA57022_4081	39.0984	1.59216	-0.3188
TC212901	TC212901	38.957	1.59059	-3.08671e-09
AW035398	AW035398	38.9242	1.59022	0
TA43415_4081	TA43415_4081	38.7986	1.58882	-5.8529e-08
AI488475	AI488475	38.7865	1.58868	0
XTH9	AY497479	38.5377	1.58589	0
TA37421_4081	TA37421_4081	38.3854	1.58417	-5.14251e-31
DB686011	DB686011	38.3623	1.5839	0
AW034575	AW034575	38.148	1.58147	0
BI209999	BI209999	38.073	1.58062	-0.8743
TA37286_4081	TA37286_4081	37.9054	1.5787	-2.31258e-36
BI203428	BI203428	37.8981	1.57862	0
EG553264	EG553264	37.7907	1.57739	0
DB699085	DB699085	37.4277	1.57319	0
AI773755	AI773755	37.3669	1.57249	-9.77684e-10
DB685601	DB685601	37.2408	1.57102	0
EG553146	EG553146	37.0615	1.56892	-7.08133e-30
BI204204	BI204204	36.9947	1.56814	0
BW689896	BW689896	36.8957	1.56698	-1.34682e-35
ES893497	ES893497	36.634	1.56388	-5.94334e-30
BP893747	BP893747	36.4781	1.56203	-2.9911e-19
RC5	RC5	36.4494	1.56169	-0.82375
TA50195_4081	TA50195_4081	36.3859	1.56093	0
TA56362_4081	TA56362_4081	36.2897	1.55978	-8.46456e-22
BW692733	BW692733	36.1768	1.55843	0
TA54473_4081	TA54473_4081	36.1561	1.55818	0
BI927816	BI927816	36.156	1.55818	0
TA56203_4081	TA56203_4081	35.8189	1.55411	-1.64723e-41
EG554003	EG554003	35.7639	1.55344	0
DB712667	DB712667	35.7393	1.55315	-1.39108e-20
BP890044	BP890044	35.7269	1.553	0
AI898548	AI898548	35.7013	1.55268	0
DB691518	DB691518	35.5682	1.55106	-0.52792
BI421564	BI421564	35.529	1.55058	-4.97883e-18
DB715008	DB715008	35.5127	1.55038	0
DB689128	DB689128	35.4798	1.54998	-5.60488e-34
tomAOC	AJ272026	35.4591	1.54973	0
TA49581_4081	TA49581_4081	35.3755	1.5487	-2.03553e-11
LOC100134915	BT014282	35.1334	1.54572	0
BM412500	BM412500	35.0038	1.54411	-0.62586
BE450257	BE450257	34.8101	1.54171	-0.36186
DB705960	DB705960	34.7552	1.54102	0
BW687068	BW687068	34.6918	1.54023	-4.09282e-15
BP896084	BP896084	34.3773	1.53627	-0.6152
DB690523	DB690523	34.3612	1.53607	-0.37744
TA35652_4081	TA35652_4081	34.3556	1.536	-5.15086e-08
BF097143	BF097143	34.3469	1.53589	0
TA53206_4081	TA53206_4081	34.1827	1.53381	-8.70804e-08
TAPG4	U70481	34.1258	1.53308	-0.07902
DB698242	DB698242	34.0294	1.53185	0
BI210339	BI210339	33.9464	1.53079	0
AI898320	AI898320	33.9459	1.53079	-1.06526e-20
BI422373	BI422373	33.9003	1.5302	-4.71489e-26
AW737527	AW737527	33.849	1.52955	-3.54613e-07
AJ319914	AJ319914	33.8307	1.52931	-0.85698
TA37255_4081	TA37255_4081	33.5821	1.52611	0
AJ784544	AJ784544	33.3481	1.52307	0
BG631477	BG631477	33.3164	1.52266	-0.51299
loxD	U37840	33.2337	1.52158	0
TA53353_4081	TA53353_4081	33.1031	1.51987	-3.06356e-25
BI422535	BI422535	32.9182	1.51744	0
DY523850	DY523850	32.9085	1.51731	0
BT014338	BT014338	32.8279	1.51624	0
AI772286	AI772286	32.7595	1.51534	-3.14803e-37
BG128210	BG128210	32.6885	1.5144	-0.16411
EG553974	EG553974	32.6784	1.51426	-3.0728e-09
BG125129	BG125129	32.5039	1.51194	0
BI211149	BI211149	32.3217	1.50949	-0.00778
BP890456	BP890456	32.207	1.50795	0
yfe37	AJ277945	32.1844	1.50765	0
TA37289_4081	TA37289_4081	32.0229	1.50546	0
BP879017	BP879017	31.9143	1.50399	-0.78154
AI487050	AI487050	31.8023	1.50246	0
GAD2	U21800	31.7302	1.50147	0
BP892917	BP892917	31.5949	1.49962	0
TA53387_4081	TA53387_4081	31.5893	1.49954	-7.14467e-18
TA37339_4081	TA37339_4081	31.3961	1.49688	0
DB689359	DB689359	31.3159	1.49576	-5.14593e-40
BT013446	BT013446	31.2246	1.4945	0
TA54114_4081	TA54114_4081	31.0672	1.4923	-5.82796e-12
AK247651	AK247651	30.9234	1.49029	0
TC213527	TC213527	30.9189	1.49022	-0.8506
DB713199	DB713199	30.8734	1.48958	0
AW622091	AW622091	30.7812	1.48829	-4.80241e-20
DB724077	DB724077	30.7708	1.48814	-0.06558
BP893186	BP893186	30.7512	1.48786	-2.31523e-19
BI922286	BI922286	30.7114	1.4873	-0.33246
AW735851	AW735851	30.6706	1.48672	0
EG553806	EG553806	30.6407	1.4863	0
ES897086	ES897086	30.6289	1.48613	0
DB708795	DB708795	30.6055	1.4858	0
BI921143	BI921143	30.4823	1.48405	0
BI210410	BI210410	30.1338	1.47905	-4.41243e-06
AW944805	AW944805	29.9391	1.47624	-1.90063e-17
BG123222	BG123222	29.9216	1.47599	-1.1523e-09
BP906316	BP906316	29.8352	1.47473	-0.39652
TA35908_4081	TA35908_4081	29.77	1.47378	0
BP877613	BP877613	29.6887	1.47259	-1.4013e-45
BE450951	BE450951	29.6388	1.47186	0
AK247697	AK247697	29.4109	1.46851	-1.28579e-20
BG125147	BG125147	29.3724	1.46794	-0.54098
EG553356	EG553356	29.1728	1.46498	0
BT013479	BT013479	29.0474	1.46311	-0.04473
BI-GST/GPX	ES893872	29.0158	1.46264	-2.21927e-10
TA40884_4081	TA40884_4081	28.8294	1.45984	-0.54777
TA37799_4081	TA37799_4081	28.5816	1.45609	0
BI422407	BI422407	28.2657	1.45126	-4.05555e-22
BI421662	BI421662	28.1831	1.44999	-0.00051
DV103733	DV103733	28.1751	1.44987	-4.77209e-19
BT013586	BT013586	28.1286	1.44915	-5.50411e-22
EG553030	EG553030	28.0932	1.4486	0
AW035989	AW035989	28.0026	1.4472	-0.00019
EG553275	EG553275	27.9903	1.44701	0
AI771614	AI771614	27.9571	1.44649	-2.51705e-40
AW030402	AW030402	27.9287	1.44605	0
TA54461_4081	TA54461_4081	27.9055	1.44569	-6.25548e-35
AW036085	AW036085	27.7725	1.44362	-6.18289e-11
BI925114	BI925114	27.7641	1.44348	-0.53342
BG125782	BG125782	27.7122	1.44267	0
BF113613	BF113613	27.7028	1.44252	-0.80739
DB679261	DB679261	27.5947	1.44082	-1.20383e-21
BP884622	BP884622	27.5002	1.43934	-5.17463e-09
TA46928_4081	TA46928_4081	27.2106	1.43474	0
TA38004_4081	TA38004_4081	27.1664	1.43403	0
BI926931	BI926931	27.0878	1.43277	-0.37364
LOC100191120	EG553024	27.0673	1.43245	0
DV103906	DV103906	27.0595	1.43232	0
ACS6	AF179249	26.9883	1.43118	0
BP903103	BP903103	26.7644	1.42756	0
AI897452	AI897452	26.7602	1.42749	-0.00075
AW154840	AW154840	26.7522	1.42736	0
TA56744_4081	TA56744_4081	26.6285	1.42535	-7.32521e-16
BG643883	BG643883	26.6174	1.42517	-4.05855e-26
AK247771	AK247771	26.5221	1.42361	-8.28544e-07
TA37338_4081	TA37338_4081	26.4071	1.42172	0
AW036071	AW036071	26.3176	1.42025	-3e-05
DV104318	DV104318	26.2943	1.41986	0
opr2	AJ278331	26.0642	1.41604	-2.62566e-29
TA46208_4081	TA46208_4081	25.9546	1.41421	0
EG364339	EG364339	25.8976	1.41326	-1.60623e-11
AO	AY971876	25.7395	1.4106	0
BI922937	BI922937	25.5954	1.40816	0
TA54700_4081	TA54700_4081	25.5646	1.40764	-7.25804e-16
TA53431_4081	TA53431_4081	25.5136	1.40677	0
AI898125	AI898125	25.4079	1.40497	0
BP893758	BP893758	25.3408	1.40382	0
AJ784504	AJ784504	25.1782	1.40102	-0.56817
AW429173	AW429173	25.1132	1.3999	-1.85742e-27
DB689122	DB689122	24.981	1.39761	0
DB718974	DB718974	24.7588	1.39373	0
BI203201	BI203201	24.6729	1.39222	-4.02885e-18
BI922465	BI922465	24.6598	1.39199	-5.0206e-09
BW686732	BW686732	24.6148	1.3912	-0.00024
TA47845_4081	TA47845_4081	24.5203	1.38953	-1.5806e-18
DB714556	DB714556	24.4574	1.38841	-0.01788
AI487263	AI487263	24.3106	1.3858	-4.49865e-19
DY523673	DY523673	24.2787	1.38523	-8.61294e-41
AW737425	AW737425	24.1641	1.38317	-1.58333e-38
AI484012	AI484012	24.1601	1.3831	-0.14941
AW216742	AW216742	24.1444	1.38282	-4.90081e-15
TA37582_4081	TA37582_4081	24.143	1.38279	0
BE458552	BE458552	23.9443	1.3792	0
BI927762	BI927762	23.9109	1.3786	-1.35684e-09
TC208936	TC208936	23.7106	1.37494	-2.62415e-15
cevi16	X94943	23.5353	1.37172	0
AI486778	AI486778	23.4565	1.37026	-1e-05
EG554019	EG554019	23.3255	1.36783	0
AW034965	AW034965	23.1825	1.36516	0
TA49526_4081	TA49526_4081	23.0588	1.36284	-1.95562e-06
LOC544007	AK247390	22.9061	1.35995	-0.69072
TC206569	TC206569	22.8455	1.3588	-7.58535e-19
DB692928	DB692928	22.822	1.35835	0
AW030958	AW030958	22.7934	1.35781	-0.65472
TA55718_4081	TA55718_4081	22.7725	1.35741	-0.25106
DB693039	DB693039	22.7394	1.35678	0
NP164398	NP164398	22.658	1.35522	-5.27443e-08
AW623531	AW623531	22.6525	1.35512	-1e-05
BI933635	BI933635	22.6105	1.35431	0
ES895212	ES895212	22.5123	1.35242	-0.0013
BI423201	BI423201	22.4976	1.35214	0
BI211002	BI211002	22.4876	1.35194	-4.7711e-35
CD579161	CD579161	22.4607	1.35142	-6.20689e-10
ES893149	ES893149	22.4342	1.35091	0
BG627612	BG627612	22.3343	1.34897	-5.83685e-06
AW929095	AW929095	22.2857	1.34803	-2.37443e-10
AK247122	AK247122	22.2743	1.3478	-6.10406e-42
TA38539_4081	TA38539_4081	22.2483	1.3473	0
DV103683	DV103683	22.2456	1.34724	0
TC215002	TC215002	22.1601	1.34557	-0.65082
AW442898	AW442898	22.0415	1.34324	-1.12012e-09
BG130339	BG130339	22.0182	1.34278	0
BW692192	BW692192	21.915	1.34074	-5.00552e-19
TA56324_4081	TA56324_4081	21.9113	1.34067	-4.71433e-33
EG553308	EG553308	21.9017	1.34048	-3.10495e-14
BE353376	BE353376	21.7723	1.3379	-1.4013e-45
BE459732	BE459732	21.5857	1.33417	-1.34873e-08
BG628833	BG628833	21.5587	1.33362	-0.77237
BT013986	BT013986	21.5395	1.33324	0
TA56658_4081	TA56658_4081	21.5245	1.33293	0
BP904397	BP904397	21.4647	1.33172	-6.95063e-28
AI485983	AI485983	21.3815	1.33004	-0.71489
TA36747_4081	TA36747_4081	21.336	1.32911	-8.47208e-28
BE353803	BE353803	21.3274	1.32894	-2.25224e-27
BW691852	BW691852	21.2386	1.32713	0
BW692027	BW692027	21.2147	1.32664	-0.11473
BI932916	BI932916	21.1443	1.32519	-0.04218
BI922840	BI922840	21.0788	1.32385	-1.17444e-31
AW934204	AW934204	21.0365	1.32297	-1.82727e-21
BI208057	BI208057	21.0355	1.32295	-0.07039
DB716378	DB716378	21.013	1.32249	-0.8037
BG128432	BG128432	20.9358	1.32089	-1.16528e-07
TA43858_4081	TA43858_4081	20.931	1.32079	0
DB720232	DB720232	20.8906	1.31995	-0.13193
TA56110_4081	TA56110_4081	20.8618	1.31935	-2.60996e-08
AW621230	AW621230	20.8286	1.31866	0
DB725551	DB725551	20.7671	1.31738	-1.02227e-15
TA37288_4081	TA37288_4081	20.7307	1.31661	0
TA35985_4081	TA35985_4081	20.6806	1.31556	0
AW443822	AW443822	20.6315	1.31453	-1.91636e-10
BT013396	BT013396	20.5489	1.31279	0
AI777006	AI777006	20.5287	1.31236	0
EG552918	EG552918	20.4824	1.31138	0
TA55166_4081	TA55166_4081	20.4591	1.31089	0
TA55295_4081	TA55295_4081	20.4261	1.31019	-0.00544
TA38321_4081	TA38321_4081	20.3392	1.30833	0
EG553581	EG553581	20.2847	1.30717	0
AI777366	AI777366	20.2574	1.30658	-5.12538e-22
AI897629	AI897629	20.2178	1.30573	-3.31534e-11
LOC543728	AJ010942	20.1795	1.30491	0
DB720274	DB720274	20.1696	1.3047	0
TA41665_4081	TA41665_4081	20.0177	1.30141	0
BP876327	BP876327	20.0153	1.30136	-4e-05
ACS8	AF179247	19.9853	1.30071	0
AW040934	AW040934	19.9455	1.29985	-8.27964e-18
TA53308_4081	TA53308_4081	19.9411	1.29975	0
TA38390_4081	TA38390_4081	19.8497	1.29775	0
DV105147	DV105147	19.7757	1.29613	-2.01528e-10
BF113710	BF113710	19.7641	1.29588	0
TA53162_4081	TA53162_4081	19.7179	1.29486	0
AI484959	AI484959	19.6768	1.29395	-8.4558e-19
EG553627	EG553627	19.666	1.29372	0
DB719077	DB719077	19.5827	1.29187	0
BF096946	BF096946	19.542	1.29097	-1.69104e-09
TA39000_4081	TA39000_4081	19.4801	1.28959	0
LOC544001	U20592	19.4532	1.28899	0
DB690810	DB690810	19.3805	1.28737	-7.89593e-08
BP887108	BP887108	19.3615	1.28694	-0.0004
BE451654	BE451654	19.3491	1.28666	-0.00193
DB710076	DB710076	19.3316	1.28627	-0.01961
AY125864	AY125864	19.2625	1.28471	-4.57641e-34
AI485730	AI485730	19.1744	1.28272	0
Dea1	EG553495	19.1234	1.28157	-6.44597e-44
TA43857_4081	TA43857_4081	19.0955	1.28093	0
BI923142	BI923142	19.0721	1.2804	-3.16693e-43
EG553661	EG553661	19.0699	1.28035	0
BI421287	BI421287	19.0237	1.2793	0
TA55765_4081	TA55765_4081	18.98	1.2783	-4.63054e-21
BI922683	BI922683	18.9656	1.27797	0
DB702574	DB702574	18.9459	1.27752	-3.72533e-21
DB694112	DB694112	18.8532	1.27539	-2.33311e-11
TA39063_4081	TA39063_4081	18.8476	1.27526	0
BT012925	BT012925	18.8128	1.27445	0
DB700858	DB700858	18.7721	1.27351	0
BP892406	BP892406	18.7613	1.27326	0
AI487700	AI487700	18.6453	1.27057	0
TA53893_4081	TA53893_4081	18.6199	1.26998	-0.01188
BI423084	BI423084	18.598	1.26947	0
AK246959	AK246959	18.3738	1.2642	0
AI773280	AI773280	18.2995	1.26244	-1.07577e-14
AW030833	AW030833	18.2885	1.26218	0
TA55013_4081	TA55013_4081	18.2757	1.26187	0
AI898292	AI898292	18.2243	1.26065	0
BI422598	BI422598	18.2013	1.2601	-0.23537
AI776240	AI776240	18.1845	1.2597	-4.44866e-28
DB715819	DB715819	18.1326	1.25846	0
EG553904	EG553904	18.0814	1.25723	0
DB681706	DB681706	18.0781	1.25715	-6.01967e-15
BI926142	BI926142	18.0085	1.25548	0
AK247666	AK247666	17.9769	1.25471	-0.95509
DV105694	DV105694	17.9558	1.2542	-1.67526e-18
BI422682	BI422682	17.8312	1.25118	0
FRO1	AY224079	17.7911	1.2502	-9.51925e-13
AW222447	AW222447	17.7592	1.24942	-0.41079
TC193207	TC193207	17.7584	1.2494	0
BG735214	BG735214	17.7436	1.24904	-0.70979
AW092854	AW092854	17.7368	1.24887	0
BG629468	BG629468	17.7289	1.24868	-0.36635
TA54374_4081	TA54374_4081	17.7262	1.24861	-3.8456e-16
TA37009_4081	TA37009_4081	17.6499	1.24674	0
TA37080_4081	TA37080_4081	17.556	1.24443	0
TA37724_4081	TA37724_4081	17.5495	1.24426	0
BI925815	BI925815	17.5376	1.24397	-0.00128
TA53875_4081	TA53875_4081	17.4431	1.24162	0
AI894516	AI894516	17.3995	1.24054	-1.28852e-28
Xegip	AY155579	17.3395	1.23904	0
BT012697	BT012697	17.3001	1.23805	0
AK247332	AK247332	17.274	1.23739	0
AW615890	AW615890	17.2589	1.23701	-1.38642e-13
AW216562	AW216562	17.1615	1.23455	0
EG553316	EG553316	17.1581	1.23447	0
LOC543893	BE344500	17.1089	1.23322	-0.82894
AW625609	AW625609	17.0984	1.23296	0
BT014570	BT014570	17.0733	1.23232	-5.5848e-17
BG127691	BG127691	17.0696	1.23222	-5.22192e-16
AW626031	AW626031	17.0659	1.23213	0
CK348342	CK348342	17.0571	1.2319	-7.1186e-43
DB687120	DB687120	17.0451	1.2316	0
DV104552	DV104552	17.0414	1.2315	-0.03863
BF097687	BF097687	17.038	1.23142	-0.67834
AI781477	AI781477	17.0325	1.23128	-9.30356e-17
BG129677	BG129677	17.0307	1.23123	-5.40794e-32
BG125915	BG125915	16.9628	1.2295	-1.56713e-11
BT012790	BT012790	16.9534	1.22926	-0.30311
BF114055	BF114055	16.9177	1.22834	0
BI421517	BI421517	16.8509	1.22662	-4.90181e-16
AK246433	AK246433	16.827	1.22601	0
AI897319	AI897319	16.806	1.22546	-0.00236
DV105056	DV105056	16.7536	1.22411	-0.00979
DB712808	DB712808	16.6439	1.22125	0
BG626642	BG626642	16.6106	1.22039	-0.76374
BP884658	BP884658	16.5281	1.21822	-2.82954e-39
TA53412_4081	TA53412_4081	16.5255	1.21816	-2.61819e-41
AI899019	AI899019	16.5248	1.21814	-5.75882e-10
AW944844	AW944844	16.5015	1.21752	0
AK247915	AK247915	16.473	1.21677	-1e-05
BT013853	BT013853	16.4681	1.21664	-3.14322e-20
DB711809	DB711809	16.4332	1.21572	0
AI486498	AI486498	16.4065	1.21502	0
AW625455	AW625455	16.4038	1.21494	0
LOC543701	AF416289	16.2846	1.21178	0
ACI25	DQ056434	16.246	1.21075	0
TA54614_4081	TA54614_4081	16.237	1.2105	-0.18594
BP886193	BP886193	16.188	1.20919	-4.48308e-12
BI921909	BI921909	16.1718	1.20876	0
BI931954	BI931954	16.1358	1.20779	-2.39161e-08
AW031585	AW031585	16.1275	1.20757	-0.00934
TA53377_4081	TA53377_4081	16.1019	1.20688	0
BE344397	BE344397	16.0986	1.20679	-0.0006
BT014086	BT014086	16.0362	1.2051	0
DB718437	DB718437	16.0115	1.20443	0
BG127854	BG127854	15.9936	1.20395	-2.8026e-45
BI422868	BI422868	15.9254	1.20209	0
DB718950	DB718950	15.9063	1.20157	-3.15332e-18
BP895795	BP895795	15.9036	1.2015	-1.32404e-40
AK247971	AK247971	15.8272	1.19941	-0.10908
TA35859_4081	TA35859_4081	15.8063	1.19883	-7.84307e-42
TC203360	TC203360	15.7501	1.19728	-0.17546
AW623637	AW623637	15.7426	1.19708	-3.5957e-07
TA41413_4081	TA41413_4081	15.7162	1.19635	-2.80126e-23
BI421973	BI421973	15.7018	1.19595	0
TA54915_4081	TA54915_4081	15.6374	1.19416	0
TA43442_4081	TA43442_4081	15.5992	1.1931	0
TA50705_4081	TA50705_4081	15.585	1.19271	0
AI489220	AI489220	15.5442	1.19157	0
AW219932	AW219932	15.5381	1.1914	0
DB682614	DB682614	15.5235	1.19099	-3.57792e-13
AW650315	AW650315	15.5196	1.19088	-5.07792e-27
EG553451	EG553451	15.4302	1.18837	-1.16732e-32
AW031182	AW031182	15.4259	1.18825	-0.00843
BI423433	BI423433	15.4154	1.18796	-1.05208e-15
BI209266	BI209266	15.3826	1.18703	-0.26861
TA39119_4081	TA39119_4081	15.381	1.18698	-4.14456e-24
TA45479_4081	TA45479_4081	15.3742	1.18679	0
BT013182	BT013182	15.2876	1.18434	0
TA54055_4081	TA54055_4081	15.193	1.18164	-6.9243e-20
AK246656	AK246656	15.1424	1.18019	0
BI209417	BI209417	15.1373	1.18005	-1.68891e-25
LOC100134881	EF581832	15.1015	1.17902	0
CK715216	CK715216	15.0686	1.17807	0
LOC100037488	DQ273229	15.0209	1.1767	-6.63887e-30
BI421649	BI421649	15.0017	1.17614	-1.51867e-24
TA48673_4081	TA48673_4081	14.9922	1.17587	0
TA56492_4081	TA56492_4081	14.9817	1.17556	-7.86186e-15
BW685878	BW685878	14.9561	1.17482	-1.83093e-38
BI206328	BI206328	14.9266	1.17396	0
TA41168_4081	TA41168_4081	14.9213	1.17381	0
AW092229	AW092229	14.8867	1.1728	-0.01022
TA40583_4081	TA40583_4081	14.8576	1.17195	-0.01699
TA44918_4081	TA44918_4081	14.7687	1.16934	0
AW216422	AW216422	14.7508	1.16881	0
DB704387	DB704387	14.7047	1.16746	-0.56562
DB688230	DB688230	14.6817	1.16678	0
DB700488	DB700488	14.6662	1.16632	-0.57573
TA56590_4081	TA56590_4081	14.6641	1.16626	0
TC214380	TC214380	14.6224	1.16502	-4.54443e-38
LKT1	X96390	14.6127	1.16473	-1.11684e-23
BF176457	BF176457	14.6053	1.16451	-0.1186
TA38654_4081	TA38654_4081	14.5991	1.16433	-1.50726e-20
BT014484	BT014484	14.5496	1.16285	0
TA42580_4081	TA42580_4081	14.5207	1.16199	0
TA54883_4081	TA54883_4081	14.5076	1.1616	-0.26985
CN641308	CN641308	14.502	1.16143	0
BW689847	BW689847	14.4821	1.16083	-5.54272e-18
DB726539	DB726539	14.474	1.16059	0
AW737551	AW737551	14.4656	1.16034	-0.11939
AW032656	AW032656	14.46	1.16017	0
AW217958	AW217958	14.4111	1.1587	-0.52026
AW649598	AW649598	14.3917	1.15811	-4.48416e-44
AK247345	AK247345	14.3846	1.1579	-0.17
AW038751	AW038751	14.3263	1.15614	-0.48718
BG132459	BG132459	14.2805	1.15474	-2.65063e-12
TA35839_4081	TA35839_4081	14.2733	1.15452	0
BI422361	BI422361	14.233	1.1533	0
THT7-1	AK246377	14.2131	1.15269	0
TA41971_4081	TA41971_4081	14.1931	1.15208	-1.1922e-28
BT014139	BT014139	14.1246	1.14998	-0.28485
TA55123_4081	TA55123_4081	14.0349	1.14721	0
BT013147	BT013147	14.007	1.14635	-0.1818
LOC544060	X55681	13.9917	1.14587	-4.10835e-18
BP897241	BP897241	13.9875	1.14574	0
DB687252	DB687252	13.9648	1.14503	-0.55593
AI485485	AI485485	13.945	1.14442	0
BP894972	BP894972	13.9432	1.14436	-1.23481e-18
TC209945	TC209945	13.9025	1.14309	-0.89696
BI421412	BI421412	13.8878	1.14263	-1.85392e-42
AK247978	AK247978	13.8582	1.14171	-2.02232e-13
NP000223	NP000223	13.8556	1.14162	-0.10217
AI897453	AI897453	13.8223	1.14058	0
TA50423_4081	TA50423_4081	13.8213	1.14055	0
BT013283	BT013283	13.8168	1.14041	-0.08949
TA37081_4081	TA37081_4081	13.7869	1.13947	0
DB720519	DB720519	13.7847	1.1394	0
TA36165_4081	TA36165_4081	13.7501	1.13831	0
AI771879	AI771879	13.7187	1.13731	-4.13383e-43
BI208039	BI208039	13.6987	1.13668	-4.0779e-09
DB721162	DB721162	13.6357	1.13468	-2.69977e-15
TA40531_4081	TA40531_4081	13.6183	1.13412	0
TA51573_4081	TA51573_4081	13.5918	1.13328	0
TC207900	TC207900	13.5381	1.13156	0
BI422201	BI422201	13.5324	1.13138	0
AJ785041	AJ785041	13.5056	1.13051	-2.59661e-29
BI208154	BI208154	13.4514	1.12877	0
TA49618_4081	TA49618_4081	13.4477	1.12865	-4.06298e-15
TA48654_4081	TA48654_4081	13.4226	1.12784	0
BG713794	BG713794	13.4021	1.12717	-1.4013e-45
BP910415	BP910415	13.397	1.12701	0
TC214947	TC214947	13.3424	1.12523	0
BG642972	BG642972	13.3123	1.12425	0
TA53216_4081	TA53216_4081	13.2992	1.12382	-0.39337
LeDES	AF317515	13.2816	1.12325	0
Wfi1	AF148534	13.251	1.12225	0
TA54484_4081	TA54484_4081	13.2349	1.12172	-3.91428e-18
TA57076_4081	TA57076_4081	13.2336	1.12168	-0.10477
LOC543510	BI204254	13.2112	1.12094	0
DB711281	DB711281	13.1801	1.11992	0
BI930767	BI930767	13.1715	1.11963	0
TA44220_4081	TA44220_4081	13.1638	1.11938	-0.2888
SCL	AK247733	13.1185	1.11788	0
BT014382	BT014382	13.1168	1.11783	0
ES893667	ES893667	13.1099	1.1176	0
TA53235_4081	TA53235_4081	13.0478	1.11554	0
AW625659	AW625659	13.0351	1.11511	0
DB699398	DB699398	13.0141	1.11442	-0.24385
BE432298	BE432298	13.0091	1.11425	-1.09874e-16
DB727368	DB727368	12.9843	1.11342	0
AI486313	AI486313	12.9755	1.11312	0
AI483537	AI483537	12.9661	1.11281	-8.90525e-12
ES895556	ES895556	12.9584	1.11255	-9.22134e-25
AW218535	AW218535	12.9387	1.11189	-0.8955
BT014449	BT014449	12.9105	1.11094	-2.71602e-40
BT013923	BT013923	12.8689	1.10954	0
BF097290	BF097290	12.8062	1.10742	-1.76709e-32
AW651130	AW651130	12.7241	1.10463	-0.06736
AK246273	AK246273	12.7093	1.10412	-1.26656e-08
BW685765	BW685765	12.6807	1.10314	-0.1429
BM535000	BM535000	12.673	1.10288	0
AW455283	AW455283	12.6662	1.10265	-4.2841e-12
IAA9	DB713292	12.665	1.1026	-1.08706e-06
AW032380	AW032380	12.6594	1.10241	0
TA54792_4081	TA54792_4081	12.6439	1.10188	-5.12267e-14
AI487343	AI487343	12.6386	1.1017	-0.00013
EG553201	EG553201	12.5965	1.10025	-8.87043e-29
DV105561	DV105561	12.5911	1.10006	0
AI782064	AI782064	12.5885	1.09997	-3e-05
DB719286	DB719286	12.5562	1.09886	0
TA40677_4081	TA40677_4081	12.554	1.09878	-7.81576e-06
TA36989_4081	TA36989_4081	12.549	1.09861	0
BG631015	BG631015	12.5314	1.098	-4.1909e-15
BG123295	BG123295	12.4577	1.09544	0
TA55864_4081	TA55864_4081	12.4367	1.0947	-9.38317e-10
TA53248_4081	TA53248_4081	12.4002	1.09343	-0.12721
AW650868	AW650868	12.3936	1.0932	-0.01374
AW621644	AW621644	12.3866	1.09295	-0.38572
SlNAC1	AY498713	12.3557	1.09187	0
BG129668	BG129668	12.329	1.09093	0
EG553850	EG553850	12.3267	1.09085	0
BP898542	BP898542	12.3261	1.09082	-5.79043e-11
BG628273	BG628273	12.2842	1.08935	-3.08256e-37
BW688181	BW688181	12.1995	1.08634	-1.51332e-08
AW442723	AW442723	12.1499	1.08457	-1.10285e-18
DB684015	DB684015	12.1208	1.08353	0
TA44005_4081	TA44005_4081	12.0954	1.08262	-4e-05
BT014226	BT014226	12.0915	1.08248	-0.00013
DV935770	DV935770	12.077	1.08196	-0.43041
BI934878	BI934878	12.0608	1.08137	-1.8016e-31
DB712834	DB712834	12.0513	1.08103	0
AI778467	AI778467	12.0497	1.08098	0
DB692003	DB692003	12.0476	1.0809	-1.88306e-34
AW029992	AW029992	12.0194	1.07988	-9.39711e-41
TA50856_4081	TA50856_4081	11.992	1.07889	-0.02722
BE434909	BE434909	11.9869	1.07871	0
EG553932	EG553932	11.9609	1.07776	0
TA56165_4081	TA56165_4081	11.933	1.07675	-9.47239e-13
BM410973	BM410973	11.9247	1.07645	-0.0001
THT1-3	EG553796	11.8731	1.07456	-1.93586e-22
TA54434_4081	TA54434_4081	11.8476	1.07363	-4.86875e-12
BT013255	BT013255	11.8036	1.07202	-2.88629e-17
CD003407	CD003407	11.7882	1.07145	0
LOC543607	AF154003	11.7793	1.07112	0
TA55293_4081	TA55293_4081	11.7759	1.07099	0
LOC778321	AB211525	11.7424	1.06976	0
AI484902	AI484902	11.7285	1.06924	-0.00263
DB696637	DB696637	11.726	1.06915	0
TA55334_4081	TA55334_4081	11.7179	1.06885	0
TC205708	TC205708	11.7063	1.06842	-1.22457e-19
BW692319	BW692319	11.7047	1.06836	0
DB684938	DB684938	11.6742	1.06723	-0.3679
AW443660	AW443660	11.654	1.06647	-0.15188
LOC544042	U89256	11.6294	1.06556	0
TA48674_4081	TA48674_4081	11.6154	1.06503	-1.64752e-27
AI485559	AI485559	11.5838	1.06385	-8.75005e-07
BG626553	BG626553	11.568	1.06326	-0.00947
BI211052	BI211052	11.557	1.06285	-0.30377
DV935861	DV935861	11.533	1.06194	0
TA55506_4081	TA55506_4081	11.53	1.06183	-0.87532
AK248040	AK248040	11.509	1.06104	0
BI206915	BI206915	11.504	1.06085	0
EY506435	EY506435	11.4518	1.05887	0
AW033273	AW033273	11.4464	1.05867	-1.34884e-27
AW035197	AW035197	11.438	1.05835	-9.33467e-07
AI489524	AI489524	11.4263	1.0579	-0.81178
DB719896	DB719896	11.424	1.05782	-1.34139e-13
TA46352_4081	TA46352_4081	11.4118	1.05736	0
TA52639_4081	TA52639_4081	11.4062	1.05714	-2.1393e-07
BP876574	BP876574	11.4037	1.05705	-3.97837e-18
XTH16	AK246244	11.3993	1.05688	0
BI929750	BI929750	11.3961	1.05675	-0.60104
TA36707_4081	TA36707_4081	11.3867	1.0564	0
TA54925_4081	TA54925_4081	11.3715	1.05582	0
ES891450	ES891450	11.3585	1.05532	0
BI423015	BI423015	11.346	1.05484	0
AI773320	AI773320	11.3341	1.05439	0
BI421885	BI421885	11.2978	1.05299	0
TA38596_4081	TA38596_4081	11.2968	1.05296	0
THM16	X99210	11.2818	1.05238	-0.00011
AK247979	AK247979	11.2756	1.05214	0
AW039265	AW039265	11.2742	1.05209	-2.07612e-07
AW217918	AW217918	11.2679	1.05184	-0.82568
BG630230	BG630230	11.264	1.05169	-0.45089
ES894593	ES894593	11.2322	1.05046	0
BG126157	BG126157	11.2282	1.05031	-7.51408e-31
BI208695	BI208695	11.2239	1.05014	0
EG553634	EG553634	11.2113	1.04966	0
DB719214	DB719214	11.189	1.04879	0
BI921692	BI921692	11.182	1.04852	0
BW686696	BW686696	11.1724	1.04815	-3.78854e-12
TA56135_4081	TA56135_4081	11.1614	1.04772	-5.3697e-12
BF113874	BF113874	11.1577	1.04757	0
AK247382	AK247382	11.1523	1.04736	-5.29545e-20
XOPG1	AF138858	11.1509	1.04731	-2.9901e-31
DB715979	DB715979	11.1496	1.04726	-1.87103e-06
DB705586	DB705586	11.1348	1.04668	0
BI422137	BI422137	11.1266	1.04636	-4.82501e-16
BI933861	BI933861	11.0954	1.04514	-0.46083
BI421672	BI421672	11.0884	1.04487	0
LeFad7	AY157317	11.065	1.04395	0
WRKYIId-1	AY157059	11.0617	1.04382	0
BI421679	BI421679	11.0121	1.04187	0
BT013574	BT013574	10.9923	1.04109	0
BI922585	BI922585	10.9904	1.04101	-0.23646
BP880078	BP880078	10.9636	1.03995	0
TA47633_4081	TA47633_4081	10.9549	1.03961	-0.00058
AI774397	AI774397	10.9507	1.03944	-0.96383
DB726719	DB726719	10.9481	1.03934	-1.49673e-19
DV105521	DV105521	10.942	1.0391	0
TA50256_4081	TA50256_4081	10.9018	1.0375	-1.69091e-19
TA56058_4081	TA56058_4081	10.8732	1.03636	-7.18249e-33
BI421208	BI421208	10.8501	1.03544	-1.37858e-24
DB694804	DB694804	10.8391	1.03499	-5.91326e-16
EG554040	EG554040	10.8147	1.03402	-4.93259e-18
EG553550	EG553550	10.8145	1.03401	0
DB708609	DB708609	10.813	1.03395	-7.80519e-10
AJ785227	AJ785227	10.7898	1.03301	-3.02205e-23
BT013540	BT013540	10.7872	1.03291	-4.02858e-22
AF116870	AF116870	10.7786	1.03256	-0.29546
DV935911	DV935911	10.7272	1.03049	-0.65002
AI487484	AI487484	10.6989	1.02934	-3.61718e-36
BP888178	BP888178	10.6935	1.02912	-1.07183e-20
psi14B	AJ459816	10.693	1.0291	0
BI923022	BI923022	10.6093	1.02569	0
BP906667	BP906667	10.6056	1.02554	-0.44403
AW735938	AW735938	10.5549	1.02346	0
AW031340	AW031340	10.5546	1.02344	-0.88557
TA38653_4081	TA38653_4081	10.5525	1.02335	0
BG132077	BG132077	10.5367	1.02271	-2.07639e-19
BE354446	BE354446	10.5064	1.02146	-0.73829
AW033818	AW033818	10.4907	1.0208	0
DB679961	DB679961	10.4907	1.0208	-0.67671
BI922846	BI922846	10.4853	1.02058	-0.17246
CK348286	CK348286	10.4474	1.01901	0
AI896377	AI896377	10.4443	1.01888	0
DV104901	DV104901	10.4408	1.01873	-1.2988e-15
AW029730	AW029730	10.4405	1.01872	0
BI921508	BI921508	10.4281	1.01821	-1.38797e-10
TA53350_4081	TA53350_4081	10.4189	1.01782	0
DB683517	DB683517	10.4183	1.0178	0
AW092456	AW092456	10.4146	1.01764	-4.35714e-17
TA55689_4081	TA55689_4081	10.4099	1.01745	0
DB683947	DB683947	10.4034	1.01717	-0.34889
TA36689_4081	TA36689_4081	10.3989	1.01699	0
TA44909_4081	TA44909_4081	10.3928	1.01673	-3.91327e-22
BT014426	BT014426	10.3746	1.01597	0
DB712357	DB712357	10.3594	1.01534	-1.4013e-45
AW033778	AW033778	10.3358	1.01435	0
LOC780562	M83320	10.2961	1.01267	-1.95333e-16
AI489187	AI489187	10.2917	1.01249	0
TA39062_4081	TA39062_4081	10.2842	1.01217	0
TBG7	AF154422	10.2818	1.01207	0
AW429083	AW429083	10.2681	1.01149	-4.4501e-37
ES895938	ES895938	10.2652	1.01137	-4.1088e-10
TA37439_4081	TA37439_4081	10.2411	1.01035	0
ES890964	ES890964	10.2363	1.01014	-0.59925
DB692013	DB692013	10.2265	1.00973	-0.1794
AI489691	AI489691	10.2099	1.00902	0
BI923665	BI923665	10.2038	1.00876	-0.07516
BP880782	BP880782	10.2001	1.0086	-1.48839e-10
TA56048_4081	TA56048_4081	10.1992	1.00857	-0.00358
AW623798	AW623798	10.1982	1.00852	-0.01648
BG735252	BG735252	10.1981	1.00852	-1.99119e-13
AW224442	AW224442	10.197	1.00847	-0.99367
LOC543633	AF203481	10.1687	1.00727	0
AI486000	AI486000	10.1686	1.00726	0
BT014349	BT014349	10.1518	1.00654	0
BF114236	BF114236	10.1359	1.00586	0
BE431711	BE431711	10.0727	1.00314	0
TA53394_4081	TA53394_4081	10.0651	1.00282	-1.6656e-32
BT013407	BT013407	10.06	1.0026	0
BG128117	BG128117	10.0562	1.00243	0
AW737374	AW737374	10.0399	1.00173	-7.4943e-25
BI422125	BI422125	10.0377	1.00163	-0.01501
BF114228	BF114228	10.0238	1.00103	0
TA56163_4081	TA56163_4081	10.01	1.00043	0
CK714819	CK714819	10.0055	1.00024	-1.26681e-06
DY523780	DY523780	9.99869	0.99994	-3.39548e-13
TA49819_4081	TA49819_4081	9.98202	0.99922	-4.46036e-07
BG129721	BG129721	9.97156	0.99876	-9.75341e-12
BI204050	BI204050	9.96238	0.99836	-8e-05
AW621164	AW621164	9.96067	0.99829	0
BP890349	BP890349	9.95889	0.99821	0
AJ319987	AJ319987	9.94714	0.9977	-0.5274
GRAS16	DQ399832	9.93518	0.99718	-0.99369
TA35929_4081	TA35929_4081	9.93518	0.99718	-0.99369
AK248029	AK248029	9.93518	0.99718	-0.99369
BI926814	BI926814	9.93518	0.99718	-0.99369
DB681454	DB681454	9.93518	0.99718	-0.99369
BT013600	BT013600	9.93518	0.99718	-0.99369
BE435032	BE435032	9.93518	0.99718	-0.99369
spe4	AJ606077	9.93518	0.99718	-0.99369
AK247606	AK247606	9.93518	0.99718	-0.99369
CK715483	CK715483	9.93518	0.99718	-0.99369
TA40404_4081	TA40404_4081	9.93518	0.99718	-0.99369
TA37131_4081	TA37131_4081	9.93518	0.99718	-0.99369
TA56332_4081	TA56332_4081	9.92578	0.99676	-0.54942
AI489334	AI489334	9.90981	0.99607	0
AW931572	AW931572	9.90578	0.99589	0
BT013380	BT013380	9.86372	0.99404	0
BG126180	BG126180	9.85587	0.9937	-0.00547
AW029973	AW029973	9.84565	0.99324	-5.60519e-45
AI485068	AI485068	9.84445	0.99319	-0.0025
TA37834_4081	TA37834_4081	9.841	0.99304	0
DB707935	DB707935	9.82181	0.99219	0
BW686347	BW686347	9.78394	0.99051	-7.85648e-12
BG135220	BG135220	9.77706	0.99021	-5e-05
BT013418	BT013418	9.77266	0.99001	-1.44392e-16
BT014169	BT014169	9.76611	0.98972	0
AGP-1c	X99148	9.73971	0.98855	-1.51918e-21
BP887635	BP887635	9.73116	0.98816	-2.38669e-41
EG553751	EG553751	9.68527	0.98611	-0.32627
DB693453	DB693453	9.68242	0.98598	0
TA55890_4081	TA55890_4081	9.66168	0.98505	-0.70193
AI488645	AI488645	9.66113	0.98503	0
TA53615_4081	TA53615_4081	9.65375	0.9847	0
BW689227	BW689227	9.63916	0.98404	-0.67467
DB681150	DB681150	9.61839	0.9831	0
BI422873	BI422873	9.61778	0.98308	0
BI203223	BI203223	9.61305	0.98286	-3.66423e-38
TC214521	TC214521	9.61017	0.98273	-1.09019e-37
DB681906	DB681906	9.6092	0.98269	-0.96078
AW623362	AW623362	9.57303	0.98105	-0.00358
TA56625_4081	TA56625_4081	9.56666	0.98076	0
DB721870	DB721870	9.56639	0.98075	0
TA47153_4081	TA47153_4081	9.54106	0.9796	0
TA36572_4081	TA36572_4081	9.51871	0.97858	0
BI924750	BI924750	9.51631	0.97847	-0.28448
AW032968	AW032968	9.50676	0.97803	-0.05884
ES894106	ES894106	9.50668	0.97803	-2.89941e-29
DB712178	DB712178	9.50513	0.97796	0
BI932154	BI932154	9.50293	0.97786	-4.48416e-44
TA57051_4081	TA57051_4081	9.49529	0.97751	-4.59063e-13
TC215751	TC215751	9.48334	0.97696	0
BM412833	BM412833	9.46859	0.97629	0
BP909911	BP909911	9.43682	0.97483	0
PLDb2	AY013256	9.41499	0.97382	0
BT014414	BT014414	9.41182	0.97367	0
BE354551	BE354551	9.41021	0.9736	-0.76775
BI931860	BI931860	9.40827	0.97351	-7.19305e-09
BI208459	BI208459	9.40091	0.97317	0
TA50169_4081	TA50169_4081	9.37632	0.97203	0
TA54524_4081	TA54524_4081	9.36572	0.97154	0
TA52385_4081	TA52385_4081	9.3606	0.9713	0
BE450081	BE450081	9.35708	0.97114	-5.95314e-18
AI490218	AI490218	9.35218	0.97091	0
BI422074	BI422074	9.34201	0.97044	-2.11086e-27
BF113678	BF113678	9.33999	0.97035	-0.00049
DB687225	DB687225	9.33721	0.97022	-0.00137
TA56300_4081	TA56300_4081	9.32783	0.96978	0
Le3OH-1	AB010991	9.32661	0.96972	-2.48662e-28
TA40057_4081	TA40057_4081	9.32287	0.96955	0
BF052119	BF052119	9.31944	0.96939	-0.27492
BG627719	BG627719	9.31929	0.96938	-7.18866e-43
adc1	AJ871577	9.30749	0.96883	0
TA54805_4081	TA54805_4081	9.27011	0.96708	-0.00033
tXET-B1	X82685	9.26568	0.96688	0
TA56994_4081	TA56994_4081	9.21432	0.96446	-1.38648e-35
CK468696	CK468696	9.20353	0.96395	0
AI486796	AI486796	9.20278	0.96392	0
ACS2	M34289	9.19138	0.96338	0
TC210715	TC210715	9.18682	0.96317	-4.29231e-11
TA50269_4081	TA50269_4081	9.18416	0.96304	0
TC204915	TC204915	9.18255	0.96296	-0.00339
BI921407	BI921407	9.16544	0.96215	0
DV104879	DV104879	9.1531	0.96157	-3.11649e-42
BG629203	BG629203	9.11887	0.95994	-4.82983e-10
BI422208	BI422208	9.11023	0.95953	0
TA56617_4081	TA56617_4081	9.10104	0.95909	-2.38221e-44
DB718251	DB718251	9.0988	0.95898	-0.00062
AW030369	AW030369	9.09827	0.95896	0
DV104040	DV104040	9.0808	0.95812	-5.93493e-37
BW689515	BW689515	9.07016	0.95762	-0.0069
AI781905	AI781905	9.05898	0.95708	0
BI931972	BI931972	9.04469	0.95639	0
DB726715	DB726715	9.03247	0.95581	0
BE450197	BE450197	9.02126	0.95527	-0.00015
BP902564	BP902564	8.98124	0.95334	-0.05582
TC213462	TC213462	8.97261	0.95292	-6.34829e-27
BP908574	BP908574	8.96843	0.95272	-0.13226
BF113898	BF113898	8.96719	0.95266	0
NP1348703	NP1348703	8.96088	0.95235	-0.58238
TA55790_4081	TA55790_4081	8.94824	0.95174	0
DB705951	DB705951	8.93584	0.95114	-0.93251
AI780080	AI780080	8.9349	0.95109	0
BI422367	BI422367	8.93374	0.95103	0
DB722583	DB722583	8.93232	0.95096	-0.00434
EG553458	EG553458	8.93051	0.95088	0
BT013074	BT013074	8.92252	0.95049	-0.79325
AI896328	AI896328	8.91236	0.94999	-5.85565e-06
TA53456_4081	TA53456_4081	8.91168	0.94996	-0.01628
DB727535	DB727535	8.90887	0.94982	-0.42072
BI210284	BI210284	8.90286	0.94953	0
BI924430	BI924430	8.9014	0.94946	-1.05189e-16
DB705573	DB705573	8.89619	0.9492	-3.61246e-30
TA39343_4081	TA39343_4081	8.89241	0.94902	0
AW094474	AW094474	8.87618	0.94823	-0.01413
BI422931	BI422931	8.87575	0.94821	0
DB686193	DB686193	8.8665	0.94775	-3.09871e-13
BI206837	BI206837	8.86456	0.94766	-0.04884
EG553964	EG553964	8.84778	0.94683	0
TA40890_4081	TA40890_4081	8.83173	0.94605	0
NP9287587	NP9287587	8.82842	0.94588	-0.59511
BI931437	BI931437	8.82584	0.94576	-0.67872
DY523888	DY523888	8.81538	0.94524	-2.88507e-35
TA51327_4081	TA51327_4081	8.8148	0.94521	-0.00435
TC201483	TC201483	8.80746	0.94485	0
DB708488	DB708488	8.80277	0.94462	0
AK247480	AK247480	8.79125	0.94405	0
AW034660	AW034660	8.77403	0.9432	0
AI781712	AI781712	8.76813	0.94291	0
BI207827	BI207827	8.75493	0.94225	0
TA56174_4081	TA56174_4081	8.74367	0.94169	-7.44124e-07
TA56807_4081	TA56807_4081	8.69595	0.93932	-0.59647
TA54313_4081	TA54313_4081	8.68961	0.939	-0.00019
TA50460_4081	TA50460_4081	8.68592	0.93882	-6.98177e-06
BG126245	BG126245	8.67859	0.93845	0
BP884927	BP884927	8.67379	0.93821	-0.47032
DY523490	DY523490	8.65059	0.93705	-7.53165e-16
AI772248	AI772248	8.6398	0.9365	0
TA49456_4081	TA49456_4081	8.63764	0.93639	0
BE449833	BE449833	8.6285	0.93594	-0.76905
AK247068	AK247068	8.61676	0.93534	0
TA56923_4081	TA56923_4081	8.60038	0.93452	-0.78957
DB716359	DB716359	8.58885	0.93394	-0.36393
DV104064	DV104064	8.52114	0.9305	-0.77372
BE451598	BE451598	8.52111	0.9305	0
ES895308	ES895308	8.49952	0.92939	0
BP902634	BP902634	8.48616	0.92871	0
AI895680	AI895680	8.48416	0.92861	0
BG627964	BG627964	8.45111	0.92691	-1e-05
AI484004	AI484004	8.43699	0.92619	-2.98718e-30
BI203673	BI203673	8.42759	0.9257	0
NRT2;1	AF092655	8.42221	0.92543	-3.90322e-20
TA53516_4081	TA53516_4081	8.4211	0.92537	-2.67722e-21
AJ785329	AJ785329	8.4165	0.92513	-4.22128e-10
BI927924	BI927924	8.41281	0.92494	0
AK224677	AK224677	8.40505	0.92454	0
BI209021	BI209021	8.40182	0.92437	-1.08686e-09
BG643378	BG643378	8.39088	0.92381	-1.51602e-08
TA55563_4081	TA55563_4081	8.38982	0.92375	-0.04441
BP879324	BP879324	8.3826	0.92338	-6e-05
Asc	AJ312131	8.36167	0.92229	0
BP877628	BP877628	8.35505	0.92195	0
AW034855	AW034855	8.3539	0.92189	0
TA54057_4081	TA54057_4081	8.34634	0.9215	0
BG130499	BG130499	8.34263	0.9213	0
AI894490	AI894490	8.32643	0.92046	-1.48975e-23
AW096817	AW096817	8.32425	0.92034	0
CD002299	CD002299	8.315	0.91986	-1.12121e-39
TA35851_4081	TA35851_4081	8.30588	0.91939	0
BW689519	BW689519	8.30528	0.91935	-2.4152e-31
BI928237	BI928237	8.30523	0.91935	0
BP894866	BP894866	8.30241	0.9192	0
DB713380	DB713380	8.28956	0.91853	-0.72181
DB708495	DB708495	8.25441	0.91669	-0.23675
BI423238	BI423238	8.2142	0.91457	0
BI925563	BI925563	8.20575	0.91412	0
AI782542	AI782542	8.20347	0.914	-0.2397
BI934894	BI934894	8.20091	0.91386	-3e-05
BF097514	BF097514	8.18484	0.91301	-1.4013e-45
AW034080	AW034080	8.17445	0.91246	-8.94773e-31
ES891191	ES891191	8.17056	0.91225	-4.07778e-43
BI421888	BI421888	8.16132	0.91176	0
AI486543	AI486543	8.12652	0.9099	0
TA43991_4081	TA43991_4081	8.11989	0.90955	-0.85605
DB714798	DB714798	8.10763	0.90889	-1.4013e-44
TA54345_4081	TA54345_4081	8.09945	0.90846	-5.23556e-08
TA38732_4081	TA38732_4081	8.09884	0.90842	0
AW648554	AW648554	8.08559	0.90771	-0.17115
AK247593	AK247593	8.08277	0.90756	-1.31082e-31
CB214934	CB214934	8.07759	0.90728	-0.18082
BP894518	BP894518	8.06664	0.90669	0
BT013501	BT013501	8.05859	0.90626	0
L24022	L24022	8.05485	0.90606	-0.42077
BG128320	BG128320	8.04943	0.90576	0
AW037755	AW037755	8.04764	0.90567	-0.00278
BG132078	BG132078	8.0455	0.90555	-2.54538e-07
TA55278_4081	TA55278_4081	8.04284	0.90541	0
BG631750	BG631750	8.0297	0.9047	-0.05102
AI897866	AI897866	8.02786	0.9046	-2.74198e-27
AK247077	AK247077	8.02389	0.90438	0
BP887931	BP887931	8.01786	0.90406	-1.99581e-25
AI779304	AI779304	7.9915	0.90263	0
BI925257	BI925257	7.99084	0.90259	-7.00375e-06
DB698329	DB698329	7.98575	0.90232	-9.60965e-07
TA55533_4081	TA55533_4081	7.96496	0.90118	-0.00162
BI209007	BI209007	7.96037	0.90093	-0.19449
AI486649	AI486649	7.93752	0.89968	0
BW689281	BW689281	7.92922	0.89923	-0.62218
LeAAP2	AF013280	7.9022	0.89775	0
DB695777	DB695777	7.89366	0.89728	0
BE460026	BE460026	7.88856	0.897	-0.6831
BG629397	BG629397	7.88854	0.897	-1.4013e-45
AI774692	AI774692	7.88429	0.89676	0
BE344466	BE344466	7.87193	0.89608	-2.13139e-17
AI484881	AI484881	7.86879	0.89591	-0.356
BI923563	BI923563	7.86808	0.89587	-9.18753e-13
BI931281	BI931281	7.86727	0.89582	-0.70454
BE433183	BE433183	7.86579	0.89574	-1.15097e-18
DB723944	DB723944	7.86468	0.89568	0
BM410725	BM410725	7.86087	0.89547	0
AK247342	AK247342	7.86002	0.89542	0
DV104500	DV104500	7.84653	0.89468	0
BE353382	BE353382	7.84647	0.89467	-0.82243
TC209768	TC209768	7.83681	0.89414	-0.33641
X83420	X83420	7.83642	0.89412	0
TA56586_4081	TA56586_4081	7.83397	0.89398	-0.59331
AK247974	AK247974	7.83384	0.89397	0
DB714312	DB714312	7.83359	0.89396	0
AI485877	AI485877	7.83301	0.89393	0
BT013296	BT013296	7.82446	0.89345	-0.65278
BP904502	BP904502	7.79823	0.892	-1.06082e-10
BG124600	BG124600	7.79177	0.89164	0
BF113833	BF113833	7.77316	0.8906	-0.00914
TA56106_4081	TA56106_4081	7.75569	0.88962	-9.1387e-39
BF051236	BF051236	7.74435	0.88898	0
ES893848	ES893848	7.73716	0.88858	0
TA53918_4081	TA53918_4081	7.73434	0.88842	-0.24374
TA38785_4081	TA38785_4081	7.73387	0.8884	-1.17643e-06
AI485413	AI485413	7.72774	0.88805	0
AW933754	AW933754	7.72655	0.88799	-0.61523
BW689576	BW689576	7.70733	0.8869	0
BT014063	BT014063	7.70539	0.88679	-8.358e-29
TC215200	TC215200	7.70535	0.88679	-1.79432e-13
BG125372	BG125372	7.70121	0.88656	0
TA55686_4081	TA55686_4081	7.68918	0.88588	0
BG127794	BG127794	7.67293	0.88496	0
TA52145_4081	TA52145_4081	7.67063	0.88483	0
BW686476	BW686476	7.65465	0.88393	0
TA41406_4081	TA41406_4081	7.65277	0.88382	0
AI780302	AI780302	7.64732	0.88351	-8.58437e-10
TA41228_4081	TA41228_4081	7.64194	0.8832	0
TA56810_4081	TA56810_4081	7.64078	0.88314	-5.37089e-32
AW033860	AW033860	7.63652	0.8829	0
TA37478_4081	TA37478_4081	7.58486	0.87995	0
AW929223	AW929223	7.58337	0.87986	-0.70504
DB714294	DB714294	7.57358	0.8793	-0.0046
TA37095_4081	TA37095_4081	7.56188	0.87863	-0.00012
BI210052	BI210052	7.56112	0.87859	0
BP887865	BP887865	7.5603	0.87854	-0.00209
BI422984	BI422984	7.55104	0.87801	0
DB719159	DB719159	7.55032	0.87797	0
TA41792_4081	TA41792_4081	7.55012	0.87795	0
AI771098	AI771098	7.5474	0.8778	0
AI772843	AI772843	7.53504	0.87709	0
EG553392	EG553392	7.53103	0.87685	0
TA52539_4081	TA52539_4081	7.52857	0.87671	0
TA53364_4081	TA53364_4081	7.52843	0.8767	-7.05832e-06
DB689517	DB689517	7.51549	0.87596	0
AW217936	AW217936	7.49714	0.8749	0
DB720692	DB720692	7.4964	0.87485	0
BP891463	BP891463	7.4947	0.87475	0
TA55288_4081	TA55288_4081	7.49428	0.87473	0
TA55280_4081	TA55280_4081	7.4755	0.87364	0
BI921834	BI921834	7.46809	0.87321	0
BM411102	BM411102	7.44911	0.8721	0
EG553596	EG553596	7.44768	0.87202	0
BM535255	BM535255	7.44423	0.87182	0
ES896131	ES896131	7.4233	0.8706	-0.99354
AI776342	AI776342	7.41692	0.87022	0
AW621399	AW621399	7.41617	0.87018	0
TC216599	TC216599	7.39462	0.86892	-5.22447e-11
tm-1^GCR26	AB287297	7.39147	0.86873	-0.00236
AI782046	AI782046	7.36547	0.8672	-3.99888e-09
AI779441	AI779441	7.33869	0.86562	0
AW040879	AW040879	7.3384	0.8656	-9.19672e-42
AW217762	AW217762	7.33298	0.86528	0
AI486871	AI486871	7.3278	0.86497	-2.81486e-15
BG129934	BG129934	7.32344	0.86472	0
TA52167_4081	TA52167_4081	7.30914	0.86387	-1.01734e-42
BI209353	BI209353	7.3067	0.86372	0
TA54516_4081	TA54516_4081	7.30575	0.86366	-1.17702e-10
BG735381	BG735381	7.28964	0.86271	-4.52418e-20
BI210483	BI210483	7.28618	0.8625	0
BF097523	BF097523	7.28454	0.8624	0
AK246596	AK246596	7.27416	0.86178	0
TA53647_4081	TA53647_4081	7.24106	0.8598	0
AI898951	AI898951	7.2344	0.8594	0
9612	X55193	7.22783	0.85901	0
BP887560	BP887560	7.2274	0.85898	0
BW692278	BW692278	7.18151	0.85622	0
DB710430	DB710430	7.15877	0.85484	0
BI423014	BI423014	7.13927	0.85365	0
TC194978	TC194978	7.12565	0.85282	0
AI773381	AI773381	7.12271	0.85265	-0.04891
DB688954	DB688954	7.11389	0.85211	-0.0445
TA53812_4081	TA53812_4081	7.11161	0.85197	0
TA56989_4081	TA56989_4081	7.10595	0.85162	-4.25861e-17
DB726404	DB726404	7.09954	0.85123	-0.45763
TA54786_4081	TA54786_4081	7.09605	0.85102	-4.53159e-10
TC215422	TC215422	7.09511	0.85096	-0.06593
DV105377	DV105377	7.09277	0.85082	0
BI934313	BI934313	7.091	0.85071	-0.04812
BI210807	BI210807	7.07387	0.84966	0
AJ785497	AJ785497	7.07031	0.84944	-0.75876
AJ785065	AJ785065	7.05161	0.84829	-5.73589e-09
AW216961	AW216961	7.03835	0.84747	-0.00037
BI203990	BI203990	7.03603	0.84733	0
AI484753	AI484753	7.03461	0.84724	0
BI926959	BI926959	7.02726	0.84679	-0.94748
AI896109	AI896109	7.02435	0.84661	0
DB720006	DB720006	7.02367	0.84656	0
BG124132	BG124132	7.00255	0.84526	-3.04432e-41
BI933488	BI933488	6.9913	0.84456	0
TA49668_4081	TA49668_4081	6.98151	0.84395	0
AW650462	AW650462	6.98077	0.8439	-0.01253
DB714303	DB714303	6.9801	0.84386	-2.78374e-20
TA40258_4081	TA40258_4081	6.9774	0.84369	-0.40311
BI929594	BI929594	6.97696	0.84367	-0.418
TA48980_4081	TA48980_4081	6.96353	0.84283	-7.26603e-29
BG126047	BG126047	6.94655	0.84177	-1.42527e-09
AI488762	AI488762	6.94613	0.84174	-0.00906
BG125734	BG125734	6.94606	0.84174	-1.89392e-06
AK247713	AK247713	6.93636	0.84113	-5.64061e-12
BI932873	BI932873	6.93117	0.84081	-0.45387
AI484581	AI484581	6.93052	0.84077	-4.02512e-09
AI772146	AI772146	6.93	0.84073	-5.0272e-17
AK248030	AK248030	6.92507	0.84042	-4.92063e-28
AW035696	AW035696	6.92188	0.84022	0
BI209448	BI209448	6.92123	0.84018	0
BG124800	BG124800	6.91537	0.83982	-0.5758
AW031406	AW031406	6.91286	0.83966	-4.54268e-22
DB684305	DB684305	6.91002	0.83948	-2.54713e-08
AK247844	AK247844	6.90839	0.83938	0
BI927757	BI927757	6.90549	0.83919	0
AI897513	AI897513	6.90542	0.83919	-8.37075e-39
BP888802	BP888802	6.90079	0.8389	0
AI486541	AI486541	6.89467	0.83851	-0.01096
BP880918	BP880918	6.88371	0.83782	-0.62084
ES894869	ES894869	6.87458	0.83725	0
CB751556	CB751556	6.86728	0.83678	-1.4155e-06
EG553901	EG553901	6.8479	0.83556	0
ACI19	DB715232	6.83393	0.83467	0
TA36198_4081	TA36198_4081	6.82742	0.83426	-0.936
DB692542	DB692542	6.82476	0.83409	-4.16061e-13
BP894231	BP894231	6.80906	0.83309	-0.82569
DV104746	DV104746	6.80281	0.83269	0
BP907916	BP907916	6.78903	0.83181	-0.1545
BG125252	BG125252	6.78564	0.83159	0
BG125457	BG125457	6.7849	0.83154	-8.16468e-09
BP881656	BP881656	6.77398	0.83084	-0.04553
DV103646	DV103646	6.76986	0.83058	0
BP884792	BP884792	6.76412	0.83021	-7.25935e-28
TA55913_4081	TA55913_4081	6.75759	0.82979	-0.64836
AK247541	AK247541	6.75276	0.82948	0
BI421633	BI421633	6.74742	0.82914	-0.77301
DB709618	DB709618	6.73852	0.82856	-1.24509e-37
AI484616	AI484616	6.73414	0.82828	-9.70312e-13
AW216762	AW216762	6.73349	0.82824	-9.60626e-08
TA42317_4081	TA42317_4081	6.73302	0.82821	0
BI422114	BI422114	6.73233	0.82817	0
AK246906	AK246906	6.72986	0.82801	-3.24232e-20
DB699014	DB699014	6.72607	0.82776	0
BI934325	BI934325	6.72077	0.82742	-0.02197
AW621976	AW621976	6.7149	0.82704	-1.27401e-08
X91391	X91391	6.71291	0.82691	-0.65234
BP908224	BP908224	6.70361	0.82631	-1.70958e-43
TA56182_4081	TA56182_4081	6.70297	0.82627	0
AK247985	AK247985	6.69441	0.82571	0
AW216856	AW216856	6.68602	0.82517	-0.0002
DB712536	DB712536	6.68242	0.82493	-1.03539e-07
TA53715_4081	TA53715_4081	6.67775	0.82463	-0.07559
TA39704_4081	TA39704_4081	6.67467	0.82443	0
DB717572	DB717572	6.67437	0.82441	-4.38422e-10
AI895863	AI895863	6.67426	0.8244	-8.40779e-44
AI490247	AI490247	6.66385	0.82373	-7.3782e-26
DV105104	DV105104	6.65593	0.82321	-0.21211
DB698472	DB698472	6.64666	0.8226	0
BG642498	BG642498	6.64012	0.82218	-0.40225
AW219445	AW219445	6.63855	0.82207	-1.45087e-09
LOC543702	AF420477	6.63747	0.822	0
BW689478	BW689478	6.63564	0.82188	0
AW455238	AW455238	6.63547	0.82187	-0.00272
LOC100191122	EU755370	6.63131	0.8216	-3.6714e-43
BI421975	BI421975	6.63	0.82151	0
BG130906	BG130906	6.60802	0.82007	0
BI929450	BI929450	6.59393	0.81914	-3.34467e-07
EG553774	EG553774	6.5928	0.81907	0
TA37417_4081	TA37417_4081	6.58157	0.81833	0
TA38703_4081	TA38703_4081	6.58077	0.81828	0
AI894687	AI894687	6.57372	0.81781	-6.28629e-11
ERF1	AY077626	6.57356	0.8178	-2.97251e-10
TA56389_4081	TA56389_4081	6.56391	0.81716	-0.0048
BW692889	BW692889	6.5635	0.81714	0
BI933521	BI933521	6.56271	0.81708	-0.39622
TA36665_4081	TA36665_4081	6.55936	0.81686	0
AI897954	AI897954	6.55892	0.81683	-8.34863e-15
LOC543813	AY007558	6.55767	0.81675	0
EG553925	EG553925	6.54959	0.81621	0
BG130966	BG130966	6.54471	0.81589	-7.25487e-39
BP877485	BP877485	6.54324	0.81579	-0.45171
TC215175	TC215175	6.53501	0.81525	0
BI933539	BI933539	6.52792	0.81477	0
DB683120	DB683120	6.52708	0.81472	0
AJ785025	AJ785025	6.52203	0.81438	-0.19163
TA49471_4081	TA49471_4081	6.52178	0.81437	0
TA49139_4081	TA49139_4081	6.51946	0.81421	0
DB701781	DB701781	6.51055	0.81362	-0.18034
AK247506	AK247506	6.50568	0.81329	-2.05131e-22
AW626284	AW626284	6.50509	0.81325	0
BT013478	BT013478	6.50227	0.81307	0
AK247051	AK247051	6.50122	0.81299	0
AW030831	AW030831	6.49498	0.81258	-0.94515
BI932560	BI932560	6.49474	0.81256	-4e-05
AI485099	AI485099	6.48866	0.81216	-3.16693e-43
BI935327	BI935327	6.48763	0.81209	-0.29226
BP908162	BP908162	6.48314	0.81179	0
AW625668	AW625668	6.47209	0.81104	-1.46094e-06
TA54585_4081	TA54585_4081	6.46947	0.81087	0
BI209334	BI209334	6.4592	0.81018	0
TA54360_4081	TA54360_4081	6.45353	0.8098	-0.00024
TA53140_4081	TA53140_4081	6.45161	0.80967	0
AW030370	AW030370	6.4493	0.80951	-1.70125e-35
DV935985	DV935985	6.44886	0.80948	-4.24817e-17
BP909384	BP909384	6.44336	0.80911	0
DB715563	DB715563	6.43932	0.80884	-0.00076
BP889626	BP889626	6.43053	0.80825	0
DB719665	DB719665	6.43036	0.80824	-5.25183e-23
AI490870	AI490870	6.4206	0.80758	-2.97557e-25
AW035373	AW035373	6.41976	0.80752	0
TA53066_4081	TA53066_4081	6.41203	0.807	-0.66251
AW035002	AW035002	6.40994	0.80685	-1.36197e-35
ABI3	AY911399	6.402	0.80632	-0.00016
AW934448	AW934448	6.39543	0.80587	-9.8873e-23
BI927712	BI927712	6.38786	0.80536	0
AJ785482	AJ785482	6.38268	0.805	-2.47853e-13
BG133115	BG133115	6.3634	0.80369	-8.71564e-08
BP875613	BP875613	6.35369	0.80303	0
BI205541	BI205541	6.35137	0.80287	0
AI490537	AI490537	6.34615	0.80251	0
AW623626	AW623626	6.34526	0.80245	-0.36763
EG553909	EG553909	6.34453	0.8024	0
TC215438	TC215438	6.34191	0.80222	-0.04509
TA53153_4081	TA53153_4081	6.33676	0.80187	0
EXPA5	AF059489	6.33069	0.80145	-6.87602e-37
TC210827	TC210827	6.32748	0.80123	0
DB721350	DB721350	6.32687	0.80119	0
AI896675	AI896675	6.32104	0.80079	-3.49174e-38
AF211790	AF211790	6.31624	0.80046	0
AI491172	AI491172	6.30981	0.80002	-0.00162
TA43362_4081	TA43362_4081	6.3086	0.79993	0
BI421622	BI421622	6.30448	0.79965	-2.09246e-28
DB722527	DB722527	6.28928	0.7986	-0.03052
TA56199_4081	TA56199_4081	6.28737	0.79847	0
SlGA2ox5	EF441355	6.28555	0.79834	-7.8521e-06
DB726288	DB726288	6.28525	0.79832	-0.47145
BI921428	BI921428	6.28418	0.79825	-9.57367e-42
AI487576	AI487576	6.27569	0.79766	-0.00184
AW031326	AW031326	6.2661	0.797	-5.63004e-36
TA46073_4081	TA46073_4081	6.25524	0.79624	-1.68232e-22
AW030544	AW030544	6.25196	0.79602	-1e-05
BP877854	BP877854	6.25023	0.7959	-1.12425e-14
DB719804	DB719804	6.24873	0.79579	0
DB711969	DB711969	6.24586	0.79559	-7.87016e-19
BI921678	BI921678	6.24555	0.79557	-1.58242e-17
ES895671	ES895671	6.2444	0.79549	-1.52369e-15
BW687137	BW687137	6.24266	0.79537	0
AK247088	AK247088	6.2231	0.79401	-4.2039e-45
BI210885	BI210885	6.21581	0.7935	0
TC198830	TC198830	6.2149	0.79343	0
BI205922	BI205922	6.20943	0.79305	-6.14247e-37
cdkB1	AJ297916	6.20544	0.79277	-0.00291
BI921863	BI921863	6.20428	0.79269	0
AW621193	AW621193	6.20185	0.79252	0
DB707401	DB707401	6.20057	0.79243	0
BT014314	BT014314	6.17779	0.79083	-1.18792e-31
TC214180	TC214180	6.17585	0.7907	-0.64116
BP889514	BP889514	6.17577	0.79069	-3.86046e-07
AI778891	AI778891	6.15685	0.78936	-2.16396e-32
BI422058	BI422058	6.15065	0.78892	-1.46059e-27
AI484047	AI484047	6.14664	0.78864	-1.10558e-38
AJ319986	AJ319986	6.13707	0.78796	-0.01424
BI209116	BI209116	6.13556	0.78785	-0.43998
CK468690	CK468690	6.1153	0.78642	-0.14275
LOC543815	AY007560	6.10708	0.78583	0
AW650086	AW650086	6.10507	0.78569	-2.23197e-06
DB686342	DB686342	6.10115	0.78541	-0.54882
BI209546	BI209546	6.08672	0.78438	0
TA54855_4081	TA54855_4081	6.08544	0.78429	-6e-05
BG123317	BG123317	6.08196	0.78404	-2.89361e-10
BI935697	BI935697	6.07358	0.78345	0
AW032778	AW032778	6.06861	0.78309	0
TA42014_4081	TA42014_4081	6.06705	0.78298	-4.25415e-34
TA54844_4081	TA54844_4081	6.06457	0.7828	-8.53305e-11
BF097966	BF097966	6.06421	0.78277	-2.76899e-22
AW929328	AW929328	6.0638	0.78274	-5.08373e-25
BI924546	BI924546	6.04505	0.7814	-7.68612e-42
CD003152	CD003152	6.02622	0.78004	0
TA56292_4081	TA56292_4081	6.02287	0.7798	-0.00598
TA54389_4081	TA54389_4081	6.01598	0.77931	0
CD003060	CD003060	6.0147	0.77921	0
BE344437	BE344437	6.00962	0.77885	0
TC213774	TC213774	6.00349	0.7784	-0.35437
AI772989	AI772989	6.00344	0.7784	-2.59245e-34
DB711249	DB711249	6.00044	0.77818	-0.4212
TA54448_4081	TA54448_4081	6.00033	0.77818	0
BP908026	BP908026	5.99649	0.7779	0
EG553246	EG553246	5.99212	0.77758	0
ES894962	ES894962	5.98834	0.77731	-3.5684e-08
DB686168	DB686168	5.98824	0.7773	0
BP906761	BP906761	5.98616	0.77715	0
DB710333	DB710333	5.98068	0.77675	0
BG125664	BG125664	5.97574	0.77639	-0.13945
DB718555	DB718555	5.97453	0.7763	0
AI895296	AI895296	5.96212	0.7754	-0.11067
AI897841	AI897841	5.95631	0.77498	-4.63006e-08
AW036528	AW036528	5.95069	0.77457	-2.31354e-41
AW036209	AW036209	5.9502	0.77453	-8.12537e-14
AW928477	AW928477	5.94042	0.77382	-0.2319
BT012799	BT012799	5.93543	0.77345	0
BI935712	BI935712	5.93342	0.77331	0
twi1	BT014195	5.93339	0.7733	0
AJ785322	AJ785322	5.93158	0.77317	-9.55552e-19
BT013772	BT013772	5.91901	0.77225	-3.01505e-08
TA56457_4081	TA56457_4081	5.91823	0.77219	-0.00055
AK246916	AK246916	5.91795	0.77217	0
BW688283	BW688283	5.90827	0.77146	0
TA39111_4081	TA39111_4081	5.90353	0.77111	0
AK247742	AK247742	5.89886	0.77077	0
TA45449_4081	TA45449_4081	5.8893	0.77006	0
BT013533	BT013533	5.88727	0.76991	-3.23141e-32
TA55947_4081	TA55947_4081	5.88035	0.7694	0
BP886698	BP886698	5.87809	0.76924	0
DB683152	DB683152	5.86876	0.76855	-1.06141e-29
TC214602	TC214602	5.86845	0.76852	-0.00211
BE451425	BE451425	5.86388	0.76819	-3.96553e-36
[truncated: 2,845 more rows]

## Sheet: DR_LR
Primary Sequence Name	Sequence Code	Fold Change	Log(Ratio)	P-value
BI421676	BI421676	-2.00001	-0.30103	-0.00172
BI923632	BI923632	-2.00052	-0.30114	-3e-05
DB726805	DB726805	-2.00078	-0.3012	-1.07996e-08
BW687585	BW687585	-2.00082	-0.30121	-7.51041e-16
TA40689_4081	TA40689_4081	-2.00112	-0.30127	-1.76122e-33
BF113531	BF113531	-2.00115	-0.30128	-0.04072
BE354210	BE354210	-2.00139	-0.30133	-6.46941e-23
BF052004	BF052004	-2.00159	-0.30138	-4.60098e-33
DB694581	DB694581	-2.00166	-0.30139	-0.59079
AW441670	AW441670	-2.00234	-0.30154	-7.41738e-34
TA51929_4081	TA51929_4081	-2.00308	-0.3017	-3.27749e-22
BI923316	BI923316	-2.004	-0.3019	-2.44076e-07
BI930411	BI930411	-2.00433	-0.30197	-5.8731e-09
AI771467	AI771467	-2.00465	-0.30204	-1.64026e-16
BG631129	BG631129	-2.00477	-0.30207	-0.01625
AI483695	AI483695	-2.00477	-0.30206	-0.08934
AW033625	AW033625	-2.0054	-0.3022	-1.26395e-32
DB702963	DB702963	-2.00553	-0.30223	-1.439e-10
TA53401_4081	TA53401_4081	-2.00561	-0.30225	-0.29983
BI935368	BI935368	-2.00577	-0.30228	-0.00016
AI486940	AI486940	-2.00579	-0.30228	-0.80176
BI927576	BI927576	-2.00582	-0.30229	-3.85834e-19
TA56968_4081	TA56968_4081	-2.00583	-0.30229	-0.08079
BI210446	BI210446	-2.00595	-0.30232	-7.93872e-20
DB718767	DB718767	-2.00625	-0.30238	-3.96361e-15
BM411427	BM411427	-2.00669	-0.30248	-8.61458e-18
TA55195_4081	TA55195_4081	-2.00688	-0.30252	-9.6027e-06
DB693035	DB693035	-2.00703	-0.30255	-4.03124e-11
TA50417_4081	TA50417_4081	-2.00737	-0.30263	-9.95805e-06
BI935411	BI935411	-2.00757	-0.30267	-1.59572e-13
TA41242_4081	TA41242_4081	-2.00799	-0.30276	-1.10638e-29
BF096286	BF096286	-2.00803	-0.30277	-5.58169e-16
BP899365	BP899365	-2.00894	-0.30297	-9.23048e-24
DB702752	DB702752	-2.00909	-0.303	-0.38563
BG791218	BG791218	-2.00932	-0.30305	-7.86458e-19
DB691793	DB691793	-2.00942	-0.30307	-7.4052e-25
TA55345_4081	TA55345_4081	-2.00947	-0.30308	-5.57275e-08
BI930837	BI930837	-2.00963	-0.30312	-1.53922e-15
BW689828	BW689828	-2.01002	-0.3032	-0.39589
AI894694	AI894694	-2.01005	-0.30321	-7.73902e-15
BF113093	BF113093	-2.01028	-0.30326	-4.0911e-18
AK247957	AK247957	-2.01064	-0.30333	-3.29319e-14
BW686786	BW686786	-2.01103	-0.30342	-6.53374e-24
AI894956	AI894956	-2.01103	-0.30342	-2.04948e-06
BP907629	BP907629	-2.01104	-0.30342	-3.06826e-17
AK247139	AK247139	-2.01116	-0.30345	-2.19525e-34
AW930700	AW930700	-2.0112	-0.30345	-0.03148
BI934411	BI934411	-2.01131	-0.30348	-9.55068e-30
TA45641_4081	TA45641_4081	-2.01163	-0.30355	-5.86524e-12
AW038953	AW038953	-2.01201	-0.30363	-2.69596e-10
TA44998_4081	TA44998_4081	-2.01201	-0.30363	-6.63294e-12
BG128540	BG128540	-2.01239	-0.30371	-1.21734e-23
BP884751	BP884751	-2.01252	-0.30374	-2.08295e-11
DB712939	DB712939	-2.01253	-0.30374	-1.62394e-21
AW033104	AW033104	-2.01286	-0.30381	-0.01423
AI637367	AI637367	-2.01295	-0.30383	-3.10167e-16
DB684177	DB684177	-2.01307	-0.30386	-0.65873
BF113553	BF113553	-2.01328	-0.3039	-0.00052
DB713186	DB713186	-2.01356	-0.30396	-3.65383e-12
TA54753_4081	TA54753_4081	-2.01362	-0.30398	-0.7109
AW029841	AW029841	-2.01383	-0.30402	-5.60148e-06
BG124017	BG124017	-2.01397	-0.30405	-1.34852e-31
AW651444	AW651444	-2.01413	-0.30409	-7.67731e-15
TA54071_4081	TA54071_4081	-2.01452	-0.30417	-1.86691e-10
TA56263_4081	TA56263_4081	-2.01478	-0.30423	-1.27192e-21
BI924689	BI924689	-2.01534	-0.30435	-0.05879
DB694827	DB694827	-2.01608	-0.30451	-0.11672
TC206676	TC206676	-2.01608	-0.30451	-0.01804
BG643763	BG643763	-2.01609	-0.30451	-0.04854
TC211882	TC211882	-2.01614	-0.30452	-4.66293e-24
BG630203	BG630203	-2.0163	-0.30455	-0.7587
DB715940	DB715940	-2.01633	-0.30456	-2.74351e-38
BE460058	BE460058	-2.01676	-0.30465	-1.19829e-20
AW455254	AW455254	-2.01679	-0.30466	-9.32056e-12
CK715340	CK715340	-2.0168	-0.30466	-6.03398e-20
DB720299	DB720299	-2.01752	-0.30482	0
TA55485_4081	TA55485_4081	-2.01792	-0.3049	-3.7648e-09
AW040786	AW040786	-2.01801	-0.30492	0
AJ243417	AJ243417	-2.01851	-0.30503	-0.42226
AW623164	AW623164	-2.01861	-0.30505	-3.88583e-16
BG135778	BG135778	-2.01862	-0.30506	-0.096
DB702869	DB702869	-2.01884	-0.3051	-0.20196
CD002484	CD002484	-2.01891	-0.30512	-2.52659e-18
BI211069	BI211069	-2.01899	-0.30513	-5.5707e-15
BM412063	BM412063	-2.01904	-0.30514	-3.78897e-11
BE435185	BE435185	-2.01951	-0.30525	-8.53174e-18
BI922535	BI922535	-2.01969	-0.30529	-0.70588
BW692186	BW692186	-2.01986	-0.30532	-3.60478e-25
AI782440	AI782440	-2.01991	-0.30533	-1.8341e-34
TA56941_4081	TA56941_4081	-2.02003	-0.30536	-8.62675e-18
BW688448	BW688448	-2.02037	-0.30543	-3.63196e-39
BG631020	BG631020	-2.0205	-0.30546	-0.27789
BT014330	BT014330	-2.02085	-0.30553	-3.37207e-28
DB708815	DB708815	-2.02147	-0.30567	-2.34554e-33
DB689369	DB689369	-2.02158	-0.30569	-2.4656e-17
AW092091	AW092091	-2.02168	-0.30571	-0.37035
BE433978	BE433978	-2.02175	-0.30573	-3e-05
BI935703	BI935703	-2.02198	-0.30578	-0.91446
DB710920	DB710920	-2.02199	-0.30578	-4.7461e-15
AK247764	AK247764	-2.0223	-0.30585	-7.40687e-08
BW692229	BW692229	-2.02257	-0.3059	-3.42119e-37
TA44573_4081	TA44573_4081	-2.02286	-0.30597	-1.30965e-14
TA54123_4081	TA54123_4081	-2.0235	-0.3061	-3e-05
BM411494	BM411494	-2.02363	-0.30613	-1.90328e-16
TA43076_4081	TA43076_4081	-2.02385	-0.30618	-5.80192e-14
Aqp2	AF218774	-2.02392	-0.30619	-4.6484e-32
BI210041	BI210041	-2.024	-0.30621	-0.12799
BI921685	BI921685	-2.02433	-0.30628	-0.00011
DB693243	DB693243	-2.02453	-0.30633	-0.11067
BI924044	BI924044	-2.02478	-0.30638	-4.95371e-17
BW690213	BW690213	-2.02481	-0.30638	-1.95198e-16
TA56890_4081	TA56890_4081	-2.02484	-0.30639	-4.50403e-07
TA55566_4081	TA55566_4081	-2.02494	-0.30641	-3.6948e-11
BP889237	BP889237	-2.02507	-0.30644	-1.32679e-24
DB683042	DB683042	-2.02521	-0.30647	-2.04008e-32
AI773018	AI773018	-2.02529	-0.30649	-3.94974e-19
AW216414	AW216414	-2.02542	-0.30652	-7.14541e-11
Pdk1	AY849915	-2.02571	-0.30658	-4.86583e-17
BI924596	BI924596	-2.0258	-0.3066	-1.69164e-10
BP910710	BP910710	-2.02603	-0.30665	-2.72317e-15
TA54668_4081	TA54668_4081	-2.02621	-0.30668	-4.82157e-07
TA54183_4081	TA54183_4081	-2.02661	-0.30677	-0.00028
BG628770	BG628770	-2.02668	-0.30679	-0.39249
AI896117	AI896117	-2.02669	-0.30679	-5.5145e-31
BP890901	BP890901	-2.02684	-0.30682	-6e-05
DB713920	DB713920	-2.02708	-0.30687	-4.43657e-08
TA44815_4081	TA44815_4081	-2.02718	-0.30689	-7.56363e-16
DV103993	DV103993	-2.02721	-0.3069	-7.05222e-06
DB719578	DB719578	-2.02743	-0.30695	-5.0828e-11
DB704926	DB704926	-2.02748	-0.30696	-6.2028e-14
BT013099	BT013099	-2.02801	-0.30707	-0.0277
BG124165	BG124165	-2.02858	-0.30719	-1.54436e-09
AW220782	AW220782	-2.0289	-0.30726	-0.27792
BE433291	BE433291	-2.0289	-0.30726	-0.53913
BI925343	BI925343	-2.02891	-0.30726	-1.31195e-16
TA46506_4081	TA46506_4081	-2.02896	-0.30727	-4.54057e-11
BE432153	BE432153	-2.02906	-0.30729	-9.00793e-16
DV935934	DV935934	-2.02908	-0.3073	-8.52373e-17
DY523651	DY523651	-2.02909	-0.3073	-2.18135e-31
AI774529	AI774529	-2.0291	-0.3073	-1.11921e-11
BG124633	BG124633	-2.02949	-0.30739	-0.00155
DV103959	DV103959	-2.03008	-0.30751	-1.04807e-16
ES896860	ES896860	-2.0305	-0.3076	-2.8026e-45
BG131631	BG131631	-2.03064	-0.30763	-1.45831e-20
DB722423	DB722423	-2.03066	-0.30764	-3.56481e-37
BW688055	BW688055	-2.03099	-0.30771	-3e-05
TA56028_4081	TA56028_4081	-2.03104	-0.30772	-1.1585e-29
BG126020	BG126020	-2.03146	-0.30781	-0.41665
DB683092	DB683092	-2.03148	-0.30781	-2.05565e-24
AW932202	AW932202	-2.03176	-0.30787	-1.86725e-17
BP910133	BP910133	-2.03245	-0.30802	-5.06787e-22
TA37682_4081	TA37682_4081	-2.03258	-0.30805	-7.56472e-24
TA52883_4081	TA52883_4081	-2.03282	-0.3081	-1.37711e-26
DB718109	DB718109	-2.03291	-0.30812	-0.20746
AI782326	AI782326	-2.03303	-0.30814	-0.70572
TA39218_4081	TA39218_4081	-2.03342	-0.30823	-8.21981e-32
BP886837	BP886837	-2.03355	-0.30825	-3.87862e-15
AW621659	AW621659	-2.03371	-0.30829	-2.45794e-30
DB681844	DB681844	-2.03388	-0.30832	-5.35476e-11
AK224674	AK224674	-2.034	-0.30835	-5e-05
BI422107	BI422107	-2.03402	-0.30836	-1.00754e-12
ES894093	ES894093	-2.0343	-0.30841	-5.43562e-26
BE353424	BE353424	-2.03433	-0.30842	-0.65009
DB684863	DB684863	-2.03438	-0.30843	-4.29577e-31
BM411132	BM411132	-2.0344	-0.30844	-1.24978e-07
TA56447_4081	TA56447_4081	-2.03451	-0.30846	-0.68493
TA40238_4081	TA40238_4081	-2.03495	-0.30855	-1.33374e-19
BI203536	BI203536	-2.03497	-0.30856	-0.0141
BW691918	BW691918	-2.03563	-0.3087	-0.02411
AW738463	AW738463	-2.03568	-0.30871	-4.01385e-26
BI934976	BI934976	-2.03573	-0.30872	-4.81177e-15
DB686235	DB686235	-2.0361	-0.3088	-5.79936e-14
BW689378	BW689378	-2.03621	-0.30882	-5.54645e-16
DV104927	DV104927	-2.03638	-0.30886	-1.52308e-20
AI781253	AI781253	-2.03668	-0.30892	-6.88215e-21
DB725431	DB725431	-2.03672	-0.30893	-0.23849
AK247366	AK247366	-2.03706	-0.309	-3.95085e-18
TA42581_4081	TA42581_4081	-2.03838	-0.30929	-1.52585e-27
AW624949	AW624949	-2.03891	-0.3094	-0.1938
DB723053	DB723053	-2.0391	-0.30944	-2.046e-26
BG135541	BG135541	-2.03914	-0.30945	-4.04582e-15
BP897585	BP897585	-2.03919	-0.30946	-8.00285e-17
AK247842	AK247842	-2.03929	-0.30948	-7.22424e-07
TA39633_4081	TA39633_4081	-2.03947	-0.30952	-0.87291
AW031018	AW031018	-2.03959	-0.30954	-2.71187e-28
BE461668	BE461668	-2.0397	-0.30957	-5.5089e-18
AI775107	AI775107	-2.03979	-0.30959	-1.45931e-36
BE462153	BE462153	-2.03999	-0.30963	-0.34362
BP882456	BP882456	-2.04014	-0.30966	-1.59874e-21
BE353676	BE353676	-2.04016	-0.30966	-1.01772e-12
BE434907	BE434907	-2.0402	-0.30967	-0.06082
AW034446	AW034446	-2.04053	-0.30974	-1.118e-12
BI934001	BI934001	-2.04089	-0.30982	-1.06366e-08
BI925943	BI925943	-2.04152	-0.30995	-1.32671e-22
BF098229	BF098229	-2.04179	-0.31001	-0.0004
DB686284	DB686284	-2.04206	-0.31007	-6.82715e-32
TA45516_4081	TA45516_4081	-2.04245	-0.31015	-1.29492e-06
AI780951	AI780951	-2.04255	-0.31017	-1.65327e-13
BG643998	BG643998	-2.04272	-0.31021	-1.12668e-14
AW979467	AW979467	-2.04313	-0.3103	-5.2661e-16
BI928480	BI928480	-2.0432	-0.31031	-2.57731e-06
TA56350_4081	TA56350_4081	-2.04326	-0.31032	-0.1894
BW688139	BW688139	-2.04329	-0.31033	-8.99841e-24
BF097250	BF097250	-2.04334	-0.31034	-0.0397
DB716573	DB716573	-2.04356	-0.31039	-7.97377e-08
DB719036	DB719036	-2.04418	-0.31052	-0.15673
DV935836	DV935836	-2.04421	-0.31052	-1.08398e-13
TA54776_4081	TA54776_4081	-2.04437	-0.31056	-4.24408e-26
DB715118	DB715118	-2.04448	-0.31058	-2.03876e-09
LOC544142	Z11842	-2.04475	-0.31064	-1.62936e-33
BE431682	BE431682	-2.04489	-0.31067	-2.85828e-15
TA46060_4081	TA46060_4081	-2.04509	-0.31071	-2.7555e-12
BP902745	BP902745	-2.0451	-0.31072	-1.59398e-13
DB701377	DB701377	-2.04534	-0.31077	-5.36428e-32
TA55394_4081	TA55394_4081	-2.04561	-0.31082	-0.03316
LOC100147714	EU432100	-2.04576	-0.31085	-1.38872e-12
BT013732	BT013732	-2.04588	-0.31088	-7.52971e-19
AI491196	AI491196	-2.0459	-0.31088	0
BI933903	BI933903	-2.04596	-0.3109	-1.82399e-22
BP906713	BP906713	-2.04607	-0.31092	-0.00212
BE450959	BE450959	-2.04615	-0.31094	-6.63329e-30
BW686680	BW686680	-2.04616	-0.31094	-3.95571e-14
BG127007	BG127007	-2.04616	-0.31094	-9.8571e-18
TA55605_4081	TA55605_4081	-2.04651	-0.31101	-0.1458
AW039944	AW039944	-2.04683	-0.31108	-4.26241e-15
BW686456	BW686456	-2.04741	-0.3112	-4.2039e-45
ES893828	ES893828	-2.04826	-0.31139	0
TA48364_4081	TA48364_4081	-2.04841	-0.31142	-1.53452e-34
TA53956_4081	TA53956_4081	-2.04843	-0.31142	-0.04636
BP901343	BP901343	-2.04868	-0.31147	-8.80538e-10
TA53469_4081	TA53469_4081	-2.04907	-0.31156	-0.17348
DB726794	DB726794	-2.04918	-0.31158	-3.3092e-25
BG124843	BG124843	-2.04919	-0.31158	-6.3937e-08
AW033232	AW033232	-2.04942	-0.31163	-3.96009e-23
DB714749	DB714749	-2.04947	-0.31164	-3.19917e-12
TC214587	TC214587	-2.04982	-0.31172	-0.7505
TC212305	TC212305	-2.05031	-0.31182	-0.20544
AW217021	AW217021	-2.05062	-0.31189	-0.0078
DB711918	DB711918	-2.05101	-0.31197	-1.71173e-15
BP891416	BP891416	-2.05106	-0.31198	-0.0001
BP877855	BP877855	-2.05128	-0.31202	-0.00033
BI932724	BI932724	-2.05132	-0.31203	-2.45064e-37
AW621768	AW621768	-2.05156	-0.31208	-0.36652
TA38171_4081	TA38171_4081	-2.05204	-0.31219	-2.1374e-16
DB687204	DB687204	-2.05207	-0.31219	-4.46461e-10
AW041036	AW041036	-2.0534	-0.31247	-1.78208e-21
TA45610_4081	TA45610_4081	-2.05399	-0.3126	-5.55541e-13
AW223114	AW223114	-2.05421	-0.31265	-3.96147e-42
TA44402_4081	TA44402_4081	-2.05425	-0.31265	-7.3543e-25
BW690282	BW690282	-2.05492	-0.31279	-2.61261e-12
BT013694	BT013694	-2.05493	-0.3128	-3.95752e-19
TA55155_4081	TA55155_4081	-2.05545	-0.31291	-4.22172e-16
DB715634	DB715634	-2.05555	-0.31293	-2.92366e-15
DB727485	DB727485	-2.05592	-0.31301	-3.16509e-18
DB722854	DB722854	-2.05605	-0.31303	0
TA43217_4081	TA43217_4081	-2.05616	-0.31306	-3.01578e-22
TA53654_4081	TA53654_4081	-2.05684	-0.3132	-0.00377
BI930463	BI930463	-2.05733	-0.3133	-0.17591
BP907035	BP907035	-2.05766	-0.31337	-0.69185
BF050293	BF050293	-2.05773	-0.31339	-2.22306e-09
TA53448_4081	TA53448_4081	-2.05796	-0.31344	-4e-05
ES890480	ES890480	-2.05858	-0.31357	-2e-05
DB704092	DB704092	-2.0587	-0.31359	-0.11287
DB721692	DB721692	-2.05872	-0.3136	-9.93364e-11
DB727180	DB727180	-2.05881	-0.31362	-4.42758e-18
TA36736_4081	TA36736_4081	-2.05935	-0.31373	-2.30511e-37
BG128849	BG128849	-2.05957	-0.31378	-1.61842e-37
AI898988	AI898988	-2.05974	-0.31381	-0.03357
AW931201	AW931201	-2.05982	-0.31383	-7.7409e-33
DB693265	DB693265	-2.0599	-0.31385	-2.47315e-30
BP885628	BP885628	-2.06033	-0.31394	-1.12478e-14
DB721132	DB721132	-2.06058	-0.31399	-6.04896e-11
AW928366	AW928366	-2.06075	-0.31403	-2.84556e-20
BE436386	BE436386	-2.0608	-0.31404	-6.06648e-21
AW029998	AW029998	-2.06083	-0.31404	-0.00847
DB717948	DB717948	-2.06106	-0.31409	-5.71083e-16
BI931841	BI931841	-2.06112	-0.3141	-4.25697e-28
TA41663_4081	TA41663_4081	-2.06143	-0.31417	-4.68538e-32
DB699177	DB699177	-2.0617	-0.31423	-6.93831e-21
AW623227	AW623227	-2.06248	-0.31439	-1.51515e-09
BE460811	BE460811	-2.0626	-0.31442	-2.65212e-37
BM413032	BM413032	-2.06284	-0.31447	-0.06861
DB723500	DB723500	-2.063	-0.3145	-0.06593
TC214173	TC214173	-2.06316	-0.31453	-7.27762e-17
TA54152_4081	TA54152_4081	-2.06337	-0.31458	-0.00183
TA40275_4081	TA40275_4081	-2.06355	-0.31461	-0.00017
BP893580	BP893580	-2.06359	-0.31462	-1.65889e-15
DB696866	DB696866	-2.06392	-0.31469	-2.24168e-15
BG127921	BG127921	-2.06397	-0.3147	-8.64584e-23
TA55828_4081	TA55828_4081	-2.06432	-0.31478	-0.03019
AW622335	AW622335	-2.06493	-0.31491	-0.04339
BG631649	BG631649	-2.06517	-0.31496	-0.48993
BG631505	BG631505	-2.06523	-0.31497	-0.27378
BE460818	BE460818	-2.06534	-0.31499	-3.53593e-28
TA35939_4081	TA35939_4081	-2.06541	-0.31501	-2.95622e-32
BE353825	BE353825	-2.06557	-0.31504	-8.30759e-38
BI926594	BI926594	-2.06585	-0.3151	-4.51577e-29
AW650692	AW650692	-2.0661	-0.31515	-3.65071e-07
TC196953	TC196953	-2.0666	-0.31526	-2.86012e-16
DB713205	DB713205	-2.06679	-0.3153	0
DB712752	DB712752	-2.06718	-0.31538	-3e-05
BG123655	BG123655	-2.06729	-0.3154	-7.2496e-11
AW217989	AW217989	-2.06739	-0.31542	-5.88217e-10
BF050393	BF050393	-2.06755	-0.31546	-0.42931
BF096268	BF096268	-2.06755	-0.31546	-1.36006e-08
BI930522	BI930522	-2.06767	-0.31548	-7.794e-30
CD002367	CD002367	-2.0677	-0.31549	-4.48239e-16
AI775872	AI775872	-2.06771	-0.31549	-0.00056
BG134454	BG134454	-2.06787	-0.31552	-7.90952e-17
AI489976	AI489976	-2.06803	-0.31556	-0.835
AW737100	AW737100	-2.06808	-0.31557	-0.36719
BG127148	BG127148	-2.0681	-0.31557	-1.68048e-32
AI483026	AI483026	-2.06829	-0.31561	-0.24626
BF051501	BF051501	-2.06841	-0.31564	-1.03829e-17
DB721650	DB721650	-2.06844	-0.31564	-2.58754e-32
TA55440_4081	TA55440_4081	-2.06853	-0.31566	-0.81102
DB681993	DB681993	-2.06891	-0.31574	-4.92143e-33
AW031323	AW031323	-2.06895	-0.31575	-0.59772
BG128714	BG128714	-2.06918	-0.3158	-4.4638e-22
BG629318	BG629318	-2.06937	-0.31584	-0.02441
AI782266	AI782266	-2.06966	-0.3159	-1.78272e-32
AW443653	AW443653	-2.06993	-0.31595	-0.79795
BI925645	BI925645	-2.07055	-0.31608	-6.64564e-18
DB700304	DB700304	-2.07055	-0.31609	-1.50374e-30
BF096737	BF096737	-2.07066	-0.31611	-2.25981e-13
TA53112_4081	TA53112_4081	-2.07152	-0.31629	-0.39098
DB711080	DB711080	-2.07162	-0.31631	0
DB724223	DB724223	-2.07202	-0.31639	-1.09745e-07
DB712666	DB712666	-2.07219	-0.31643	-0.00175
DB719791	DB719791	-2.07225	-0.31644	-1.80708e-22
BG642980	BG642980	-2.07232	-0.31646	-7.61299e-19
ChrC	AK246729	-2.0726	-0.31652	0
BT014429	BT014429	-2.07271	-0.31654	-2.59767e-23
BG126697	BG126697	-2.07307	-0.31661	0
ARG1	AY656837	-2.07309	-0.31662	-1.48151e-37
DB712323	DB712323	-2.0731	-0.31662	-1.51109e-19
TA53211_4081	TA53211_4081	-2.07316	-0.31663	-1.23906e-23
TA55788_4081	TA55788_4081	-2.07334	-0.31667	-0.00025
AW625072	AW625072	-2.07343	-0.31669	-0.79674
AI488169	AI488169	-2.07343	-0.31669	-3.11548e-06
AW429254	AW429254	-2.07376	-0.31676	-1.09542e-07
DV104193	DV104193	-2.07391	-0.31679	-3.77551e-14
BP908167	BP908167	-2.07392	-0.31679	-0.51543
TA54698_4081	TA54698_4081	-2.07462	-0.31694	-3.65672e-16
DB712622	DB712622	-2.07509	-0.31704	-2.82745e-08
BE353787	BE353787	-2.07571	-0.31717	-1.1171e-08
BF097796	BF097796	-2.0761	-0.31725	-1.18031e-36
DB715901	DB715901	-2.07629	-0.31729	-0.79382
AI488727	AI488727	-2.07637	-0.31731	-0.42759
BE435334	BE435334	-2.07653	-0.31734	-4.04533e-38
BG627035	BG627035	-2.07663	-0.31736	-0.59592
AW033304	AW033304	-2.07663	-0.31736	-0.00047
BP909359	BP909359	-2.07694	-0.31742	-0.03239
BI922883	BI922883	-2.07702	-0.31744	-2.78857e-25
TA45972_4081	TA45972_4081	-2.07709	-0.31746	-1.475e-11
AW625231	AW625231	-2.07715	-0.31747	-2.13788e-08
AI776329	AI776329	-2.07729	-0.3175	-6.61648e-14
DB721010	DB721010	-2.07756	-0.31755	-3.87568e-27
TA54365_4081	TA54365_4081	-2.07758	-0.31756	-2.54696e-08
DB722549	DB722549	-2.07792	-0.31763	-4.05482e-17
DV104071	DV104071	-2.07805	-0.31766	-0.08184
TA38971_4081	TA38971_4081	-2.07845	-0.31774	-1.54928e-28
DB720032	DB720032	-2.07871	-0.31779	-2.19213e-34
BF113570	BF113570	-2.07885	-0.31782	-0.8815
BI203324	BI203324	-2.07887	-0.31783	-7.56938e-06
LeSDH	AB183015	-2.07903	-0.31786	-6.60998e-34
AW219614	AW219614	-2.07913	-0.31788	-0.00018
AI776354	AI776354	-2.07923	-0.3179	-8.06189e-27
AW649725	AW649725	-2.07936	-0.31793	-1.80046e-14
DB708931	DB708931	-2.07968	-0.318	-6.64662e-25
BI927532	BI927532	-2.07979	-0.31802	-0.24696
DB699550	DB699550	-2.08004	-0.31807	-3.86217e-19
BW687380	BW687380	-2.08007	-0.31808	-3.03173e-12
DB697818	DB697818	-2.08021	-0.31811	-0.45145
DB710527	DB710527	-2.08036	-0.31814	-1.49235e-30
LOC544217	AF106660	-2.08127	-0.31833	-1.25066e-06
DB710206	DB710206	-2.08129	-0.31833	-1.1155e-16
DB712682	DB712682	-2.08136	-0.31835	-0.0396
DB710043	DB710043	-2.0814	-0.31836	-2.75092e-17
DB716935	DB716935	-2.0814	-0.31835	-8.23535e-06
AK247730	AK247730	-2.08145	-0.31837	-3.41914e-13
BI933977	BI933977	-2.0815	-0.31838	-2.63533e-30
BE432664	BE432664	-2.08184	-0.31845	-0.86508
TA37845_4081	TA37845_4081	-2.08196	-0.31847	-1.81217e-13
BI924769	BI924769	-2.0821	-0.3185	-5.38665e-13
TA36431_4081	TA36431_4081	-2.08211	-0.3185	-1.19628e-27
BT013626	BT013626	-2.08224	-0.31853	-7.65821e-07
AW934393	AW934393	-2.08225	-0.31853	-4.41428e-15
AW933654	AW933654	-2.08306	-0.3187	-0.00689
BI922026	BI922026	-2.08325	-0.31874	0
ES895321	ES895321	-2.08361	-0.31882	-5.1269e-35
BE459475	BE459475	-2.08376	-0.31885	-0.41073
AW622946	AW622946	-2.084	-0.3189	-1.1666e-11
BE462952	BE462952	-2.08407	-0.31891	-2.7286e-19
BG735187	BG735187	-2.08409	-0.31892	-0.71951
TA45212_4081	TA45212_4081	-2.0842	-0.31894	-0.00047
AW216679	AW216679	-2.08429	-0.31896	-5.63406e-18
DB720162	DB720162	-2.08515	-0.31914	-6.89079e-07
AI637298	AI637298	-2.08527	-0.31916	-0.67885
TA54023_4081	TA54023_4081	-2.0853	-0.31917	-0.22747
TA39857_4081	TA39857_4081	-2.08539	-0.31919	-1.19003e-30
BI922750	BI922750	-2.08542	-0.31919	-0.00029
BP886887	BP886887	-2.08577	-0.31927	-4.83544e-23
DB707449	DB707449	-2.08583	-0.31928	-4.49408e-24
nhx4	AM261867	-2.08599	-0.31931	-7.90788e-07
BG126819	BG126819	-2.08602	-0.31932	0
TA49549_4081	TA49549_4081	-2.08624	-0.31936	-6.98318e-32
AW615843	AW615843	-2.08633	-0.31938	-5.76402e-20
TA56200_4081	TA56200_4081	-2.08644	-0.31941	-6.02531e-11
ES897136	ES897136	-2.08647	-0.31941	-4.50641e-19
DB712162	DB712162	-2.08673	-0.31947	-4.69994e-31
BE434650	BE434650	-2.08694	-0.31951	-1.10768e-13
TA56303_4081	TA56303_4081	-2.08695	-0.31951	-0.326
AK246955	AK246955	-2.08746	-0.31962	-2.48965e-12
BE450358	BE450358	-2.08818	-0.31977	-0.38947
BI927997	BI927997	-2.08818	-0.31977	-8.40359e-09
BG131640	BG131640	-2.08845	-0.31982	-1.40877e-14
BW687973	BW687973	-2.08853	-0.31984	-6.6251e-25
BG127153	BG127153	-2.0886	-0.31985	-1.38754e-06
BT013476	BT013476	-2.08865	-0.31987	-2.69375e-18
BG627748	BG627748	-2.08914	-0.31997	-1e-05
DB715285	DB715285	-2.08948	-0.32004	-6.45125e-32
TA51771_4081	TA51771_4081	-2.09016	-0.32018	-6.03526e-21
BG134276	BG134276	-2.09101	-0.32036	-2.14027e-32
DB682314	DB682314	-2.0914	-0.32044	-3.34828e-07
BP886495	BP886495	-2.09142	-0.32044	-2.46912e-08
AW932883	AW932883	-2.09157	-0.32047	-0.22622
BE458937	BE458937	-2.09157	-0.32047	-0.17175
BI934779	BI934779	-2.0917	-0.3205	-9.01798e-14
TA39937_4081	TA39937_4081	-2.09221	-0.32061	-4.71897e-36
TA54376_4081	TA54376_4081	-2.09221	-0.32061	-2.9933e-06
BI922089	BI922089	-2.09246	-0.32066	-7.63146e-08
DB725525	DB725525	-2.09261	-0.32069	-6.20587e-12
DB719201	DB719201	-2.09263	-0.32069	-9.98216e-23
AW931655	AW931655	-2.09285	-0.32074	-4.9372e-37
BI924542	BI924542	-2.09289	-0.32075	-1.11397e-21
DB709003	DB709003	-2.09289	-0.32075	-2.34407e-08
DB687940	DB687940	-2.0929	-0.32075	-5.52708e-17
TA56118_4081	TA56118_4081	-2.09389	-0.32095	-1.01303e-08
BP880687	BP880687	-2.09405	-0.32099	-1.39851e-11
DV104838	DV104838	-2.09423	-0.32102	-0.62028
AW622914	AW622914	-2.09423	-0.32102	-5.57727e-07
DB710058	DB710058	-2.09494	-0.32117	-2.01052e-29
BF096981	BF096981	-2.09525	-0.32124	-0.10603
AW648443	AW648443	-2.09529	-0.32124	-0.70055
DB691057	DB691057	-2.09599	-0.32139	-4.35587e-12
AK247416	AK247416	-2.09614	-0.32142	0
BG734847	BG734847	-2.09684	-0.32157	-0.11389
TA56785_4081	TA56785_4081	-2.09699	-0.3216	-2.75356e-13
BP884942	BP884942	-2.097	-0.3216	-0.00024
BG127789	BG127789	-2.09747	-0.3217	-4.60326e-25
BP884385	BP884385	-2.09773	-0.32175	-8.55983e-34
TA54273_4081	TA54273_4081	-2.09778	-0.32176	-8.21169e-20
TA39414_4081	TA39414_4081	-2.09789	-0.32178	-6.32008e-36
BI927338	BI927338	-2.09862	-0.32193	-0.00122
BG734604	BG734604	-2.09914	-0.32204	-0.64824
EG364799	EG364799	-2.09915	-0.32204	-1.5582e-19
AW443628	AW443628	-2.09916	-0.32204	-0.93793
BG735117	BG735117	-2.09964	-0.32214	-0.02625
DB678600	DB678600	-2.09996	-0.32221	-0.28422
mdh	AJ849379	-2.10003	-0.32223	-2.46151e-10
DB710455	DB710455	-2.10028	-0.32228	-2.64282e-29
BI423363	BI423363	-2.10047	-0.32232	-9.42267e-10
TC199713	TC199713	-2.10061	-0.32234	-9.14777e-28
TA35906_4081	TA35906_4081	-2.10068	-0.32236	-1.31704e-30
BP909936	BP909936	-2.10073	-0.32237	-3.43197e-09
TA54254_4081	TA54254_4081	-2.1008	-0.32238	-2.74004e-13
DB710078	DB710078	-2.10107	-0.32244	-0.38368
DB725907	DB725907	-2.10122	-0.32247	-1.99858e-14
BI931253	BI931253	-2.10156	-0.32254	-0.4687
TA55767_4081	TA55767_4081	-2.10172	-0.32257	-1.72676e-10
TA51482_4081	TA51482_4081	-2.10179	-0.32259	-2.89586e-37
DB685399	DB685399	-2.10235	-0.3227	-3e-05
TA36472_4081	TA36472_4081	-2.1025	-0.32274	-1.98931e-10
DB715527	DB715527	-2.10274	-0.32279	-0.00012
BP891721	BP891721	-2.10292	-0.32282	-0.13968
DB687986	DB687986	-2.10363	-0.32297	-1.24785e-33
DB699831	DB699831	-2.10406	-0.32306	-1.25344e-15
BI933664	BI933664	-2.10466	-0.32318	-1.97954e-32
AW934306	AW934306	-2.1049	-0.32323	-3.59853e-25
LOC543811	AY007225	-2.10494	-0.32324	-3.65279e-28
BI931082	BI931082	-2.10503	-0.32326	-1.44334e-38
DB705149	DB705149	-2.10597	-0.32345	-0.01115
DB720080	DB720080	-2.10607	-0.32347	-1.28595e-28
TA55990_4081	TA55990_4081	-2.10618	-0.32349	-2.61698e-36
AI490924	AI490924	-2.10639	-0.32354	-1.41516e-34
BE461553	BE461553	-2.10642	-0.32355	-0.20155
BG132715	BG132715	-2.10651	-0.32356	-4.14399e-12
BF097249	BF097249	-2.10659	-0.32358	-3.22472e-35
BG128960	BG128960	-2.10673	-0.32361	-2.2572e-30
TC215602	TC215602	-2.10784	-0.32384	-0.06969
BP910067	BP910067	-2.10814	-0.3239	-0.7244
BI931820	BI931820	-2.10853	-0.32398	0
DB694971	DB694971	-2.10917	-0.32411	-0.40187
AW220074	AW220074	-2.1093	-0.32414	-0.01011
DB690837	DB690837	-2.10935	-0.32415	-1.71787e-22
DB702746	DB702746	-2.11014	-0.32431	-0.1673
AI894867	AI894867	-2.11015	-0.32431	-2.34936e-08
BW690995	BW690995	-2.11023	-0.32433	-6.15904e-17
TC213334	TC213334	-2.11044	-0.32437	-6.07668e-14
TA39177_4081	TA39177_4081	-2.11049	-0.32438	-8.56184e-28
AW036564	AW036564	-2.11064	-0.32441	-0.25823
BT013746	BT013746	-2.1108	-0.32445	-1.92749e-11
BT013234	BT013234	-2.11087	-0.32446	-1.76444e-27
TA37252_4081	TA37252_4081	-2.11094	-0.32448	-1.93292e-14
AW219258	AW219258	-2.11095	-0.32448	-0.73071
BG631007	BG631007	-2.11101	-0.32449	-0.2894
AW217412	AW217412	-2.11142	-0.32457	-0.01119
AW221738	AW221738	-2.11143	-0.32458	-9.35455e-16
AW093671	AW093671	-2.11187	-0.32467	-0.26825
TA52504_4081	TA52504_4081	-2.11192	-0.32468	-0.33589
BE435022	BE435022	-2.11196	-0.32468	-1.28997e-13
BP906125	BP906125	-2.11222	-0.32474	-1.64358e-20
TA52070_4081	TA52070_4081	-2.11275	-0.32485	-0.00153
DB710731	DB710731	-2.11283	-0.32486	-1.87643e-21
BW685171	BW685171	-2.11298	-0.3249	-1.56522e-08
AK247827	AK247827	-2.11305	-0.32491	-2.32886e-09
BI923428	BI923428	-2.11349	-0.325	-4.45092e-21
AW625606	AW625606	-2.11409	-0.32512	-1.47654e-14
AW221908	AW221908	-2.11411	-0.32513	-2.51521e-16
TA55658_4081	TA55658_4081	-2.11414	-0.32513	-1.47446e-20
AW031786	AW031786	-2.11459	-0.32523	-1.33656e-20
AW737926	AW737926	-2.11461	-0.32523	-0.5456
TA56478_4081	TA56478_4081	-2.1148	-0.32527	-0.00031
BW686735	BW686735	-2.11519	-0.32535	-5.94948e-16
DB697200	DB697200	-2.11554	-0.32542	-5.09092e-42
BI209400	BI209400	-2.11559	-0.32543	-0.56611
BW685899	BW685899	-2.11591	-0.3255	-1.96511e-10
BE354084	BE354084	-2.1162	-0.32556	-0.06043
BI930385	BI930385	-2.11629	-0.32557	-4.7294e-29
DB688935	DB688935	-2.11635	-0.32559	-0.21295
DB710125	DB710125	-2.11667	-0.32565	0
BE431943	BE431943	-2.11669	-0.32566	-1.40714e-30
DB710083	DB710083	-2.11692	-0.32571	0
TA55259_4081	TA55259_4081	-2.11703	-0.32573	-4.97674e-20
TA39082_4081	TA39082_4081	-2.11704	-0.32573	-1.02671e-07
AW442443	AW442443	-2.11717	-0.32575	-1.40985e-12
AI896462	AI896462	-2.11731	-0.32578	-6.08888e-21
DB725401	DB725401	-2.11734	-0.32579	-7e-05
TA37856_4081	TA37856_4081	-2.11736	-0.3258	-4.028e-35
BI928390	BI928390	-2.1178	-0.32589	-0.83321
BI930897	BI930897	-2.11796	-0.32592	-0.04505
BF112425	BF112425	-2.11813	-0.32595	-4.08705e-15
DB699416	DB699416	-2.11826	-0.32598	-0.23144
BG734949	BG734949	-2.11827	-0.32598	-3e-05
BI925071	BI925071	-2.1183	-0.32599	-5.74399e-19
TA55388_4081	TA55388_4081	-2.11837	-0.326	-3.29791e-06
BI923672	BI923672	-2.11851	-0.32603	-8.61937e-29
BP879516	BP879516	-2.11887	-0.3261	-0.55631
AK247024	AK247024	-2.1199	-0.32632	-4.41111e-15
TA46925_4081	TA46925_4081	-2.11995	-0.32633	-6.93484e-10
AK247236	AK247236	-2.12007	-0.32635	0
TA56670_4081	TA56670_4081	-2.1202	-0.32638	-0.3344
BP896342	BP896342	-2.12068	-0.32647	-0.00213
EG554023	EG554023	-2.12071	-0.32648	-0.79502
DB686194	DB686194	-2.12094	-0.32653	0
AW032276	AW032276	-2.12101	-0.32654	-1.8678e-15
BI208160	BI208160	-2.12242	-0.32683	-0.82153
DB711628	DB711628	-2.12246	-0.32684	-2.03076e-39
BI923855	BI923855	-2.12257	-0.32686	-1.50689e-13
BG627626	BG627626	-2.12266	-0.32688	-0.00088
TA56078_4081	TA56078_4081	-2.12267	-0.32688	-8.69334e-17
TA40958_4081	TA40958_4081	-2.12302	-0.32695	-4.16724e-11
AI484938	AI484938	-2.12314	-0.32698	-0.00836
AW033800	AW033800	-2.12327	-0.32701	-2.12025e-25
TC215032	TC215032	-2.12423	-0.3272	-0.42787
DB718081	DB718081	-2.12437	-0.32723	-0.4101
BT013124	BT013124	-2.12481	-0.32732	-4.54652e-10
BM408655	BM408655	-2.12497	-0.32735	-4.31907e-25
TA56557_4081	TA56557_4081	-2.12536	-0.32743	-1.11291e-19
AI894604	AI894604	-2.12545	-0.32745	-1.16071e-38
DB717954	DB717954	-2.1262	-0.3276	-3.85595e-14
DB719892	DB719892	-2.12629	-0.32762	-0.00014
AW034890	AW034890	-2.12637	-0.32764	-3.30422e-21
BP875785	BP875785	-2.12638	-0.32764	-3.08947e-24
TA43509_4081	TA43509_4081	-2.12651	-0.32767	-2.44335e-35
DB688243	DB688243	-2.12672	-0.32771	-0.39956
AW980036	AW980036	-2.12701	-0.32777	-1.94257e-16
BI924133	BI924133	-2.12736	-0.32784	-0.01413
BF096759	BF096759	-2.12757	-0.32788	-0.71242
BG123226	BG123226	-2.12902	-0.32818	-4.49762e-35
TA55420_4081	TA55420_4081	-2.12914	-0.3282	-2.6277e-13
AK247597	AK247597	-2.12942	-0.32826	-7.55342e-17
AW623696	AW623696	-2.12977	-0.32833	-1.74538e-25
AW223186	AW223186	-2.12999	-0.32838	-0.02965
EG364551	EG364551	-2.13005	-0.32839	-0.10949
BF051074	BF051074	-2.13048	-0.32848	-1.83151e-22
BP884800	BP884800	-2.13079	-0.32854	-2.9398e-40
DB714216	DB714216	-2.13101	-0.32859	-7.11444e-06
BE436910	BE436910	-2.13101	-0.32859	-6.14729e-35
DB727278	DB727278	-2.13103	-0.32859	-7.55013e-33
BI929453	BI929453	-2.13113	-0.32861	-0.3268
BW688707	BW688707	-2.13145	-0.32868	-2.52333e-18
AW933036	AW933036	-2.1316	-0.3287	-1.23724e-12
TC216477	TC216477	-2.13226	-0.32884	-4.16259e-21
AW220092	AW220092	-2.13234	-0.32886	-0.15894
TA54949_4081	TA54949_4081	-2.13257	-0.3289	-3.89661e-29
BF097562	BF097562	-2.1326	-0.32891	-5.23145e-11
DB711685	DB711685	-2.13298	-0.32899	-9.79273e-32
BG123284	BG123284	-2.1331	-0.32901	-7.01341e-21
AW224175	AW224175	-2.13318	-0.32903	-1.5392e-14
DB719881	DB719881	-2.13336	-0.32906	-0.03193
DB723250	DB723250	-2.13358	-0.32911	-8.26414e-27
BM536351	BM536351	-2.13359	-0.32911	-5.7329e-06
TA38222_4081	TA38222_4081	-2.1336	-0.32911	-4.42753e-21
AW222069	AW222069	-2.13362	-0.32912	-1.22447e-29
BM410821	BM410821	-2.13372	-0.32914	-3.90717e-23
AW034415	AW034415	-2.13395	-0.32918	-1.64475e-16
DB701480	DB701480	-2.13422	-0.32924	-0.15557
TA54089_4081	TA54089_4081	-2.13428	-0.32925	-3.30339e-23
BI934534	BI934534	-2.1343	-0.32925	-4.22454e-12
BI926368	BI926368	-2.13457	-0.32931	-3.21597e-30
BI924590	BI924590	-2.13468	-0.32933	-1.22289e-08
TA40240_4081	TA40240_4081	-2.13473	-0.32934	-3.37787e-39
BF096276	BF096276	-2.13487	-0.32937	-6.57812e-38
DB712116	DB712116	-2.13492	-0.32938	-0.22724
BE434409	BE434409	-2.13506	-0.32941	-1.77777e-31
AW650292	AW650292	-2.13518	-0.32943	0
AI894935	AI894935	-2.13519	-0.32944	-1.49247e-29
psbX	X63007	-2.13524	-0.32945	0
DB717805	DB717805	-2.13549	-0.3295	-0.46428
BF098038	BF098038	-2.13595	-0.32959	-0.00053
BW684993	BW684993	-2.13666	-0.32974	-9.20334e-14
CK714874	CK714874	-2.137	-0.32981	-7e-05
BF051754	BF051754	-2.13704	-0.32981	-5.4628e-20
BT012880	BT012880	-2.13736	-0.32988	-3.30256e-21
AI484769	AI484769	-2.13752	-0.32991	-2.87479e-23
TA55017_4081	TA55017_4081	-2.13759	-0.32992	-2.23238e-31
BE460639	BE460639	-2.13811	-0.33003	-0.23869
AW217336	AW217336	-2.13861	-0.33013	-0.63133
DB718420	DB718420	-2.13925	-0.33026	-0.66573
DY523710	DY523710	-2.13927	-0.33027	-3.79565e-06
BP889720	BP889720	-2.13966	-0.33035	-1.49924e-21
BG630241	BG630241	-2.13979	-0.33037	-0.78771
BG628268	BG628268	-2.14019	-0.33045	-0.67846
TA52118_4081	TA52118_4081	-2.14021	-0.33046	-7.87415e-06
TA36393_4081	TA36393_4081	-2.14027	-0.33047	-6e-05
BT012932	BT012932	-2.14049	-0.33051	-3.13528e-30
AW650614	AW650614	-2.14105	-0.33063	-1.9155e-06
BM409055	BM409055	-2.14184	-0.33079	-0.00488
BG123747	BG123747	-2.14221	-0.33086	0
BE354679	BE354679	-2.14241	-0.3309	-2e-05
DB722774	DB722774	-2.14323	-0.33107	-6.61985e-14
DB682585	DB682585	-2.14371	-0.33117	-1.53474e-21
DB701399	DB701399	-2.14385	-0.33119	-2.17125e-39
TA36482_4081	TA36482_4081	-2.1443	-0.33129	-3.55618e-24
AW219781	AW219781	-2.14441	-0.33131	-0.00711
AW220487	AW220487	-2.14443	-0.33131	-1.45577e-17
BI930757	BI930757	-2.14457	-0.33134	-4.69226e-08
AW616008	AW616008	-2.14473	-0.33137	-0.05001
AW738025	AW738025	-2.14544	-0.33152	-4.91469e-20
BI934980	BI934980	-2.14621	-0.33167	-5.34585e-08
TA37543_4081	TA37543_4081	-2.14627	-0.33168	-2.73072e-11
BT012945	BT012945	-2.1467	-0.33177	-7.0843e-39
AW031698	AW031698	-2.14672	-0.33178	-3.64969e-14
BT013266	BT013266	-2.14695	-0.33182	-4.16017e-20
TA38355_4081	TA38355_4081	-2.14755	-0.33194	-1.13739e-29
BI925439	BI925439	-2.14768	-0.33197	-1.03004e-38
BG642475	BG642475	-2.14781	-0.332	-8.60076e-27
BM413006	BM413006	-2.14804	-0.33204	-2.45191e-27
BI923650	BI923650	-2.14812	-0.33206	-2.9531e-41
DB710533	DB710533	-2.1485	-0.33214	-6.73092e-17
TA35924_4081	TA35924_4081	-2.14872	-0.33218	-0.03033
BI925067	BI925067	-2.14874	-0.33218	-1.85362e-19
BW687231	BW687231	-2.14912	-0.33226	-4.77455e-30
AI780011	AI780011	-2.14942	-0.33232	-0.75925
BW692661	BW692661	-2.14951	-0.33234	-1.97647e-31
DB696557	DB696557	-2.14956	-0.33235	-7.67874e-18
DB716637	DB716637	-2.14967	-0.33237	-5.78407e-30
BP881483	BP881483	-2.14977	-0.33239	-0.00368
TA44567_4081	TA44567_4081	-2.15036	-0.33251	-1.9257e-14
DB718861	DB718861	-2.15039	-0.33252	-5.36492e-27
TA56180_4081	TA56180_4081	-2.15077	-0.33259	-0.00279
DB716131	DB716131	-2.15105	-0.33265	-1.90403e-10
BP897706	BP897706	-2.15135	-0.33271	-5.71774e-15
BI921951	BI921951	-2.15175	-0.33279	-1.70761e-28
BI923514	BI923514	-2.15175	-0.33279	-1.4013e-45
BI925021	BI925021	-2.15207	-0.33286	-0.77868
TC207045	TC207045	-2.15226	-0.3329	-6.07281e-36
AW037824	AW037824	-2.15263	-0.33297	-1.41394e-18
DB721230	DB721230	-2.15328	-0.3331	-0.39662
TA50310_4081	TA50310_4081	-2.1533	-0.3331	-0.87282
DB705420	DB705420	-2.15339	-0.33312	-4.98654e-14
BP898356	BP898356	-2.15344	-0.33313	-1.9671e-16
DB711102	DB711102	-2.15378	-0.3332	-1.65984e-39
AW222180	AW222180	-2.15444	-0.33333	-4.09204e-13
DB721730	DB721730	-2.1548	-0.33341	-9.10951e-08
TA56966_4081	TA56966_4081	-2.15482	-0.33341	-0.04976
DB708324	DB708324	-2.15547	-0.33354	-2.87856e-11
TA53723_4081	TA53723_4081	-2.15558	-0.33356	-5.09432e-14
BT013579	BT013579	-2.1557	-0.33359	-2.20457e-18
BP894803	BP894803	-2.1557	-0.33359	-2.94862e-14
ES897238	ES897238	-2.15671	-0.33379	0
DB694047	DB694047	-2.15765	-0.33398	-3.24598e-21
DB684053	DB684053	-2.15789	-0.33403	-2.53828e-29
TA38365_4081	TA38365_4081	-2.15861	-0.33417	-0.25612
DB716283	DB716283	-2.15884	-0.33422	-3.30718e-27
BT014450	BT014450	-2.15891	-0.33424	0
DB721548	DB721548	-2.15899	-0.33425	-0.51752
AW625108	AW625108	-2.15919	-0.33429	-1.90887e-10
BE458833	BE458833	-2.15947	-0.33435	-0.02303
DB689401	DB689401	-2.1597	-0.33439	-0.32449
TC208673	TC208673	-2.15983	-0.33442	-0.3494
AW647658	AW647658	-2.16026	-0.33451	-4.20607e-38
BE354262	BE354262	-2.16041	-0.33454	-0.64116
TA52490_4081	TA52490_4081	-2.16047	-0.33455	-4.10294e-25
TA39302_4081	TA39302_4081	-2.16093	-0.33464	-9.84785e-30
BI935264	BI935264	-2.16098	-0.33465	-0.59
DB710962	DB710962	-2.16184	-0.33482	-7.53618e-42
BI926555	BI926555	-2.16188	-0.33483	-1.65332e-07
AW931675	AW931675	-2.16366	-0.33519	-3.44275e-29
BW689889	BW689889	-2.16425	-0.33531	-2.4334e-39
BG134038	BG134038	-2.16447	-0.33535	-0.0022
BW689577	BW689577	-2.16471	-0.3354	-0.00125
BE460591	BE460591	-2.16585	-0.33563	-5.94205e-29
DB711733	DB711733	-2.16586	-0.33563	-5.82325e-14
DV104165	DV104165	-2.16594	-0.33565	-2.26721e-10
BW689518	BW689518	-2.16596	-0.33565	-3.28768e-28
BG135623	BG135623	-2.16623	-0.3357	-4.95397e-15
BF112609	BF112609	-2.16633	-0.33572	-4.65737e-36
BT013134	BT013134	-2.16635	-0.33573	0
TA41543_4081	TA41543_4081	-2.16641	-0.33574	-0.45109
ES896716	ES896716	-2.16719	-0.3359	-2.74457e-20
TC204633	TC204633	-2.16757	-0.33597	-1.25357e-14
TA48290_4081	TA48290_4081	-2.16815	-0.33609	-4.20751e-10
AW929297	AW929297	-2.16822	-0.3361	-0.28491
BP877568	BP877568	-2.16848	-0.33616	-1.42565e-25
BI204057	BI204057	-2.16852	-0.33616	-3.12675e-30
BW685143	BW685143	-2.16939	-0.33634	-1.80324e-17
DB720905	DB720905	-2.16954	-0.33637	-4.53114e-24
TC192167	TC192167	-2.16972	-0.3364	-0.26372
DB680988	DB680988	-2.16977	-0.33641	-5.6263e-31
TC192104	TC192104	-2.16992	-0.33644	-0.01362
DB704389	DB704389	-2.17019	-0.3365	-0.0763
TA37792_4081	TA37792_4081	-2.17019	-0.3365	-5.24776e-34
AW032956	AW032956	-2.17105	-0.33667	-3.43126e-12
BG128633	BG128633	-2.17147	-0.33675	-1.18868e-13
TA55329_4081	TA55329_4081	-2.17163	-0.33679	-1.50167e-09
dhbK	Y12090	-2.1722	-0.3369	-1.53499e-12
AW930072	AW930072	-2.17235	-0.33693	-4.79614e-39
BP892140	BP892140	-2.17351	-0.33716	-4.79949e-30
DB711846	DB711846	-2.17385	-0.33723	-3.4642e-13
TA41608_4081	TA41608_4081	-2.1739	-0.33724	-1.78831e-12
BI210380	BI210380	-2.17393	-0.33724	-0.48022
BE450519	BE450519	-2.17419	-0.3373	-9.9543e-19
BG130040	BG130040	-2.17424	-0.33731	-0.00188
DB702603	DB702603	-2.17461	-0.33738	-0.54059
TA49691_4081	TA49691_4081	-2.17501	-0.33746	-3.44952e-12
AW929014	AW929014	-2.17559	-0.33758	-0.02028
DB720121	DB720121	-2.17565	-0.33759	-2.6529e-28
DB721799	DB721799	-2.17627	-0.33771	-9.66858e-06
BG127874	BG127874	-2.17666	-0.33779	-5.46702e-16
TA56918_4081	TA56918_4081	-2.17673	-0.3378	-8.28152e-08
AJ785050	AJ785050	-2.1769	-0.33784	-0.00132
TC195116	TC195116	-2.17693	-0.33784	-4.07577e-25
BI922403	BI922403	-2.17724	-0.33791	-0.00575
BI931057	BI931057	-2.17734	-0.33793	-0.32126
DB705267	DB705267	-2.17745	-0.33795	-8.01783e-13
BI421219	BI421219	-2.17751	-0.33796	-0.91666
AW932923	AW932923	-2.17756	-0.33797	-8.70451e-25
DB684397	DB684397	-2.17773	-0.338	-0.00245
DB705831	DB705831	-2.17868	-0.33819	-3.58579e-14
BI932693	BI932693	-2.17872	-0.3382	-8.73955e-11
BI933858	BI933858	-2.17878	-0.33821	-0.00242
TA39043_4081	TA39043_4081	-2.17885	-0.33823	-1.78405e-19
AI779254	AI779254	-2.17929	-0.33831	-0.05066
TA55615_4081	TA55615_4081	-2.17934	-0.33832	-4.04887e-29
DB715647	DB715647	-2.17994	-0.33844	-2.58977e-24
TA39437_4081	TA39437_4081	-2.18013	-0.33848	-9.29719e-40
TA35592_4081	TA35592_4081	-2.18031	-0.33852	-0.83241
AW738419	AW738419	-2.18049	-0.33855	-3.17329e-06
TA55004_4081	TA55004_4081	-2.18057	-0.33857	0
DB696148	DB696148	-2.18147	-0.33875	-2.61442e-08
RC9	RC9	-2.18157	-0.33877	-0.67026
BG135382	BG135382	-2.18159	-0.33877	-0.08007
CD003246	CD003246	-2.18167	-0.33879	-7.97373e-08
TA40857_4081	TA40857_4081	-2.18171	-0.3388	-1.25113e-30
AI894931	AI894931	-2.18181	-0.33882	-1.68199e-13
BI933197	BI933197	-2.18187	-0.33883	-1.47079e-17
BI932844	BI932844	-2.18205	-0.33887	-1.5604e-33
DB693458	DB693458	-2.18225	-0.3389	-0.49788
TA56542_4081	TA56542_4081	-2.18246	-0.33895	-0.50694
BP885557	BP885557	-2.18273	-0.339	-1.47592e-31
AW651539	AW651539	-2.18284	-0.33902	-0.00229
TA42394_4081	TA42394_4081	-2.18285	-0.33902	-9.15072e-16
BG130089	BG130089	-2.18308	-0.33907	-0.00428
BE437154	BE437154	-2.18336	-0.33913	-8.34284e-07
DB714301	DB714301	-2.1835	-0.33915	0
CK714971	CK714971	-2.18376	-0.3392	-0.14916
DB720167	DB720167	-2.1841	-0.33927	-3.3872e-33
AW031898	AW031898	-2.18419	-0.33929	-4.4354e-27
DB699490	DB699490	-2.18431	-0.33931	-0.0474
BP891036	BP891036	-2.18436	-0.33932	-9.19539e-21
TA42485_4081	TA42485_4081	-2.18458	-0.33937	-5.69235e-06
BG630264	BG630264	-2.18532	-0.33951	-0.04471
AK247644	AK247644	-2.18552	-0.33955	-1.69542e-09
AW443650	AW443650	-2.18574	-0.3396	-0.23157
BM412734	BM412734	-2.18587	-0.33962	0
DB683970	DB683970	-2.18594	-0.33964	-4.90409e-34
BW687921	BW687921	-2.18603	-0.33966	-0.65576
BE441158	BE441158	-2.18609	-0.33967	-7.21936e-14
TA52244_4081	TA52244_4081	-2.18624	-0.3397	-1.35242e-12
TA41321_4081	TA41321_4081	-2.18655	-0.33976	-4.11761e-13
DB721939	DB721939	-2.18678	-0.33981	-9.91477e-08
AW623584	AW623584	-2.18685	-0.33982	-1.35559e-07
AK247951	AK247951	-2.1869	-0.33983	-2.12279e-10
BE451044	BE451044	-2.18746	-0.33994	-0.07136
TA36726_4081	TA36726_4081	-2.18751	-0.33995	-1.26439e-12
ARG2	AY656838	-2.18757	-0.33996	-8.29597e-30
CD002276	CD002276	-2.18827	-0.3401	-0.00216
DB715817	DB715817	-2.18836	-0.34012	-2.74239e-33
BG627823	BG627823	-2.18854	-0.34015	-0.2291
DB678411	DB678411	-2.18869	-0.34018	-1.44598e-21
TA40051_4081	TA40051_4081	-2.1888	-0.34021	-1.15791e-19
BP883315	BP883315	-2.18883	-0.34021	-1.57971e-28
BI928301	BI928301	-2.18901	-0.34025	-2.00119e-18
DB711526	DB711526	-2.1892	-0.34029	-0.02466
BG128785	BG128785	-2.18969	-0.34038	-6.97855e-28
AW033766	AW033766	-2.1899	-0.34042	-6.10717e-10
AW737482	AW737482	-2.19009	-0.34046	-7.13457e-09
DB718738	DB718738	-2.19067	-0.34058	-2.28202e-08
BM410601	BM410601	-2.19103	-0.34065	-6.85927e-15
AI775007	AI775007	-2.1912	-0.34068	-4.05614e-17
AW219715	AW219715	-2.1918	-0.3408	-6.28069e-40
DB711560	DB711560	-2.19182	-0.3408	-0.00486
TA43704_4081	TA43704_4081	-2.19225	-0.34089	-1.63741e-18
TA55396_4081	TA55396_4081	-2.1926	-0.34096	-4.29832e-13
BW691622	BW691622	-2.19301	-0.34104	-9.3013e-40
DB692853	DB692853	-2.19408	-0.34125	-2.0343e-27
TA55085_4081	TA55085_4081	-2.19418	-0.34127	-7.83415e-06
DB688844	DB688844	-2.19433	-0.3413	-0.09134
GA20ox4	EU652334	-2.19449	-0.34133	-0.07806
BP879131	BP879131	-2.19455	-0.34135	-3.51078e-19
DB727357	DB727357	-2.19456	-0.34135	-2e-05
AW931587	AW931587	-2.19464	-0.34136	-1.8647e-13
DB714453	DB714453	-2.19474	-0.34138	-1.62778e-14
BE451316	BE451316	-2.19479	-0.34139	-1.22967e-06
AW094507	AW094507	-2.19522	-0.34148	-1.67773e-34
TA52657_4081	TA52657_4081	-2.19528	-0.34149	-4.83477e-24
TA56889_4081	TA56889_4081	-2.19557	-0.34155	-1.12251e-25
TA40206_4081	TA40206_4081	-2.1958	-0.34159	-0.20937
DB712868	DB712868	-2.19581	-0.3416	-1.58543e-17
BI933720	BI933720	-2.19598	-0.34163	-5.73131e-43
BE436893	BE436893	-2.19605	-0.34164	-1.88216e-07
DB724734	DB724734	-2.19733	-0.3419	-2.11311e-15
TA52304_4081	TA52304_4081	-2.19738	-0.34191	-0.05452
AK247326	AK247326	-2.1979	-0.34201	-1.30125e-29
TA54878_4081	TA54878_4081	-2.19795	-0.34202	-0.06609
DB707884	DB707884	-2.19825	-0.34208	-0.07081
DB709877	DB709877	-2.19825	-0.34208	-5.53648e-37
DB725927	DB725927	-2.1984	-0.34211	-0.72269
TA53472_4081	TA53472_4081	-2.19874	-0.34217	-5.58364e-21
TA53111_4081	TA53111_4081	-2.19899	-0.34222	-0.00015
AW648352	AW648352	-2.19909	-0.34224	-1.24274e-12
BG124834	BG124834	-2.19933	-0.34229	-4.65098e-27
TA45613_4081	TA45613_4081	-2.19965	-0.34235	-1.73969e-30
AI896017	AI896017	-2.19974	-0.34237	-0.00406
BG124331	BG124331	-2.1998	-0.34238	-3.06326e-18
DB681373	DB681373	-2.19986	-0.34239	-0.50476
AK247007	AK247007	-2.20022	-0.34247	-1.77386e-16
DB705045	DB705045	-2.20026	-0.34247	-9.76828e-25
CD003153	CD003153	-2.2011	-0.34264	-1.5191e-22
BF051053	BF051053	-2.20126	-0.34267	-1.69417e-42
AW624930	AW624930	-2.20152	-0.34272	-2.40125e-13
BI932029	BI932029	-2.20155	-0.34273	-9.87786e-11
TC210779	TC210779	-2.20156	-0.34273	-0.61634
TA40480_4081	TA40480_4081	-2.20228	-0.34287	-1.07509e-27
BW692259	BW692259	-2.20255	-0.34293	-7.6016e-10
AI778555	AI778555	-2.2038	-0.34317	-0.17815
BG626896	BG626896	-2.20383	-0.34318	-0.34206
AW738413	AW738413	-2.20386	-0.34318	-0.03133
BP899946	BP899946	-2.20401	-0.34321	-5.74613e-07
BE462118	BE462118	-2.20407	-0.34323	-1.66748e-08
DB691377	DB691377	-2.20412	-0.34323	-4.00791e-14
AW930439	AW930439	-2.20478	-0.34337	-1.7467e-36
TA51897_4081	TA51897_4081	-2.20486	-0.34338	-1.36727e-14
AK224814	AK224814	-2.2052	-0.34345	-5.53071e-22
DB709260	DB709260	-2.20561	-0.34353	-4e-05
BM413144	BM413144	-2.20568	-0.34354	-0.0644
BP908615	BP908615	-2.20598	-0.3436	-9.56458e-19
DB725569	DB725569	-2.206	-0.3436	-5.12017e-13
DB720181	DB720181	-2.2061	-0.34362	-2e-05
BP907596	BP907596	-2.20639	-0.34368	-1.51857e-19
TA53457_4081	TA53457_4081	-2.20661	-0.34373	-2.72857e-09
BP888790	BP888790	-2.20707	-0.34382	-0.68879
DB721546	DB721546	-2.20778	-0.34396	-1.79852e-16
BI928580	BI928580	-2.20796	-0.34399	-3.79516e-40
DB711587	DB711587	-2.20816	-0.34403	-1.34531e-09
AW030938	AW030938	-2.20858	-0.34411	-0.43949
TA39178_4081	TA39178_4081	-2.20882	-0.34416	-2.10003e-09
TA42842_4081	TA42842_4081	-2.20906	-0.34421	-0.09484
DB717424	DB717424	-2.20924	-0.34424	-1.43607e-15
BG127563	BG127563	-2.20969	-0.34433	-8.7167e-16
BE432534	BE432534	-2.21041	-0.34447	-1.2948e-24
ES894908	ES894908	-2.2105	-0.34449	-1.90708e-22
DB689402	DB689402	-2.21055	-0.3445	-1.13601e-13
AW220990	AW220990	-2.21068	-0.34453	-5.79773e-14
BP879935	BP879935	-2.21096	-0.34458	-6.07882e-11
BP898750	BP898750	-2.21108	-0.3446	-8.19854e-11
AW223456	AW223456	-2.21201	-0.34479	-4.62984e-10
AK247665	AK247665	-2.21228	-0.34484	-8.55002e-20
CAT2	BT012965	-2.2125	-0.34488	-8.21471e-23
BP906344	BP906344	-2.21263	-0.34491	-0.48206
TA44454_4081	TA44454_4081	-2.21276	-0.34493	-2.12349e-34
TA42974_4081	TA42974_4081	-2.21303	-0.34499	-2.85273e-39
BI925065	BI925065	-2.2134	-0.34506	-3e-05
TA56558_4081	TA56558_4081	-2.21376	-0.34513	-7.89748e-17
BP887048	BP887048	-2.21398	-0.34517	-0.67101
DB717942	DB717942	-2.21402	-0.34518	-4.47702e-36
TA42824_4081	TA42824_4081	-2.21408	-0.34519	-9.68376e-34
BI921289	BI921289	-2.21435	-0.34525	-1.76225e-09
BE432154	BE432154	-2.21443	-0.34526	-1.693e-27
TA53872_4081	TA53872_4081	-2.21466	-0.34531	-1.37816e-10
BP900735	BP900735	-2.21471	-0.34532	-2.68773e-12
AW933641	AW933641	-2.21485	-0.34534	-1.07117e-39
TA53089_4081	TA53089_4081	-2.21524	-0.34542	-2.07888e-07
TA57029_4081	TA57029_4081	-2.21532	-0.34544	-5.52531e-32
TA44647_4081	TA44647_4081	-2.21545	-0.34546	-1.13871e-23
TA55078_4081	TA55078_4081	-2.21627	-0.34562	-1.3759e-09
AW222185	AW222185	-2.21634	-0.34564	-1.0959e-28
AI775706	AI775706	-2.21639	-0.34565	-2.2782e-17
DB716111	DB716111	-2.21658	-0.34568	-2.08969e-24
BI925626	BI925626	-2.21673	-0.34571	-1.20775e-32
ES894578	ES894578	-2.21742	-0.34585	-3.70849e-37
TA55356_4081	TA55356_4081	-2.21758	-0.34588	-2.30727e-26
BE449778	BE449778	-2.21766	-0.3459	-2.56558e-39
DB683889	DB683889	-2.21781	-0.34592	-6.73106e-15
BP880700	BP880700	-2.21785	-0.34593	-1.86272e-18
BG626409	BG626409	-2.21807	-0.34598	-0.41953
AW218000	AW218000	-2.21833	-0.34603	-2.95473e-08
TC210363	TC210363	-2.21866	-0.34609	-0.35286
DB706874	DB706874	-2.21893	-0.34614	-6.89183e-06
TC213977	TC213977	-2.21919	-0.3462	-0.87771
BP895582	BP895582	-2.21948	-0.34625	-0.90417
TA55131_4081	TA55131_4081	-2.21982	-0.34632	-4.95317e-10
DB714358	DB714358	-2.22006	-0.34636	-8.4034e-38
DB704828	DB704828	-2.22016	-0.34638	-4.89301e-19
BT013979	BT013979	-2.22095	-0.34654	-4.2039e-45
LeProT3	AF014810	-2.22107	-0.34656	-0.01749
AW621356	AW621356	-2.22132	-0.34661	-3.99479e-26
BG628212	BG628212	-2.22134	-0.34662	-0.15099
BP900787	BP900787	-2.22155	-0.34666	-1.56581e-13
AW036464	AW036464	-2.22213	-0.34677	-0.33575
BI203568	BI203568	-2.22234	-0.34681	-5.32458e-16
DB712712	DB712712	-2.22245	-0.34683	-0.92885
BM411324	BM411324	-2.22246	-0.34683	-1.80874e-15
BW689514	BW689514	-2.22262	-0.34686	-6.3802e-33
BP887357	BP887357	-2.22309	-0.34696	-7.01126e-13
BI926658	BI926658	-2.22362	-0.34706	-3.79203e-20
AK246887	AK246887	-2.22376	-0.34709	-1.00485e-19
DB685835	DB685835	-2.22418	-0.34717	-2.56781e-12
AW624472	AW624472	-2.22446	-0.34722	-4.37013e-30
BI926964	BI926964	-2.22463	-0.34726	-1.46688e-12
EG553237	EG553237	-2.22477	-0.34728	-5.01952e-07
DB711821	DB711821	-2.2248	-0.34729	-2.14258e-24
TA54120_4081	TA54120_4081	-2.22489	-0.34731	-5.20616e-26
BF097119	BF097119	-2.22507	-0.34734	-0.07265
BF097792	BF097792	-2.22511	-0.34735	-1.03658e-08
AW979575	AW979575	-2.22579	-0.34748	-8.44704e-33
BG123941	BG123941	-2.22585	-0.3475	-1.4013e-45
BI933850	BI933850	-2.22612	-0.34755	-0.00351
BW685998	BW685998	-2.22636	-0.3476	-9.52515e-26
BE433684	BE433684	-2.22643	-0.34761	-3.39309e-28
DB685657	DB685657	-2.22662	-0.34765	-1.89807e-14
BT013232	BT013232	-2.22665	-0.34765	-3.27662e-08
DB678734	DB678734	-2.22718	-0.34776	-0.12708
TA43365_4081	TA43365_4081	-2.22751	-0.34782	-8.92635e-39
BM413605	BM413605	-2.22798	-0.34791	-4.90282e-07
TA45839_4081	TA45839_4081	-2.22858	-0.34803	-4.27287e-14
DB727421	DB727421	-2.22883	-0.34808	-0.76531
AK247849	AK247849	-2.22914	-0.34814	0
AK247754	AK247754	-2.2297	-0.34825	-1.20476e-12
AK247185	AK247185	-2.22973	-0.34825	-1.66657e-07
DV103716	DV103716	-2.22991	-0.34829	-0.0131
DB724123	DB724123	-2.23032	-0.34837	-3.51549e-19
BG132831	BG132831	-2.23057	-0.34842	0
BP896964	BP896964	-2.2309	-0.34848	-0.37008
BE460119	BE460119	-2.23131	-0.34856	-0.01315
TA51292_4081	TA51292_4081	-2.23179	-0.34865	-0.00628
TA39680_4081	TA39680_4081	-2.23207	-0.34871	-2.65675e-29
TA37125_4081	TA37125_4081	-2.23258	-0.34881	-2.52787e-38
BP888306	BP888306	-2.23266	-0.34882	-0.37138
BI421727	BI421727	-2.23267	-0.34882	-1.27574e-23
BG628840	BG628840	-2.23293	-0.34888	-0.20218
AI782347	AI782347	-2.23314	-0.34892	-9.98501e-18
DB722260	DB722260	-2.23352	-0.34899	-3.85013e-21
AI483995	AI483995	-2.23397	-0.34908	-0.00164
DB716445	DB716445	-2.23416	-0.34912	-1.63735e-22
TA54349_4081	TA54349_4081	-2.23499	-0.34928	-6.16423e-20
AK246305	AK246305	-2.23499	-0.34928	-4.70154e-30
TA54691_4081	TA54691_4081	-2.23505	-0.34929	-0.00862
TA42348_4081	TA42348_4081	-2.23513	-0.3493	-1.68157e-31
ES896285	ES896285	-2.23524	-0.34932	-4.60509e-25
DB690772	DB690772	-2.23526	-0.34933	-2.79982e-32
DB724195	DB724195	-2.23567	-0.34941	-0.04458
BE459818	BE459818	-2.23574	-0.34942	-0.2274
TA38642_4081	TA38642_4081	-2.23586	-0.34944	-2.1232e-29
AI489068	AI489068	-2.23611	-0.34949	-4.93176e-07
DB711422	DB711422	-2.23616	-0.3495	-8e-05
BM536196	BM536196	-2.23688	-0.34964	-2.22304e-33
TC212287	TC212287	-2.23714	-0.34969	-1.70764e-26
BP876693	BP876693	-2.23717	-0.3497	-0.75447
BG127852	BG127852	-2.23725	-0.34971	-1.01731e-38
ES897284	ES897284	-2.23748	-0.34976	0
BP910376	BP910376	-2.23787	-0.34984	-0.30479
AI483216	AI483216	-2.23806	-0.34987	-8.76429e-12
DB691854	DB691854	-2.23811	-0.34988	-1.92201e-08
DB718306	DB718306	-2.23816	-0.34989	-2.5324e-32
BI929526	BI929526	-2.2384	-0.34994	-2.01216e-18
DB680132	DB680132	-2.23902	-0.35006	-4.55988e-31
DB711776	DB711776	-2.23971	-0.35019	-4.42473e-32
AK246945	AK246945	-2.23984	-0.35022	-1.8034e-32
DB685782	DB685782	-2.24018	-0.35028	-0.51726
AI777227	AI777227	-2.24027	-0.3503	-2.47374e-12
DB706847	DB706847	-2.24045	-0.35034	-1.6686e-16
AW039875	AW039875	-2.24047	-0.35034	0
AW931447	AW931447	-2.24091	-0.35042	-0.00284
DB679422	DB679422	-2.24091	-0.35043	-1.75655e-17
BP909641	BP909641	-2.24175	-0.35059	-0.33766
DB705918	DB705918	-2.24186	-0.35061	-2.24051e-07
DV104717	DV104717	-2.24201	-0.35064	-0.1216
GGH3	EU621370	-2.24209	-0.35065	-0.00082
BI923336	BI923336	-2.24244	-0.35072	-3.73704e-25
AW442295	AW442295	-2.24245	-0.35072	-7.64556e-11
DB726554	DB726554	-2.24248	-0.35073	-3.08929e-07
TA39579_4081	TA39579_4081	-2.24269	-0.35077	-1.73675e-30
TA55887_4081	TA55887_4081	-2.24275	-0.35078	-0.02022
BP894291	BP894291	-2.24279	-0.35079	-5.68037e-07
DB717658	DB717658	-2.2431	-0.35085	-3.32354e-19
BG643511	BG643511	-2.24331	-0.35089	-0.00187
BI930710	BI930710	-2.24356	-0.35094	-3.16285e-21
AW622638	AW622638	-2.24393	-0.35101	-0.0008
EG553953	EG553953	-2.244	-0.35102	-7.01306e-11
AI894913	AI894913	-2.24419	-0.35106	-2.10699e-30
BP895844	BP895844	-2.24432	-0.35108	-0.11256
BG128572	BG128572	-2.24461	-0.35114	-8.2856e-28
BW687515	BW687515	-2.24463	-0.35114	-1.15431e-25
BI926247	BI926247	-2.24473	-0.35116	-1.69073e-38
TA56086_4081	TA56086_4081	-2.2449	-0.3512	-0.58044
CD002887	CD002887	-2.24555	-0.35132	0
BW691819	BW691819	-2.24614	-0.35144	-9.02034e-15
TA47444_4081	TA47444_4081	-2.24659	-0.35152	-8.66892e-09
TA54441_4081	TA54441_4081	-2.24697	-0.3516	-0.73918
BF051923	BF051923	-2.24743	-0.35169	-2.82301e-15
BG643174	BG643174	-2.24772	-0.35174	-1.10266e-32
TA51044_4081	TA51044_4081	-2.2483	-0.35185	-4.49667e-10
DB687318	DB687318	-2.24852	-0.3519	-3.54701e-10
AW038299	AW038299	-2.24863	-0.35192	-3.97457e-34
DB721908	DB721908	-2.24961	-0.35211	-5.92493e-11
AI778945	AI778945	-2.24963	-0.35211	-5.60519e-45
ES897201	ES897201	-2.25021	-0.35222	-1.63959e-17
DB682991	DB682991	-2.25044	-0.35227	-1.66239e-20
AK246319	AK246319	-2.25104	-0.35238	0
ES896450	ES896450	-2.25158	-0.35249	-9.28075e-29
AJ784547	AJ784547	-2.25164	-0.3525	-6.43533e-18
TA46273_4081	TA46273_4081	-2.25169	-0.35251	-5.73074e-19
AI895942	AI895942	-2.25203	-0.35257	-0.53882
BE460143	BE460143	-2.2521	-0.35259	-1.47388e-07
DB714431	DB714431	-2.25214	-0.3526	-3.95679e-25
TA36741_4081	TA36741_4081	-2.25215	-0.3526	-1.21164e-23
EY506450	EY506450	-2.25238	-0.35264	-2.07617e-20
BI933288	BI933288	-2.25256	-0.35268	-2.75019e-20
BP900421	BP900421	-2.25286	-0.35273	-0.00048
BI924887	BI924887	-2.25291	-0.35274	-8.44942e-30
BI929581	BI929581	-2.25361	-0.35288	-4.57665e-29
BT013416	BT013416	-2.25384	-0.35292	-0.00534
AI488165	AI488165	-2.25415	-0.35298	-3.92707e-16
BP885251	BP885251	-2.25451	-0.35305	-2.00436e-22
DB710460	DB710460	-2.25489	-0.35312	-6.16353e-29
TA36812_4081	TA36812_4081	-2.25498	-0.35314	-1.05394e-39
BI934082	BI934082	-2.25505	-0.35316	-8.17284e-18
DB724969	DB724969	-2.25511	-0.35317	-4.90114e-19
BI935171	BI935171	-2.25524	-0.35319	-7.4093e-21
DB694383	DB694383	-2.25537	-0.35322	-0.21721
DB686511	DB686511	-2.25565	-0.35327	-8.64446e-24
AW224461	AW224461	-2.25579	-0.3533	-0.16708
BG131955	BG131955	-2.25637	-0.35341	-5.29894e-10
TA55207_4081	TA55207_4081	-2.25638	-0.35341	-0.09398
DB713163	DB713163	-2.25668	-0.35347	-6.92474e-37
BG125921	BG125921	-2.2567	-0.35347	-7.40487e-32
BT013931	BT013931	-2.25761	-0.35365	-1.31074e-20
BG126660	BG126660	-2.25772	-0.35367	-0.01599
TA46554_4081	TA46554_4081	-2.25774	-0.35367	-1.03659e-17
AK247038	AK247038	-2.2578	-0.35369	-1.6348e-14
BE433017	BE433017	-2.25802	-0.35373	-0.00361
BF052200	BF052200	-2.25865	-0.35385	-0.00414
DB718175	DB718175	-2.25888	-0.35389	-4.30844e-33
AI895277	AI895277	-2.25891	-0.3539	-0.03171
DB722702	DB722702	-2.2593	-0.35397	-0.00157
BI935664	BI935664	-2.2594	-0.35399	-5.08447e-14
TA40330_4081	TA40330_4081	-2.26015	-0.35414	-8.73751e-33
BP901120	BP901120	-2.26078	-0.35426	-0.00329
DV105754	DV105754	-2.26082	-0.35427	-1.14267e-08
DB717984	DB717984	-2.26092	-0.35428	-3.44612e-16
TA56121_4081	TA56121_4081	-2.26099	-0.3543	-2.46674e-25
BE353524	BE353524	-2.26166	-0.35443	-2e-05
DB710955	DB710955	-2.26181	-0.35446	-0.27062
TA42981_4081	TA42981_4081	-2.26226	-0.35454	-0.62421
AW933386	AW933386	-2.26252	-0.35459	-4.88727e-40
TA53856_4081	TA53856_4081	-2.26287	-0.35466	-1.60609e-16
AI483258	AI483258	-2.26297	-0.35468	-4.48987e-20
TC209661	TC209661	-2.26368	-0.35482	-0.72016
DB697965	DB697965	-2.26369	-0.35482	-0.77519
LOC543561	AF079103	-2.26393	-0.35486	-4.52916e-09
DB717626	DB717626	-2.26398	-0.35487	-7.48079e-38
DB686443	DB686443	-2.26414	-0.3549	-1.77194e-31
BP884593	BP884593	-2.2642	-0.35492	-0.82739
AW929342	AW929342	-2.26428	-0.35493	-6.04363e-13
AW442772	AW442772	-2.26495	-0.35506	-1.84768e-37
TA53923_4081	TA53923_4081	-2.26503	-0.35507	-0.02341
AW623003	AW623003	-2.26507	-0.35508	-0.1165
TA56765_4081	TA56765_4081	-2.26509	-0.35509	-1.60083e-17
AW650537	AW650537	-2.26525	-0.35512	-0.61762
DB706305	DB706305	-2.26606	-0.35527	-8.90313e-08
BI931280	BI931280	-2.26624	-0.35531	-9.38114e-32
AI774131	AI774131	-2.26626	-0.35531	-4.01194e-15
TA51879_4081	TA51879_4081	-2.26659	-0.35537	-8.22259e-21
BP882922	BP882922	-2.26697	-0.35545	-1.20998e-08
DB678746	DB678746	-2.26718	-0.35549	-0.0001
BE450809	BE450809	-2.26732	-0.35551	-0.0744
TA54116_4081	TA54116_4081	-2.26746	-0.35554	-0.00061
AW092816	AW092816	-2.26778	-0.3556	-4.80918e-11
AW944827	AW944827	-2.26799	-0.35564	-0.70091
DB711609	DB711609	-2.26802	-0.35565	-1.38793e-35
BI921980	BI921980	-2.26824	-0.35569	-0.18167
AW738614	AW738614	-2.26833	-0.35571	-1.76441e-20
CK715078	CK715078	-2.26843	-0.35573	-8.46952e-07
BG127564	BG127564	-2.26866	-0.35577	-3.64174e-34
TC211361	TC211361	-2.26897	-0.35583	-0.24291
DB708351	DB708351	-2.26916	-0.35587	-0.33605
BI210028	BI210028	-2.26938	-0.35591	-0.56632
BP877587	BP877587	-2.26942	-0.35592	-8.50107e-27
BP908751	BP908751	-2.26947	-0.35592	-0.9272
AW033585	AW033585	-2.2696	-0.35595	-4.30862e-13
DB679789	DB679789	-2.26979	-0.35599	-2.28768e-16
ES895400	ES895400	-2.27014	-0.35605	-0.10422
BE432210	BE432210	-2.27027	-0.35608	-3.93765e-43
BW686816	BW686816	-2.2704	-0.3561	-0.26075
TA41921_4081	TA41921_4081	-2.27121	-0.35626	-1.69054e-11
DB721839	DB721839	-2.27126	-0.35627	-1.70202e-21
DB712560	DB712560	-2.27137	-0.35629	-6.99871e-28
DB710272	DB710272	-2.27264	-0.35653	0
BP884867	BP884867	-2.27277	-0.35656	-1.16608e-06
AA824868	AA824868	-2.27304	-0.35661	-0.07125
AW738098	AW738098	-2.27309	-0.35662	-2.18716e-14
TA54165_4081	TA54165_4081	-2.27313	-0.35662	-7.95009e-16
ES896405	ES896405	-2.27389	-0.35677	-4.20631e-15
DB720765	DB720765	-2.27434	-0.35686	-0.00237
BG125633	BG125633	-2.2745	-0.35689	-0.39396
DB691311	DB691311	-2.27451	-0.35689	-2.06788e-09
DB679676	DB679676	-2.27502	-0.35698	-0.39572
AI894485	AI894485	-2.27533	-0.35704	-0.04389
TA46557_4081	TA46557_4081	-2.27562	-0.3571	-1.26869e-15
DB682382	DB682382	-2.27564	-0.3571	-1.72853e-37
LOC544144	Z14028	-2.27621	-0.35721	0
AW035137	AW035137	-2.2765	-0.35727	-0.01858
DB719910	DB719910	-2.27678	-0.35732	-4.27129e-27
S66607	S66607	-2.27688	-0.35734	-8.01107e-16
ES895188	ES895188	-2.27698	-0.35736	-7.28675e-43
DB719500	DB719500	-2.27753	-0.35746	-1.11187e-24
TC205873	TC205873	-2.27757	-0.35747	-0.08014
BG128412	BG128412	-2.27812	-0.35758	-2.5264e-41
BP876895	BP876895	-2.2783	-0.35761	-5.43945e-11
TA39101_4081	TA39101_4081	-2.27852	-0.35765	-1.4013e-45
DB682638	DB682638	-2.27899	-0.35774	-1.81771e-33
BG627013	BG627013	-2.27901	-0.35775	-0.16928
TA54288_4081	TA54288_4081	-2.27927	-0.3578	-0.80722
AK247026	AK247026	-2.27943	-0.35783	-0.72587
AW038991	AW038991	-2.27957	-0.35785	0
TA54495_4081	TA54495_4081	-2.27964	-0.35787	-2.18943e-34
BG628324	BG628324	-2.27977	-0.35789	-0.5354
DB690671	DB690671	-2.28047	-0.35802	-1.94673e-22
DB726704	DB726704	-2.28054	-0.35804	-0.46314
TA50708_4081	TA50708_4081	-2.28081	-0.35809	-9.86121e-31
DB678415	DB678415	-2.28165	-0.35825	-2.94735e-39
AW040594	AW040594	-2.28177	-0.35827	-0.26423
AW930039	AW930039	-2.2824	-0.35839	-0.76786
BP895101	BP895101	-2.28303	-0.35851	-0.36153
TA46790_4081	TA46790_4081	-2.28313	-0.35853	-5.60519e-45
BW689698	BW689698	-2.28342	-0.35859	-1.38025e-40
AK246976	AK246976	-2.2844	-0.35877	-2e-05
BI924797	BI924797	-2.28443	-0.35878	-9.91419e-40
DB711734	DB711734	-2.28458	-0.35881	-5.42852e-39
DB679090	DB679090	-2.28467	-0.35882	-2.70253e-40
DB694882	DB694882	-2.28502	-0.35889	-2.09245e-30
BG129364	BG129364	-2.28573	-0.35902	-9.24857e-44
BP895197	BP895197	-2.28603	-0.35908	-3.67604e-20
AI894969	AI894969	-2.28613	-0.3591	-1.17633e-25
DB712204	DB712204	-2.28621	-0.35912	-9.09958e-14
DB710215	DB710215	-2.2868	-0.35923	-3.57732e-33
AW928726	AW928726	-2.28695	-0.35926	-0.16359
BI925367	BI925367	-2.28699	-0.35926	-1.70364e-07
DB697935	DB697935	-2.28753	-0.35937	-0.27045
BE353414	BE353414	-2.28797	-0.35945	-0.00024
DB710862	DB710862	-2.28821	-0.3595	-3.44178e-33
TC216543	TC216543	-2.28822	-0.3595	-9.49222e-30
DB714273	DB714273	-2.28825	-0.3595	0
AW036101	AW036101	-2.28842	-0.35954	-0.73044
DB713070	DB713070	-2.28861	-0.35957	-1.4069e-22
BI932502	BI932502	-2.28875	-0.3596	-0.46517
TA54476_4081	TA54476_4081	-2.28933	-0.35971	-0.52292
BP903428	BP903428	-2.28934	-0.35971	-2.31304e-19
TA42907_4081	TA42907_4081	-2.28961	-0.35976	-2.44605e-29
TA47309_4081	TA47309_4081	-2.28969	-0.35978	-3.27176e-31
DB712905	DB712905	-2.2901	-0.35985	-1.2441e-16
BP875984	BP875984	-2.29012	-0.35986	-0.24733
BG131153	BG131153	-2.29048	-0.35993	-3.2626e-07
BW685105	BW685105	-2.29091	-0.36001	-4.55129e-21
BI925816	BI925816	-2.29097	-0.36002	-3.89911e-14
DB680497	DB680497	-2.29132	-0.36008	-1.32e-09
BP880601	BP880601	-2.29194	-0.3602	-5.07267e-37
DB711830	DB711830	-2.29294	-0.36039	-2.80558e-07
DB722830	DB722830	-2.29295	-0.36039	-2.77377e-06
BF114436	BF114436	-2.29322	-0.36045	-1.47188e-17
BI926032	BI926032	-2.29327	-0.36045	-0.01353
AW624783	AW624783	-2.29338	-0.36048	-2.73681e-17
BI923923	BI923923	-2.29341	-0.36048	-2.91237e-15
LOC100134876	AK246139	-2.29356	-0.36051	-5.59652e-14
LOC100037730	AY334306	-2.29416	-0.36062	-4.35358e-14
DB705771	DB705771	-2.29432	-0.36065	-7.48858e-16
BI934843	BI934843	-2.29484	-0.36075	-0.06543
TA55072_4081	TA55072_4081	-2.29521	-0.36082	-0.43106
TA43837_4081	TA43837_4081	-2.29543	-0.36086	-1.45347e-10
BF097615	BF097615	-2.29546	-0.36087	-1.93527e-14
AI777338	AI777338	-2.29561	-0.3609	-0.50227
BI925559	BI925559	-2.29579	-0.36093	-4.88805e-07
AI896277	AI896277	-2.29585	-0.36094	-7.28675e-44
DB711884	DB711884	-2.2961	-0.36099	-2.76144e-07
DB693819	DB693819	-2.29612	-0.36099	-6.83349e-15
AW928936	AW928936	-2.29666	-0.3611	-0.17349
DB725716	DB725716	-2.29704	-0.36117	-5.20704e-15
DB710725	DB710725	-2.29717	-0.36119	-2.87307e-13
BI923474	BI923474	-2.29731	-0.36122	-1.34802e-20
TA42356_4081	TA42356_4081	-2.29747	-0.36125	-5.43297e-37
AI895715	AI895715	-2.29748	-0.36125	-3.33227e-23
TA53191_4081	TA53191_4081	-2.29764	-0.36128	-7.85062e-37
BT013633	BT013633	-2.29767	-0.36129	-7.18287e-10
BI923446	BI923446	-2.29859	-0.36146	-0.14277
AW222459	AW222459	-2.29876	-0.36149	-6.41889e-34
TC209618	TC209618	-2.2988	-0.3615	-0.55189
BM410801	BM410801	-2.2989	-0.36152	-1.4008e-21
BE458203	BE458203	-2.29893	-0.36153	-1.96182e-44
AI772643	AI772643	-2.29966	-0.36166	-0.00014
BP878276	BP878276	-2.29991	-0.36171	-0.00487
DB692503	DB692503	-2.29993	-0.36171	-0.06961
BG129570	BG129570	-2.30003	-0.36173	-5.9595e-06
BE451620	BE451620	-2.30012	-0.36175	-1.41248e-17
BI924718	BI924718	-2.30046	-0.36182	-0.51439
BE460418	BE460418	-2.30111	-0.36194	-0.00531
AW034476	AW034476	-2.30142	-0.362	-7.93502e-28
AW222280	AW222280	-2.30173	-0.36206	-4.9894e-10
TA54617_4081	TA54617_4081	-2.30181	-0.36207	-4.62477e-16
TA36486_4081	TA36486_4081	-2.30184	-0.36208	-7.50583e-20
BT014008	BT014008	-2.30196	-0.3621	-5.78341e-25
DB715331	DB715331	-2.30205	-0.36211	-6.55809e-27
BI932602	BI932602	-2.30208	-0.36212	-1.06541e-40
TA54315_4081	TA54315_4081	-2.30208	-0.36212	-6.6764e-17
DB711027	DB711027	-2.30216	-0.36214	-4.73093e-18
BI921560	BI921560	-2.30243	-0.36219	-4.6899e-34
DB718700	DB718700	-2.30258	-0.36221	0
TA36151_4081	TA36151_4081	-2.30291	-0.36228	-0.00038
AW931671	AW931671	-2.30343	-0.36237	-3.42245e-28
AW934029	AW934029	-2.30351	-0.36239	-1.4739e-10
DB715524	DB715524	-2.30365	-0.36242	-7.27347e-31
DB691264	DB691264	-2.30382	-0.36245	-0.13294
BE432566	BE432566	-2.30404	-0.36249	-5.78577e-25
TA35936_4081	TA35936_4081	-2.30448	-0.36257	-0.21667
BM413186	BM413186	-2.30482	-0.36264	-3.8836e-40
BE458711	BE458711	-2.30487	-0.36265	-9.78757e-11
BP903274	BP903274	-2.30515	-0.3627	-0.51806
BG132733	BG132733	-2.30572	-0.36281	-0.78365
DB713841	DB713841	-2.30601	-0.36286	-3.59251e-10
BM411589	BM411589	-2.30603	-0.36287	-2.46394e-34
DB713570	DB713570	-2.30631	-0.36292	-4.42619e-12
DB687871	DB687871	-2.30645	-0.36294	-1.28424e-14
AW649675	AW649675	-2.3066	-0.36297	-0.40123
AW037717	AW037717	-2.30698	-0.36304	-0.65175
BG128000	BG128000	-2.30709	-0.36306	-8.92179e-18
DB710956	DB710956	-2.3075	-0.36314	-1.82149e-18
BP905558	BP905558	-2.30757	-0.36315	-0.35525
BG132340	BG132340	-2.30766	-0.36317	-0.03185
BP908260	BP908260	-2.30809	-0.36325	-3.21064e-07
BI924213	BI924213	-2.30856	-0.36334	-0.00252
DB720696	DB720696	-2.30872	-0.36337	-5.1597e-14
BG129508	BG129508	-2.30922	-0.36346	-0.11023
TA46329_4081	TA46329_4081	-2.30928	-0.36348	-5.77299e-21
SNF1	AF143743	-2.30963	-0.36354	-1.54112e-28
DB715084	DB715084	-2.30964	-0.36354	-6.2956e-33
BP908139	BP908139	-2.30965	-0.36355	-7.63183e-18
TA56211_4081	TA56211_4081	-2.30972	-0.36356	-0.00187
AI899157	AI899157	-2.30985	-0.36358	-0.40153
TA55600_4081	TA55600_4081	-2.30987	-0.36359	-0.75554
BG644003	BG644003	-2.31075	-0.36375	-3.05859e-07
AM495573	AM495573	-2.31075	-0.36375	-0.68638
TA50058_4081	TA50058_4081	-2.31081	-0.36376	-8.6193e-24
DB717949	DB717949	-2.31185	-0.36396	-6.20189e-06
AI894374	AI894374	-2.31242	-0.36407	-7.36724e-09
BW690002	BW690002	-2.3126	-0.3641	-8.52675e-33
LHA2	AF275745	-2.31269	-0.36412	-3.10093e-12
DB696122	DB696122	-2.31281	-0.36414	-3.55314e-20
DV104990	DV104990	-2.31294	-0.36417	-0.45027
DB709142	DB709142	-2.31346	-0.36426	-5.76003e-08
AW933780	AW933780	-2.31376	-0.36432	-1.38781e-14
AW223396	AW223396	-2.3139	-0.36435	-1.22643e-17
BP880052	BP880052	-2.31429	-0.36442	-3.19097e-21
BP906564	BP906564	-2.31453	-0.36446	-6.20715e-24
BG134196	BG134196	-2.31471	-0.3645	-0.00145
BP908913	BP908913	-2.31483	-0.36452	-4.06327e-22
BF097872	BF097872	-2.31534	-0.36461	-4.35137e-17
BW687128	BW687128	-2.31536	-0.36462	-3.2444e-23
BI932405	BI932405	-2.31713	-0.36495	-1.11154e-29
AW623408	AW623408	-2.31725	-0.36497	-2.60774e-16
BE433204	BE433204	-2.31726	-0.36498	-0.00046
AI487448	AI487448	-2.31839	-0.36519	-0.17869
TA56406_4081	TA56406_4081	-2.31857	-0.36522	-1.36161e-11
BI933265	BI933265	-2.31885	-0.36527	-6.04199e-33
AW738739	AW738739	-2.3191	-0.36532	-3e-05
BI421969	BI421969	-2.31918	-0.36533	-0.10847
DB726974	DB726974	-2.31927	-0.36535	-3.73294e-12
DB711779	DB711779	-2.31956	-0.36541	-2.21196e-13
AW041721	AW041721	-2.31957	-0.36541	-4.19691e-25
DB688691	DB688691	-2.31989	-0.36547	-1.82949e-13
AI777234	AI777234	-2.32022	-0.36553	-0.1552
TC214651	TC214651	-2.3203	-0.36554	-0.48148
BM409199	BM409199	-2.3203	-0.36554	-6.08265e-21
AW216473	AW216473	-2.32074	-0.36563	-1.40772e-38
BM412463	BM412463	-2.32136	-0.36574	-3.14577e-41
EG554033	EG554033	-2.32189	-0.36584	-5.63508e-38
BT013384	BT013384	-2.3219	-0.36584	-1.31594e-22
AK224776	AK224776	-2.3219	-0.36584	-1.59898e-27
BI921965	BI921965	-2.32342	-0.36613	-0.02535
DB723301	DB723301	-2.32395	-0.36623	-1.25756e-16
DB712321	DB712321	-2.324	-0.36624	-1.26725e-19
BG125989	BG125989	-2.32459	-0.36635	-3.9141e-26
BF051017	BF051017	-2.32466	-0.36636	-1.14277e-11
BM413143	BM413143	-2.32513	-0.36645	-1.26781e-15
TA44300_4081	TA44300_4081	-2.32531	-0.36648	-0.05862
TA55143_4081	TA55143_4081	-2.32546	-0.36651	-0.36559
AW031083	AW031083	-2.3258	-0.36657	-0.09178
EG553225	EG553225	-2.32606	-0.36662	-1.67626e-28
DB683076	DB683076	-2.3261	-0.36663	-2.64415e-15
TA49375_4081	TA49375_4081	-2.32662	-0.36673	-4.42518e-39
DB691941	DB691941	-2.32665	-0.36673	-4.55901e-16
BI923801	BI923801	-2.32684	-0.36677	-0.00042
DB679933	DB679933	-2.32714	-0.36682	-4.95307e-10
AI780791	AI780791	-2.32783	-0.36695	-2.16975e-29
TA47437_4081	TA47437_4081	-2.3284	-0.36706	-2.63242e-31
BP908709	BP908709	-2.32878	-0.36713	-5.01759e-07
BP878254	BP878254	-2.32906	-0.36718	-6.96006e-27
BF112670	BF112670	-2.32992	-0.36734	-0.02976
DB724711	DB724711	-2.32995	-0.36735	-0.03517
AW037749	AW037749	-2.3302	-0.36739	-0.23937
DB714345	DB714345	-2.33034	-0.36742	-5.03521e-10
BI922271	BI922271	-2.33055	-0.36746	-3.68195e-14
BE353531	BE353531	-2.33131	-0.3676	-0.24194
BP875614	BP875614	-2.33139	-0.36762	-0.29886
BI932875	BI932875	-2.33194	-0.36772	-2.69213e-27
DB709387	DB709387	-2.33222	-0.36777	-1.12104e-44
TA56328_4081	TA56328_4081	-2.33281	-0.36788	-8.50889e-06
TA53974_4081	TA53974_4081	-2.33302	-0.36792	-0.18036
DB684193	DB684193	-2.33314	-0.36794	-4.21469e-29
DB722079	DB722079	-2.33321	-0.36795	-7.86731e-24
BI421953	BI421953	-2.33326	-0.36796	-1.93831e-08
BM411823	BM411823	-2.33377	-0.36806	-1.37329e-28
LeftsH6	AB217916	-2.33384	-0.36807	-1.41122e-25
DB709682	DB709682	-2.33385	-0.36807	-2.66794e-07
DB682116	DB682116	-2.33447	-0.36819	-0.04427
BG130172	BG130172	-2.33453	-0.3682	-0.79247
AW040660	AW040660	-2.33509	-0.3683	-1.94647e-17
BT012729	BT012729	-2.33521	-0.36833	-0.00026
TA46561_4081	TA46561_4081	-2.33607	-0.36849	0
BI925968	BI925968	-2.33611	-0.36849	-1.84644e-35
BW686649	BW686649	-2.3362	-0.36851	-5.60883e-19
DB697146	DB697146	-2.33634	-0.36854	-0.00718
BW686045	BW686045	-2.33649	-0.36856	-6.71222e-42
DB718629	DB718629	-2.33669	-0.3686	-6.10966e-43
TA54184_4081	TA54184_4081	-2.33674	-0.36861	-7.98555e-30
BP908710	BP908710	-2.33678	-0.36862	-0.79856
LOC543974	CK575007	-2.33781	-0.36881	-5.80332e-32
TA53390_4081	TA53390_4081	-2.33797	-0.36884	-0.91356
DB724996	DB724996	-2.33798	-0.36884	-3.71344e-43
AI782131	AI782131	-2.33829	-0.3689	-0.14986
BI935438	BI935438	-2.33831	-0.3689	-0.10735
BE450045	BE450045	-2.33855	-0.36895	-0.88424
BF051953	BF051953	-2.3386	-0.36896	-2.54208e-14
AI782811	AI782811	-2.33868	-0.36897	-1e-05
BG131307	BG131307	-2.33906	-0.36904	-0.62673
DB678515	DB678515	-2.33918	-0.36906	-0.81373
AW738223	AW738223	-2.33996	-0.36921	-0.06255
DB685417	DB685417	-2.34016	-0.36925	-1.6899e-22
DB692239	DB692239	-2.34042	-0.36929	-9.386e-21
DB724094	DB724094	-2.34089	-0.36938	-4e-05
AW442278	AW442278	-2.34178	-0.36955	-2.31089e-19
AK247408	AK247408	-2.3418	-0.36955	-7.57671e-06
TA53118_4081	TA53118_4081	-2.34213	-0.36961	-4.8798e-19
BI935158	BI935158	-2.34218	-0.36962	-3.24162e-19
AK247695	AK247695	-2.34261	-0.3697	-3.37132e-29
BT013856	BT013856	-2.34267	-0.36971	-1.1821e-06
TA44016_4081	TA44016_4081	-2.34334	-0.36983	-6.63908e-17
AI896174	AI896174	-2.34388	-0.36994	-2.4451e-24
TA56430_4081	TA56430_4081	-2.3443	-0.37001	-0.03945
BT012685	BT012685	-2.34505	-0.37015	-2.18499e-23
BP878091	BP878091	-2.34506	-0.37015	-0.62459
DB713381	DB713381	-2.34554	-0.37024	-3.28665e-18
BG126244	BG126244	-2.34558	-0.37025	-4.38427e-12
DB724461	DB724461	-2.34626	-0.37038	-2.27122e-23
BW687648	BW687648	-2.34645	-0.37041	-5.62132e-11
BG127803	BG127803	-2.34709	-0.37053	-0.00063
BF097890	BF097890	-2.3473	-0.37057	-0.03349
DB716366	DB716366	-2.34745	-0.3706	-6.13395e-34
CD003472	CD003472	-2.34784	-0.37067	-2.38771e-22
DB716893	DB716893	-2.34885	-0.37086	-1.34781e-37
BE354143	BE354143	-2.34959	-0.37099	-2.77761e-14
ES895935	ES895935	-2.34981	-0.37103	-1.0155e-34
TA36289_4081	TA36289_4081	-2.3502	-0.3711	-0.0018
BG734919	BG734919	-2.35032	-0.37113	-0.42681
TA41219_4081	TA41219_4081	-2.35088	-0.37123	-7.95314e-21
TA38333_4081	TA38333_4081	-2.35088	-0.37123	-1.93303e-09
DB713753	DB713753	-2.35106	-0.37126	-5.21733e-09
BG128744	BG128744	-2.35211	-0.37146	-2.06753e-06
AW039115	AW039115	-2.35256	-0.37154	-0.0298
BI924580	BI924580	-2.35257	-0.37154	-1.88207e-37
DB713228	DB713228	-2.35263	-0.37155	-6.80142e-21
BP880500	BP880500	-2.35279	-0.37158	-4.99529e-14
DB716036	DB716036	-2.35306	-0.37163	-1.46805e-12
AK247921	AK247921	-2.35339	-0.37169	-8.71397e-29
TA56131_4081	TA56131_4081	-2.35342	-0.3717	-5.63713e-29
DB708477	DB708477	-2.35346	-0.37171	-0.00012
BE460457	BE460457	-2.35351	-0.37172	-8.01889e-10
BG352048	BG352048	-2.35363	-0.37174	-0.61154
DB711114	DB711114	-2.35378	-0.37177	-1.09918e-07
LOC544311	DB712099	-2.35389	-0.37179	0
BP899626	BP899626	-2.35391	-0.37179	-0.00015
BP908375	BP908375	-2.35398	-0.3718	-0.44667
BT013999	BT013999	-2.35409	-0.37182	-1.99806e-21
TC214257	TC214257	-2.35424	-0.37185	-0.85945
BE435791	BE435791	-2.35455	-0.37191	-0.49625
DB714073	DB714073	-2.35455	-0.37191	-7.3186e-30
BM410644	BM410644	-2.35518	-0.37202	-4.85339e-21
TA54559_4081	TA54559_4081	-2.35627	-0.37222	-0.6701
AW738287	AW738287	-2.35633	-0.37224	-9.28922e-06
BP875894	BP875894	-2.35638	-0.37225	-0.00484
BM410957	BM410957	-2.3567	-0.3723	-1.11188e-14
AW649803	AW649803	-2.3568	-0.37232	-2.11435e-13
TC215820	TC215820	-2.35692	-0.37234	-1.63391e-26
DB706076	DB706076	-2.35693	-0.37235	-1.16954e-20
DB718164	DB718164	-2.35708	-0.37237	-1.32051e-36
TA56056_4081	TA56056_4081	-2.3573	-0.37242	-5.20876e-22
BE462132	BE462132	-2.35736	-0.37243	-6.86902e-26
BF113792	BF113792	-2.35757	-0.37246	-1.06437e-17
DB694242	DB694242	-2.35788	-0.37252	-0.00041
DB699032	DB699032	-2.35792	-0.37253	-3.09211e-19
BG127527	BG127527	-2.35815	-0.37257	-7.42509e-16
AW933013	AW933013	-2.35851	-0.37264	-3.83805e-06
AW929506	AW929506	-2.35865	-0.37266	-8.18579e-16
BI422810	BI422810	-2.35878	-0.37269	-0.07555
BI925956	BI925956	-2.35899	-0.37273	0
BG131453	BG131453	-2.35963	-0.37284	-1.30936e-33
BP880224	BP880224	-2.35978	-0.37287	-7.37931e-21
BE460041	BE460041	-2.36056	-0.37302	-0.00109
AI483324	AI483324	-2.36089	-0.37308	-2.03493e-11
TC214970	TC214970	-2.36112	-0.37312	-1.39059e-26
DB695608	DB695608	-2.36134	-0.37316	-0.30643
TA39359_4081	TA39359_4081	-2.36199	-0.37328	-7.65593e-36
DB679096	DB679096	-2.36244	-0.37336	-8.9957e-09
TA42838_4081	TA42838_4081	-2.36252	-0.37338	0
TA40673_4081	TA40673_4081	-2.3627	-0.37341	-6.86623e-39
DB691218	DB691218	-2.36298	-0.37346	-7.94618e-17
DB718952	DB718952	-2.36372	-0.3736	-2.33213e-31
BP878403	BP878403	-2.36373	-0.3736	-1.1211e-12
TA36990_4081	TA36990_4081	-2.36397	-0.37364	-3.43686e-12
BG629012	BG629012	-2.36408	-0.37366	-4.01198e-08
DB683029	DB683029	-2.36462	-0.37376	0
AW033543	AW033543	-2.36519	-0.37387	-8.60499e-13
AA824698	AA824698	-2.36524	-0.37388	-2.01891e-07
TA53133_4081	TA53133_4081	-2.36531	-0.37389	-1.03361e-39
BW688032	BW688032	-2.36553	-0.37393	0
DB693636	DB693636	-2.36578	-0.37397	-5.63027e-26
ES897081	ES897081	-2.36633	-0.37408	-2.04531e-22
TA41563_4081	TA41563_4081	-2.36662	-0.37413	-3.70303e-18
AW623610	AW623610	-2.36668	-0.37414	-3.7793e-42
DB682784	DB682784	-2.36749	-0.37429	-2.3666e-21
DB720315	DB720315	-2.36787	-0.37436	-4.36651e-14
ARF3	DQ340254	-2.36792	-0.37437	-0.0005
AJ784550	AJ784550	-2.36821	-0.37442	-0.00012
DB719026	DB719026	-2.36903	-0.37457	-2.10695e-23
BI935353	BI935353	-2.36934	-0.37463	0
AW040925	AW040925	-2.36985	-0.37472	-9.4484e-25
TA36702_4081	TA36702_4081	-2.36988	-0.37473	-2.59824e-33
DB708884	DB708884	-2.36993	-0.37474	-0.49041
BG133226	BG133226	-2.37022	-0.37479	-9.19423e-14
TA46531_4081	TA46531_4081	-2.37039	-0.37482	-1.35269e-15
TA46416_4081	TA46416_4081	-2.37069	-0.37487	-5.3575e-06
TA40171_4081	TA40171_4081	-2.37108	-0.37495	-3.06203e-16
BI934037	BI934037	-2.37138	-0.375	-2.67362e-09
TA38219_4081	TA38219_4081	-2.37167	-0.37505	-2.68658e-25
BM410704	BM410704	-2.37175	-0.37507	-1.07483e-23
AW092643	AW092643	-2.37182	-0.37508	-0.67047
BT014515	BT014515	-2.37234	-0.37518	0
BE459297	BE459297	-2.37235	-0.37518	-1.66511e-30
TA36616_4081	TA36616_4081	-2.37265	-0.37523	-8.80413e-31
TA54109_4081	TA54109_4081	-2.373	-0.3753	-6.02423e-21
AW929470	AW929470	-2.37478	-0.37562	-0.00013
ES896660	ES896660	-2.37634	-0.37591	-1.02957e-09
BE436059	BE436059	-2.37637	-0.37591	0
AI772598	AI772598	-2.37638	-0.37592	-0.12296
BG127045	BG127045	-2.37642	-0.37592	-0.00409
TA55299_4081	TA55299_4081	-2.37763	-0.37614	-2.75907e-18
TA36905_4081	TA36905_4081	-2.37767	-0.37615	-5.08557e-30
TA55142_4081	TA55142_4081	-2.37798	-0.37621	-3.37232e-10
BG125956	BG125956	-2.37822	-0.37625	-7.25901e-06
TA41118_4081	TA41118_4081	-2.37862	-0.37633	-4.05576e-18
DB712691	DB712691	-2.38026	-0.37663	-6.90308e-22
BW685304	BW685304	-2.38029	-0.37663	-1.44201e-27
BE459709	BE459709	-2.38031	-0.37663	-1.10569e-09
DB721260	DB721260	-2.38039	-0.37665	-1.99254e-37
AW737974	AW737974	-2.38075	-0.37671	-1.00885e-11
AW623423	AW623423	-2.38081	-0.37672	-2.36967e-31
DB691077	DB691077	-2.38088	-0.37674	-9.80909e-44
AK247157	AK247157	-2.38106	-0.37677	-7.38168e-32
BF051100	BF051100	-2.38171	-0.37689	-1.36794e-15
DB711716	DB711716	-2.38285	-0.3771	-1.42747e-07
TA55499_4081	TA55499_4081	-2.38287	-0.3771	-0.4046
DB693223	DB693223	-2.38299	-0.37712	-9.63663e-23
AI487721	AI487721	-2.38315	-0.37715	0
BG734621	BG734621	-2.38323	-0.37717	-0.95407
AJ785192	AJ785192	-2.38361	-0.37723	-0.57908
CD002431	CD002431	-2.38571	-0.37762	-3.18911e-30
TA55517_4081	TA55517_4081	-2.3864	-0.37774	-0.33388
AW648653	AW648653	-2.38703	-0.37786	-0.4659
BP883976	BP883976	-2.38747	-0.37794	-0.22616
BI925922	BI925922	-2.38758	-0.37796	-5.70533e-35
BM411334	BM411334	-2.38771	-0.37798	-2.39281e-08
BI422826	BI422826	-2.38834	-0.3781	-8.5083e-25
DB720432	DB720432	-2.38844	-0.37811	-1.04245e-25
TC208217	TC208217	-2.38849	-0.37812	-8.26034e-18
DB690701	DB690701	-2.38864	-0.37815	-5.63404e-19
TA54463_4081	TA54463_4081	-2.38978	-0.37836	-0.77588
DB695636	DB695636	-2.39018	-0.37843	-8.87284e-25
TA48000_4081	TA48000_4081	-2.39043	-0.37848	-1.00104e-31
AI776903	AI776903	-2.39111	-0.3786	-7.87952e-09
ES891007	ES891007	-2.39116	-0.37861	-4.07711e-19
BI210087	BI210087	-2.39142	-0.37866	-1.20546e-26
DB680626	DB680626	-2.39158	-0.37868	-0.03237
BP886302	BP886302	-2.39192	-0.37875	-0.07234
BP892034	BP892034	-2.39234	-0.37882	-3.99294e-14
TA37470_4081	TA37470_4081	-2.3927	-0.37889	-1.81084e-07
DB701891	DB701891	-2.393	-0.37894	-5.71787e-12
BI934999	BI934999	-2.39348	-0.37903	-7.97362e-14
TA56420_4081	TA56420_4081	-2.39356	-0.37904	-6.58524e-17
AW429033	AW429033	-2.39368	-0.37907	-0.44245
DB710429	DB710429	-2.39462	-0.37924	-1.47693e-25
AW931896	AW931896	-2.3953	-0.37936	-1.651e-08
BI422737	BI422737	-2.3953	-0.37936	-0.11122
BF050862	BF050862	-2.39565	-0.37942	-0.10164
AW928410	AW928410	-2.39572	-0.37944	-7.3406e-11
BG130809	BG130809	-2.39672	-0.37962	-5.84961e-36
AI772702	AI772702	-2.39702	-0.37967	-0.15301
BI923434	BI923434	-2.39721	-0.37971	-0.00195
TC213243	TC213243	-2.39749	-0.37976	-1.59439e-36
DB710114	DB710114	-2.39754	-0.37977	-1.63251e-42
TC193600	TC193600	-2.39822	-0.37989	-1e-05
DB692324	DB692324	-2.39859	-0.37996	-7.69697e-15
BF097877	BF097877	-2.39892	-0.38002	-0.02727
BI935301	BI935301	-2.39901	-0.38003	-5.01972e-07
TA37489_4081	TA37489_4081	-2.39916	-0.38006	-0.00207
DB684563	DB684563	-2.39921	-0.38007	-0.76758
BP894817	BP894817	-2.39967	-0.38015	-0.00013
TA37117_4081	TA37117_4081	-2.4006	-0.38032	-2.71488e-39
BT012874	BT012874	-2.40073	-0.38034	-1e-05
DB716642	DB716642	-2.40114	-0.38042	-8.50521e-20
BI928613	BI928613	-2.40117	-0.38042	-0.23923
AW036656	AW036656	-2.40134	-0.38045	-1.90533e-20
BI928791	BI928791	-2.40158	-0.3805	-0.13175
BP900581	BP900581	-2.40223	-0.38062	-2e-05
BE458895	BE458895	-2.40249	-0.38066	-0.10111
BG135584	BG135584	-2.40265	-0.38069	-0.55833
BP907906	BP907906	-2.40276	-0.38071	-0.0009
TC201021	TC201021	-2.40282	-0.38072	-3.54171e-06
BF050975	BF050975	-2.40319	-0.38079	-0.21517
BI925352	BI925352	-2.40375	-0.38089	-9.80808e-13
BI921917	BI921917	-2.4041	-0.38095	0
TC214845	TC214845	-2.40556	-0.38122	-0.58469
AJ785410	AJ785410	-2.40697	-0.38147	-6.76157e-08
BP877939	BP877939	-2.40725	-0.38152	-3.93812e-10
DB721800	DB721800	-2.4079	-0.38164	-6.86873e-18
TA55726_4081	TA55726_4081	-2.40815	-0.38168	-1.5885e-06
TA55558_4081	TA55558_4081	-2.40827	-0.38171	-1.10758e-34
DB712087	DB712087	-2.4083	-0.38171	-1.19169e-16
BI930907	BI930907	-2.40855	-0.38175	-2.1856e-18
BM412023	BM412023	-2.40861	-0.38177	0
DB723966	DB723966	-2.40872	-0.38179	-6.30584e-44
AW928434	AW928434	-2.40918	-0.38187	-1.10461e-10
DB682034	DB682034	-2.40999	-0.38202	-1.65075e-29
TA53033_4081	TA53033_4081	-2.41031	-0.38207	-0.19716
BP907215	BP907215	-2.41089	-0.38218	-0.0002
BG126831	BG126831	-2.41122	-0.38224	-2.52744e-08
LOC544289	X74639	-2.41137	-0.38226	0
AI775231	AI775231	-2.4122	-0.38241	-0.00036
AW224372	AW224372	-2.41272	-0.38251	-5.15077e-35
TC204704	TC204704	-2.4134	-0.38263	-2.14629e-06
AW930306	AW930306	-2.4134	-0.38263	-9.35278e-19
BT013133	BT013133	-2.41354	-0.38265	0
DB682798	DB682798	-2.41379	-0.3827	-4e-05
BG626322	BG626322	-2.41543	-0.38299	-6.07105e-06
DB711633	DB711633	-2.41543	-0.38299	-5.25116e-35
TA54280_4081	TA54280_4081	-2.41578	-0.38306	-0.22394
DB722463	DB722463	-2.41603	-0.3831	-1.5627e-21
BG627146	BG627146	-2.41632	-0.38315	-2.47578e-21
AW738108	AW738108	-2.41732	-0.38333	-3.11822e-14
BI210443	BI210443	-2.4174	-0.38335	-0.73633
BP900347	BP900347	-2.41741	-0.38335	-3.0727e-13
AW738176	AW738176	-2.41774	-0.38341	-3.19811e-15
DB692248	DB692248	-2.41808	-0.38347	-1.81465e-15
AW931467	AW931467	-2.41841	-0.38353	-4.43614e-19
DB708817	DB708817	-2.41913	-0.38366	-2.0185e-22
BG128528	BG128528	-2.41995	-0.38381	0
DB723669	DB723669	-2.42015	-0.38384	-2.8714e-41
DB723312	DB723312	-2.42053	-0.38391	-0.00056
BE462475	BE462475	-2.42089	-0.38397	-1.21971e-18
DB711334	DB711334	-2.42145	-0.38407	-0.46338
CD003371	CD003371	-2.42161	-0.38411	-5.65645e-08
TA49008_4081	TA49008_4081	-2.42161	-0.3841	-0.65052
BP901901	BP901901	-2.42163	-0.38411	-2.30311e-37
BG628300	BG628300	-2.42165	-0.38411	-0.00124
AW034142	AW034142	-2.42239	-0.38424	-2.61807e-12
BI924460	BI924460	-2.42265	-0.38429	-3.73832e-18
TA48259_4081	TA48259_4081	-2.42312	-0.38438	-4.6511e-09
BW685198	BW685198	-2.42378	-0.38449	-7.24512e-31
DB703583	DB703583	-2.42383	-0.3845	-1.93936e-10
AI774033	AI774033	-2.42385	-0.38451	-0.53601
AW217489	AW217489	-2.42388	-0.38451	-0.09404
TA42731_4081	TA42731_4081	-2.42396	-0.38453	0
DB718574	DB718574	-2.42475	-0.38467	-4.12736e-16
AK247878	AK247878	-2.42529	-0.38476	-2.07991e-18
DB685832	DB685832	-2.42601	-0.38489	-1.33365e-37
TC213728	TC213728	-2.42632	-0.38495	-0.12297
BI930803	BI930803	-2.42638	-0.38496	-3.9288e-22
BG128265	BG128265	-2.42646	-0.38497	-9.535e-11
DB705070	DB705070	-2.42701	-0.38507	-1.75684e-34
BG734822	BG734822	-2.42715	-0.3851	-0.07048
DB702202	DB702202	-2.42753	-0.38516	-1.24153e-14
BG134199	BG134199	-2.42775	-0.3852	-3.76307e-10
BP907455	BP907455	-2.42874	-0.38538	-0.42093
ES895269	ES895269	-2.42889	-0.38541	-5.51106e-20
DB713572	DB713572	-2.42915	-0.38546	-2.39128e-24
DB685033	DB685033	-2.42986	-0.38558	-0.60214
AW096596	AW096596	-2.43009	-0.38562	-0.01655
DB726817	DB726817	-2.43073	-0.38574	-7.94288e-29
BI933865	BI933865	-2.43183	-0.38593	-1.08601e-25
BM413361	BM413361	-2.43183	-0.38593	-4.84203e-20
AI486766	AI486766	-2.43209	-0.38598	-6.31065e-32
DB719751	DB719751	-2.43362	-0.38625	-6.43117e-28
DB719893	DB719893	-2.43471	-0.38645	-7.92467e-30
TA57014_4081	TA57014_4081	-2.43492	-0.38648	-0.01165
DB704201	DB704201	-2.43512	-0.38652	-7.69013e-07
AK247790	AK247790	-2.43576	-0.38664	-1.4013e-45
TA43853_4081	TA43853_4081	-2.43621	-0.38672	-6.44182e-23
AW443600	AW443600	-2.43712	-0.38688	-0.77522
BG125178	BG125178	-2.43749	-0.38694	0
BT013721	BT013721	-2.43782	-0.387	-8.42222e-13
DB698952	DB698952	-2.43794	-0.38702	-9.93768e-17
BG126637	BG126637	-2.43891	-0.3872	-4.95341e-31
TA56469_4081	TA56469_4081	-2.43939	-0.38728	-7e-05
AW929452	AW929452	-2.43963	-0.38732	-6e-05
AW035017	AW035017	-2.43969	-0.38734	-0.04352
DB682432	DB682432	-2.43978	-0.38735	-8.98174e-20
DB725909	DB725909	-2.44004	-0.3874	-1.94187e-13
BE434246	BE434246	-2.44027	-0.38744	-0.15572
DB717773	DB717773	-2.44033	-0.38745	0
BP896628	BP896628	-2.44035	-0.38745	-6.25648e-29
BG630913	BG630913	-2.44041	-0.38746	-0.08882
AI775975	AI775975	-2.44078	-0.38753	-3.31579e-06
TA44539_4081	TA44539_4081	-2.44138	-0.38764	-6.54117e-16
TC201987	TC201987	-2.44259	-0.38785	-0.89729
AK247759	AK247759	-2.44283	-0.38789	-2.76332e-06
AW648522	AW648522	-2.4432	-0.38796	-2e-05
TC195940	TC195940	-2.44322	-0.38796	-2.01098e-40
DB706848	DB706848	-2.4434	-0.388	-7.39953e-29
DB691521	DB691521	-2.44342	-0.388	-0.00011
TA44936_4081	TA44936_4081	-2.44343	-0.388	-1.32768e-21
TA35711_4081	TA35711_4081	-2.44395	-0.38809	-8.4048e-30
BI926341	BI926341	-2.44396	-0.38809	-1.49661e-07
BG630566	BG630566	-2.44432	-0.38816	-0.00207
DB682059	DB682059	-2.4449	-0.38826	-1.33675e-10
DB714053	DB714053	-2.44591	-0.38844	-2.565e-27
BF096387	BF096387	-2.44614	-0.38848	-4.0153e-35
TA54806_4081	TA54806_4081	-2.44621	-0.38849	0
BG127134	BG127134	-2.44626	-0.3885	-0.00267
TA54024_4081	TA54024_4081	-2.4465	-0.38855	-1.51429e-08
AW036251	AW036251	-2.44669	-0.38858	-0.62423
DB680060	DB680060	-2.4472	-0.38867	-5.89922e-22
BI928405	BI928405	-2.44736	-0.3887	-2.84296e-15
DB722036	DB722036	-2.44746	-0.38872	-2e-05
DV103774	DV103774	-2.44778	-0.38877	-2.06282e-29
DB713098	DB713098	-2.44868	-0.38893	0
ES894875	ES894875	-2.44951	-0.38908	0
DB716846	DB716846	-2.45003	-0.38917	0
DB726321	DB726321	-2.45047	-0.38925	-6.71234e-28
AW218084	AW218084	-2.4519	-0.3895	-4.91152e-31
TA56050_4081	TA56050_4081	-2.45209	-0.38954	-0.01044
BP911121	BP911121	-2.45215	-0.38955	-0.51492
AI489487	AI489487	-2.45224	-0.38956	-1.82505e-36
AI489423	AI489423	-2.45273	-0.38965	-3.09455e-09
DB725507	DB725507	-2.45307	-0.38971	-1.29098e-30
AJ832091	AJ832091	-2.4533	-0.38975	-4.97613e-18
TA41453_4081	TA41453_4081	-2.45349	-0.38978	-2.11529e-27
TA55777_4081	TA55777_4081	-2.45376	-0.38983	-1.28841e-07
BI421588	BI421588	-2.45391	-0.38986	-2.74884e-14
AW738323	AW738323	-2.45407	-0.38989	-0.00954
DB701981	DB701981	-2.4544	-0.38995	-6.54128e-15
TC211654	TC211654	-2.45474	-0.39001	-5.86878e-41
BI933579	BI933579	-2.45527	-0.3901	-2.05933e-17
TA53411_4081	TA53411_4081	-2.45532	-0.39011	-0.05505
DB695755	DB695755	-2.45562	-0.39016	-0.64289
DB711321	DB711321	-2.45591	-0.39021	-2.57256e-39
TA38723_4081	TA38723_4081	-2.45606	-0.39024	-1.4013e-45
BG130129	BG130129	-2.45607	-0.39024	0
DB712872	DB712872	-2.45649	-0.39032	-3.57873e-28
DB714817	DB714817	-2.45651	-0.39032	0
AW933950	AW933950	-2.4567	-0.39035	0
pds	S36691	-2.45715	-0.39043	-6.95141e-22
AK247799	AK247799	-2.45729	-0.39046	-1.21227e-18
BI204377	BI204377	-2.45761	-0.39051	-0.78441
BG134806	BG134806	-2.45767	-0.39052	-0.28957
TA52786_4081	TA52786_4081	-2.45829	-0.39063	-1.09056e-39
TA57003_4081	TA57003_4081	-2.45865	-0.3907	-2.86538e-41
BI925146	BI925146	-2.45912	-0.39078	-9.39037e-07
CD002235	CD002235	-2.45924	-0.3908	-0.01548
BI923416	BI923416	-2.46011	-0.39095	-0.1109
LOC544299	Z11999	-2.46035	-0.391	0
DB720535	DB720535	-2.46068	-0.39106	-1.76989e-12
DB725141	DB725141	-2.46101	-0.39111	-1.101e-13
AW220696	AW220696	-2.4618	-0.39125	-3.6749e-20
AW092417	AW092417	-2.46204	-0.3913	-7.85222e-07
BG631634	BG631634	-2.46358	-0.39157	-0.09143
BT012771	BT012771	-2.46362	-0.39157	0
BE462329	BE462329	-2.4642	-0.39168	-2.47106e-17
TA53605_4081	TA53605_4081	-2.46431	-0.3917	-2.61426e-22
TA41678_4081	TA41678_4081	-2.46484	-0.39179	-3.36919e-19
AW031028	AW031028	-2.46632	-0.39205	-0.02243
TA56922_4081	TA56922_4081	-2.46652	-0.39208	-0.00108
BI935262	BI935262	-2.46655	-0.39209	-1.47795e-20
BP882523	BP882523	-2.46693	-0.39216	-8.69326e-13
AI486427	AI486427	-2.46745	-0.39225	-2.9683e-09
TA43543_4081	TA43543_4081	-2.46747	-0.39225	-3.58732e-23
BG135613	BG135613	-2.46807	-0.39236	-3.07384e-18
BF050153	BF050153	-2.46808	-0.39236	-4.95102e-30
BI922137	BI922137	-2.46815	-0.39237	-8.55519e-39
BP883380	BP883380	-2.46863	-0.39246	-1e-05
AW040718	AW040718	-2.46892	-0.39251	-1.03607e-25
AW931215	AW931215	-2.46906	-0.39253	-1.34204e-40
BM411846	BM411846	-2.47011	-0.39272	-1.64069e-21
TA48621_4081	TA48621_4081	-2.47032	-0.39275	-1.25548e-19
DB718404	DB718404	-2.47133	-0.39293	-5.60743e-30
BI931055	BI931055	-2.47153	-0.39297	-0.11005
BE432129	BE432129	-2.47157	-0.39297	-0.00028
TA54312_4081	TA54312_4081	-2.47212	-0.39307	0
EG553359	EG553359	-2.47234	-0.39311	-1.66958e-08
DB712883	DB712883	-2.47239	-0.39312	-0.00044
TA56812_4081	TA56812_4081	-2.4726	-0.39315	-5.36277e-42
AI490788	AI490788	-2.47272	-0.39318	-0.15103
TA38016_4081	TA38016_4081	-2.47355	-0.39332	0
TA56015_4081	TA56015_4081	-2.4741	-0.39342	-0.00012
AK247073	AK247073	-2.47465	-0.39351	-4.27497e-27
BT013827	BT013827	-2.47468	-0.39352	-1.14171e-08
BI924028	BI924028	-2.47514	-0.3936	-0.27191
DB685632	DB685632	-2.47637	-0.39382	-1.37208e-16
BP907893	BP907893	-2.47688	-0.3939	-1.58675e-06
ES896191	ES896191	-2.47739	-0.39399	0
AW622052	AW622052	-2.4775	-0.39401	-9.94922e-43
BE436427	BE436427	-2.47775	-0.39406	-0.00023
BP910678	BP910678	-2.47802	-0.3941	-0.35348
BE433607	BE433607	-2.47957	-0.39438	0
BP885984	BP885984	-2.48028	-0.3945	-3.01532e-06
ES897011	ES897011	-2.48045	-0.39453	-0.01604
AW219370	AW219370	-2.48121	-0.39466	-0.45321
TA36544_4081	TA36544_4081	-2.48131	-0.39468	-1.40677e-23
TA55799_4081	TA55799_4081	-2.48173	-0.39475	-4.82467e-07
DB711652	DB711652	-2.48256	-0.3949	-1.40402e-15
TC208050	TC208050	-2.48346	-0.39506	-8.88059e-41
AW032180	AW032180	-2.4835	-0.39506	-6.05345e-34
DB720937	DB720937	-2.48425	-0.3952	-2.99764e-28
TA48262_4081	TA48262_4081	-2.4843	-0.3952	-9.37691e-27
DB687277	DB687277	-2.48437	-0.39522	-1.96616e-18
BI928918	BI928918	-2.48455	-0.39525	-7.3431e-07
BI207899	BI207899	-2.4847	-0.39527	-0.61358
ES894844	ES894844	-2.48491	-0.39531	-0.09365
TA37881_4081	TA37881_4081	-2.48496	-0.39532	0
AW223972	AW223972	-2.48505	-0.39533	-4.72156e-15
TA56191_4081	TA56191_4081	-2.48552	-0.39542	-0.02367
BG126335	BG126335	-2.48594	-0.39549	-0.65718
AW223766	AW223766	-2.48636	-0.39556	0
AW979361	AW979361	-2.48645	-0.39558	-0.39572
AW220168	AW220168	-2.48661	-0.39561	-1.14968e-08
LOC778345	DQ335097	-2.48776	-0.39581	-1.33303e-17
BT012767	BT012767	-2.48833	-0.39591	-5.15569e-32
DB678318	DB678318	-2.48855	-0.39595	-1.67016e-19
BW686991	BW686991	-2.4886	-0.39595	-0.00025
AK224643	AK224643	-2.48923	-0.39606	-9.71908e-23
DB719129	DB719129	-2.48942	-0.3961	-3.69071e-26
DB722657	DB722657	-2.48945	-0.3961	-0.67061
DB718558	DB718558	-2.48972	-0.39615	-0.31194
BT014579	BT014579	-2.49011	-0.39622	-0.02705
TA54124_4081	TA54124_4081	-2.49014	-0.39622	-8e-05
BM411009	BM411009	-2.49083	-0.39634	-0.7394
BP895477	BP895477	-2.49096	-0.39637	-0.76863
TA54271_4081	TA54271_4081	-2.49134	-0.39643	-1.62649e-15
EG553709	EG553709	-2.49262	-0.39666	-1.59358e-29
ES896495	ES896495	-2.49272	-0.39667	-1.99609e-25
DB680732	DB680732	-2.49277	-0.39668	-3.00912e-10
BI925312	BI925312	-2.49342	-0.39679	0
BI925258	BI925258	-2.4935	-0.39681	-9.3039e-29
AI484702	AI484702	-2.49367	-0.39684	-2.74552e-08
BG129634	BG129634	-2.4937	-0.39684	0
BI421811	BI421811	-2.49389	-0.39688	-2.60894e-09
AW932302	AW932302	-2.49433	-0.39695	-1.88013e-31
BP890217	BP890217	-2.49464	-0.39701	-8.70086e-22
BP895170	BP895170	-2.49484	-0.39704	-1.74139e-16
BM534943	BM534943	-2.49508	-0.39708	-4.44765e-17
BI922997	BI922997	-2.49555	-0.39717	-1.69233e-20
DB704690	DB704690	-2.49576	-0.3972	-5.92441e-09
AW033782	AW033782	-2.49612	-0.39727	-8.82935e-32
BG630772	BG630772	-2.49619	-0.39728	-0.44548
BI921930	BI921930	-2.49631	-0.3973	-0.00046
BI934367	BI934367	-2.49636	-0.39731	-0.00443
DB726199	DB726199	-2.49655	-0.39734	-3.84327e-32
DB717488	DB717488	-2.49656	-0.39734	-0.66436
AI897067	AI897067	-2.49677	-0.39738	-5.45613e-31
TA38529_4081	TA38529_4081	-2.49695	-0.39741	0
BG128798	BG128798	-2.49768	-0.39754	0
BE459106	BE459106	-2.4981	-0.39761	-0.63304
AI895151	AI895151	-2.49811	-0.39761	-9.10597e-16
DB710805	DB710805	-2.49829	-0.39764	-6.3693e-11
TC207831	TC207831	-2.4988	-0.39773	-0.07369
BG130590	BG130590	-2.50048	-0.39802	-5.34536e-36
BG124406	BG124406	-2.50084	-0.39809	-4.60498e-28
DB678586	DB678586	-2.50108	-0.39813	0
DB712502	DB712502	-2.50194	-0.39828	0
TA41040_4081	TA41040_4081	-2.50222	-0.39833	-6.56033e-08
AW443549	AW443549	-2.50317	-0.39849	-0.28939
TA36521_4081	TA36521_4081	-2.50325	-0.3985	-2.00326e-07
BG127710	BG127710	-2.50329	-0.39851	-3.77188e-14
BI929472	BI929472	-2.50365	-0.39857	-0.69721
BG125530	BG125530	-2.50373	-0.39859	-1.15617e-19
AK247926	AK247926	-2.50421	-0.39867	-1.08017e-36
TomAAT	AY534531	-2.50459	-0.39874	-2.65132e-23
BG626340	BG626340	-2.50615	-0.39901	-0.5977
BT013831	BT013831	-2.50638	-0.39905	-1.67247e-36
ES893236	ES893236	-2.50646	-0.39906	-5.76885e-23
BE432111	BE432111	-2.50675	-0.39911	-3.47466e-20
DB698076	DB698076	-2.5071	-0.39917	-4.57505e-15
AW623606	AW623606	-2.50761	-0.39926	-9.83721e-11
DB696161	DB696161	-2.50804	-0.39933	-5.28194e-07
CN641319	CN641319	-2.51045	-0.39975	-0.50971
AK247512	AK247512	-2.5105	-0.39976	-0.14916
BW687341	BW687341	-2.51065	-0.39979	-1.728e-38
BE449967	BE449967	-2.51166	-0.39996	-1.35679e-13
BG135105	BG135105	-2.51191	-0.4	-3.90863e-09
DB718891	DB718891	-2.51219	-0.40005	-1.14585e-33
BI922237	BI922237	-2.51232	-0.40007	0
AW931097	AW931097	-2.51249	-0.4001	-6.70614e-08
BG123184	BG123184	-2.51293	-0.40018	-2.45543e-10
BM411021	BM411021	-2.51307	-0.40021	-1.41701e-24
DB724905	DB724905	-2.51383	-0.40034	-0.01432
BE461394	BE461394	-2.51424	-0.40041	-0.01837
DB686798	DB686798	-2.51552	-0.40063	-4e-05
AK247340	AK247340	-2.51577	-0.40067	-9.8259e-42
DB722201	DB722201	-2.5161	-0.40073	-3.94146e-07
TA53953_4081	TA53953_4081	-2.51614	-0.40074	-1.18381e-24
BG629082	BG629082	-2.51664	-0.40082	-0.6263
AW033640	AW033640	-2.51693	-0.40087	-2e-05
DB716203	DB716203	-2.5172	-0.40092	-1.24669e-19
DB717022	DB717022	-2.51762	-0.40099	-1.42025e-14
AI776891	AI776891	-2.51959	-0.40133	-0.36634
DB726029	DB726029	-2.51967	-0.40134	-5.39152e-08
TA39435_4081	TA39435_4081	-2.51975	-0.40136	0
BP908221	BP908221	-2.51978	-0.40136	-0.00462
BT012696	BT012696	-2.52001	-0.4014	-3.07725e-42
AW649964	AW649964	-2.52034	-0.40146	-0.08731
BI926812	BI926812	-2.52124	-0.40161	-6.58525e-16
DB687445	DB687445	-2.52129	-0.40162	-3.3354e-14
TA55550_4081	TA55550_4081	-2.52136	-0.40164	-2.90267e-26
BG129787	BG129787	-2.52142	-0.40165	-9.63396e-15
AK247097	AK247097	-2.52259	-0.40185	-1.74456e-21
BG626167	BG626167	-2.5226	-0.40185	-0.50624
DB688761	DB688761	-2.52281	-0.40188	-7.82553e-35
BI925566	BI925566	-2.52317	-0.40195	-0.41685
BG127692	BG127692	-2.52328	-0.40197	-2e-05
AK247009	AK247009	-2.52328	-0.40196	-2.46959e-07
AI894804	AI894804	-2.52337	-0.40198	-0.05034
AW650973	AW650973	-2.52352	-0.40201	-1.46957e-27
BP881454	BP881454	-2.52361	-0.40202	0
AW932443	AW932443	-2.52365	-0.40203	-0.00248
BI929435	BI929435	-2.52391	-0.40207	-4.85278e-31
TA54027_4081	TA54027_4081	-2.52447	-0.40217	-3.50497e-32
DB719131	DB719131	-2.52488	-0.40224	-0.14301
ERF4	AY192370	-2.52549	-0.40235	0
BG131148	BG131148	-2.52557	-0.40236	-0.33488
DB726638	DB726638	-2.52606	-0.40244	-0.21176
AW649955	AW649955	-2.52682	-0.40257	-0.12496
DB705362	DB705362	-2.5271	-0.40262	-1.5013e-23
DB684786	DB684786	-2.52728	-0.40265	0
BF176571	BF176571	-2.5282	-0.40281	-1e-05
BI934535	BI934535	-2.52979	-0.40308	-4.66637e-21
BI925949	BI925949	-2.53009	-0.40314	-4.00305e-40
BE450642	BE450642	-2.53063	-0.40323	-3.65073e-27
DB709662	DB709662	-2.53076	-0.40325	-0.61652
TA55159_4081	TA55159_4081	-2.53098	-0.40329	-0.87645
AW930648	AW930648	-2.53146	-0.40337	-1.12497e-20
BE436516	BE436516	-2.53219	-0.4035	-3.72913e-06
TA55761_4081	TA55761_4081	-2.53283	-0.40361	-2.65892e-17
BP885341	BP885341	-2.53304	-0.40364	-1.18369e-40
TA39786_4081	TA39786_4081	-2.53425	-0.40385	-0.29446
BI934971	BI934971	-2.53439	-0.40387	-0.5802
DB710219	DB710219	-2.53611	-0.40417	-5.04705e-09
TA36739_4081	TA36739_4081	-2.53618	-0.40418	-2.61912e-11
AW033018	AW033018	-2.5369	-0.4043	-0.07543
ES894822	ES894822	-2.53726	-0.40437	-0.07502
BT013346	BT013346	-2.53752	-0.40441	0
BP901034	BP901034	-2.53797	-0.40449	-2.25574e-10
DB691275	DB691275	-2.53807	-0.4045	-2.35825e-22
TC216567	TC216567	-2.5382	-0.40453	-6e-05
BP906957	BP906957	-2.53864	-0.4046	-4.82927e-06
DB725272	DB725272	-2.53869	-0.40461	-4.07953e-23
BI928165	BI928165	-2.53879	-0.40463	-1.14634e-12
BP887603	BP887603	-2.53932	-0.40472	-3.39088e-34
DB690187	DB690187	-2.53975	-0.40479	-0.73668
DB713959	DB713959	-2.54099	-0.405	-3.62902e-06
BI923806	BI923806	-2.54116	-0.40503	-6.59618e-20
AI782010	AI782010	-2.5416	-0.40511	-2.05844e-11
BE433243	BE433243	-2.54178	-0.40514	-3.27091e-19
BF097950	BF097950	-2.54199	-0.40517	-2.25353e-08
AK247497	AK247497	-2.54216	-0.4052	-8.92307e-32
BE461767	BE461767	-2.54257	-0.40527	-2.12121e-27
BI926057	BI926057	-2.54271	-0.4053	-2.00669e-19
BF098216	BF098216	-2.54298	-0.40534	-0.00109
BI925097	BI925097	-2.54332	-0.4054	-0.00038
TA39250_4081	TA39250_4081	-2.54346	-0.40543	-2.62849e-13
AI895606	AI895606	-2.54354	-0.40544	-0.84094
AW221442	AW221442	-2.54368	-0.40546	-7.08131e-20
BP893397	BP893397	-2.54419	-0.40555	-0.6028
BG128054	BG128054	-2.54484	-0.40566	-6.96654e-12
DB727572	DB727572	-2.54515	-0.40571	-0.70416
DB711630	DB711630	-2.5452	-0.40572	-8.47365e-42
BG134424	BG134424	-2.54554	-0.40578	-1.4013e-45
DB718475	DB718475	-2.54563	-0.40579	-1.48363e-06
BE436667	BE436667	-2.54626	-0.4059	-1.19427e-19
BI933516	BI933516	-2.54629	-0.40591	-6.50161e-13
DB698352	DB698352	-2.54664	-0.40597	-3.64338e-44
AW929781	AW929781	-2.54665	-0.40597	-0.00058
AK247258	AK247258	-2.54745	-0.40611	-3.91293e-27
BI206225	BI206225	-2.54784	-0.40617	-0.20524
BT013720	BT013720	-2.54818	-0.40623	-1.38028e-15
DB686354	DB686354	-2.54828	-0.40625	-6.84584e-11
DB718968	DB718968	-2.54884	-0.40634	-0.13044
BP876518	BP876518	-2.5501	-0.40656	-5.88712e-36
DB710521	DB710521	-2.55011	-0.40656	-1.09681e-18
BI422019	BI422019	-2.55033	-0.4066	-1.51882e-08
AW930150	AW930150	-2.55042	-0.40661	-1.94929e-31
TA55688_4081	TA55688_4081	-2.55066	-0.40665	-5.6766e-12
BI932487	BI932487	-2.5509	-0.40669	-0.92013
DB724366	DB724366	-2.55119	-0.40674	-7.9551e-40
DB710517	DB710517	-2.552	-0.40688	-2.45962e-18
BI927894	BI927894	-2.55236	-0.40694	-6.04395e-31
AI899710	AI899710	-2.55256	-0.40698	-0.01715
DB698453	DB698453	-2.55286	-0.40703	-1.94776e-10
DB702075	DB702075	-2.55336	-0.40711	-4.31726e-14
BG627860	BG627860	-2.55343	-0.40712	-0.07037
BE463147	BE463147	-2.55497	-0.40739	-0.37785
AW221438	AW221438	-2.55532	-0.40745	-0.23815
DV104663	DV104663	-2.55533	-0.40745	-0.0093
AW218302	AW218302	-2.55559	-0.40749	-6.44597e-44
DB693260	DB693260	-2.55601	-0.40756	-0.56383
DB721988	DB721988	-2.55759	-0.40783	-0.01763
AW031538	AW031538	-2.55857	-0.408	-2.68974e-10
BF097115	BF097115	-2.5588	-0.40804	-2.42151e-10
TA54846_4081	TA54846_4081	-2.55906	-0.40808	-0.41563
DB711879	DB711879	-2.55963	-0.40818	-3.40835e-18
DB701595	DB701595	-2.55992	-0.40823	-0.12078
AW623762	AW623762	-2.56069	-0.40836	-0.00443
BI933261	BI933261	-2.56111	-0.40843	-1.40185e-15
DB721479	DB721479	-2.56126	-0.40845	-1.2081e-18
H1	BT012734	-2.56144	-0.40848	-1.78868e-31
TA46371_4081	TA46371_4081	-2.56146	-0.40849	-5.02999e-29
TA53410_4081	TA53410_4081	-2.56166	-0.40852	-1.10739e-36
BF114222	BF114222	-2.56169	-0.40853	-1.18882e-26
BP899633	BP899633	-2.56215	-0.40861	-9e-05
TA41102_4081	TA41102_4081	-2.56253	-0.40867	-0.11683
BP888362	BP888362	-2.56265	-0.40869	-5.84455e-40
AW979953	AW979953	-2.56324	-0.40879	-1.00025e-30
DB717523	DB717523	-2.56355	-0.40884	-9.99126e-43
BG631096	BG631096	-2.56369	-0.40887	-0.18544
AI773375	AI773375	-2.56438	-0.40898	-0.00086
TA36379_4081	TA36379_4081	-2.56469	-0.40904	-1.60568e-16
TC204191	TC204191	-2.5649	-0.40907	-0.08779
TA53525_4081	TA53525_4081	-2.56551	-0.40917	-2.70034e-18
DB683566	DB683566	-2.5657	-0.40921	-0.00028
BE435957	BE435957	-2.56658	-0.40935	-3.97787e-24
[truncated: 4,173 more rows]

## Sheet: DEGs only LR
Primary Sequence Name	Sequence Code	Fold Change	Log(Ratio)	P-value
AW040551	AW040551	3707.4	3.56907	-0.5577
TA38323_4081	TA38323_4081	3233.79	3.50971	-2.07417e-22
BG134055	BG134055	2889.09	3.46076	-4.32728e-22
TA55400_4081	TA55400_4081	1705.1	3.23175	-4.52245e-15
DB693901	DB693901	1228.16	3.08925	-0.54203
AW647978	AW647978	997.717	2.99901	-3.25091e-12
AI490640	AI490640	857.536	2.93325	-0.30632
TA36642_4081	TA36642_4081	783.138	2.89384	0
LOC100134911	EG553203	758.332	2.87986	-5.11334e-20
TC197156	TC197156	746.61	2.87309	-4.40796e-10
EG553591	EG553591	713.921	2.85365	0
AW036396	AW036396	711.745	2.85232	-2.39558e-22
BW689311	BW689311	705.398	2.84843	-1.77377e-23
BI921127	BI921127	597.294	2.77619	-1.93212e-14
BI422101	BI422101	535.438	2.72871	-4.94554e-15
BI922580	BI922580	519.577	2.71565	-3.4953e-15
EG553536	EG553536	506.646	2.7047	0
BP895651	BP895651	482.708	2.68368	-2.8103e-22
BW687297	BW687297	455.942	2.65891	-3.99473e-14
TA54394_4081	TA54394_4081	451.75	2.6549	-1.93231e-12
BW687578	BW687578	403.591	2.60594	-1.64838e-15
BW686263	BW686263	395.863	2.59755	-2.07229e-23
AW040683	AW040683	386.204	2.58682	-1.2727e-33
TA53490_4081	TA53490_4081	358.92	2.555	-3.03611e-27
BP881485	BP881485	353.099	2.5479	-6.36398e-15
BP891183	BP891183	351.865	2.54638	-2.06185e-23
DY523508	DY523508	348.593	2.54232	-1.99874e-10
EG553551	EG553551	342.958	2.53524	-2.07718e-10
BG735285	BG735285	332.918	2.52234	-1.13396e-22
BT014460	BT014460	332.833	2.52223	-3.25359e-23
AI777330	AI777330	330.89	2.51968	0
AI485516	AI485516	325.247	2.51221	-2.10463e-23
TA36972_4081	TA36972_4081	324.388	2.51106	-1.3204e-08
BW687836	BW687836	321.995	2.50785	-1.19176e-08
SlGA2ox3	EF441353	315.217	2.49861	-2.69038e-23
DY523456	DY523456	313.765	2.49661	-1.40623e-28
TA54001_4081	TA54001_4081	311.916	2.49404	-1.2928e-29
TA40919_4081	TA40919_4081	298.642	2.47515	-6.05744e-36
AI896166	AI896166	294.768	2.46948	-2.73946e-23
TA41066_4081	TA41066_4081	287.652	2.45887	-1.98769e-13
AI894982	AI894982	286.837	2.45764	-1.27028e-41
AW031121	AW031121	274.723	2.4389	-1.96172e-26
BP889896	BP889896	269.552	2.43064	-5.51256e-23
EG553756	EG553756	265.032	2.4233	-1.66755e-43
AI487264	AI487264	251.217	2.40005	-9.65177e-23
BW687574	BW687574	247.15	2.39296	-2.32199e-23
AI487919	AI487919	238.573	2.37762	-6.91942e-19
BT013271	BT013271	236.169	2.37322	-5.04919e-38
CF358969	CF358969	230.036	2.3618	0
BI422299	BI422299	229.984	2.3617	-5.95778e-21
BI204986	BI204986	229.414	2.36062	-7.00649e-45
BG128584	BG128584	224.192	2.35062	-5.63797e-15
BP895506	BP895506	223.125	2.34855	0
CK615649	CK615649	221.906	2.34617	-3.31638e-33
BW690322	BW690322	221.889	2.34614	-1.83743e-08
TA52775_4081	TA52775_4081	221.727	2.34582	0
BW692867	BW692867	220.814	2.34403	0
GolS-1	AF311943	216.98	2.33642	-7.10052e-23
BI205740	BI205740	210.814	2.3239	-0.45805
AW929186	AW929186	210.013	2.32225	-4.43439e-22
BT013249	BT013249	206.83	2.31561	-4.24008e-23
BE459673	BE459673	199.863	2.30073	-0.83852
EG364725	EG364725	198.393	2.29753	0
BG126168	BG126168	197.722	2.29606	0
DB725487	DB725487	197.555	2.29569	-1.76808e-22
AI485851	AI485851	193.866	2.2875	-5.36654e-10
EG553701	EG553701	191.403	2.28195	0
BW684972	BW684972	191.23	2.28156	-5.50405e-13
BW691290	BW691290	189.875	2.27847	-3.12254e-23
TA56287_4081	TA56287_4081	183.264	2.26308	-4.67029e-22
AI895312	AI895312	181.894	2.25982	-5.5387e-11
TA53678_4081	TA53678_4081	181.671	2.25929	0
BG643777	BG643777	179.441	2.25392	0
AW036551	AW036551	178.361	2.2513	-5.01918e-37
AI489059	AI489059	177.483	2.24916	-3.96093e-13
BW692266	BW692266	174.114	2.24083	0
BI421238	BI421238	173.203	2.23855	-4.06845e-20
BG628578	BG628578	172.505	2.2368	-1.44299e-22
rnale	X79337	172.487	2.23676	0
EG553778	EG553778	170.959	2.23289	0
BW690679	BW690679	170.867	2.23266	-3.02686e-23
BW689990	BW689990	168.439	2.22644	-1.46982e-22
BE432190	BE432190	167.863	2.22495	-6.76552e-23
TA37161_4081	TA37161_4081	166.244	2.22075	-2.88372e-23
BW687390	BW687390	165.804	2.21959	-3.04082e-43
EG553462	EG553462	165.536	2.21889	-2.0158e-22
TA55554_4081	TA55554_4081	163.934	2.21467	-8.89823e-23
DB682731	DB682731	161.814	2.20902	-3.19831e-35
TA53558_4081	TA53558_4081	161.597	2.20843	-1.04381e-16
BI934215	BI934215	158.837	2.20095	-0.79845
TA41863_4081	TA41863_4081	155.604	2.19202	-2.99652e-23
AI486803	AI486803	154.13	2.18789	-3.28139e-23
TA56229_4081	TA56229_4081	153.148	2.18511	-3.82899e-09
Prg1	AF146690	151.931	2.18165	-5.14171e-14
BT014316	BT014316	151.887	2.18152	-3.04852e-32
BI209758	BI209758	151.717	2.18103	-0.00036
BP891117	BP891117	151.163	2.17944	-7.5387e-23
AI779401	AI779401	151.072	2.17918	-9.80214e-23
BW685011	BW685011	150.554	2.17769	-4.29438e-10
DB713269	DB713269	149.376	2.17428	-8.35745e-23
AW038649	AW038649	147.426	2.16857	-0.02133
XTH3	BT014081	144.993	2.16135	0
BW690815	BW690815	143.337	2.15636	-6.20556e-10
TA55613_4081	TA55613_4081	140.879	2.14885	-1.29321e-07
TC216253	TC216253	139.36	2.14414	-7.07914e-17
TA40271_4081	TA40271_4081	139.306	2.14397	0
EG552949	EG552949	139.117	2.14338	-5.69152e-20
BP890923	BP890923	138.795	2.14237	-2.76588e-08
aos	AJ271093	137.062	2.13692	-1.8103e-30
AW648744	AW648744	134.551	2.12889	0
TA55064_4081	TA55064_4081	134.143	2.12757	-4.71068e-23
BP885482	BP885482	134.079	2.12736	-1.62341e-17
LeaGal	AF191823	129.784	2.11322	0
BF050330	BF050330	128.242	2.10803	-2.06184e-06
AW621199	AW621199	121.178	2.08342	0
BP880324	BP880324	119.209	2.07631	-3.67719e-15
BF114166	BF114166	117.578	2.07033	-2.23821e-16
AW623989	AW623989	116.546	2.0665	-3.38231e-18
DY523820	DY523820	116.533	2.06645	-8.75654e-11
BE450960	BE450960	115.485	2.06253	0
TA49676_4081	TA49676_4081	114.063	2.05715	0
TA48362_4081	TA48362_4081	111.277	2.04641	0
TA46643_4081	TA46643_4081	110.982	2.04525	0
BI923117	BI923117	109.847	2.04079	0
EG553328	EG553328	109.28	2.03854	-3.30877e-19
DB678808	DB678808	108.743	2.0364	-1.44679e-07
TA54211_4081	TA54211_4081	105.935	2.02504	-5.54891e-19
ES895628	ES895628	105.236	2.02216	0
BW684938	BW684938	104.028	2.01715	-5.14413e-37
AW034725	AW034725	103.926	2.01672	0
DNAJ	ES896251	103.118	2.01334	-1.58476e-36
BI922989	BI922989	101.388	2.00599	0
BI422088	BI422088	101.248	2.00539	-7.9942e-24
AI486533	AI486533	100.766	2.00331	0
TA37423_4081	TA37423_4081	100.63	2.00273	0
BI206321	BI206321	100.251	2.00109	0
TA36865_4081	TA36865_4081	100.116	2.0005	-3.06619e-31
BF098022	BF098022	100	2	-0.9955
BI921334	BI921334	100	2	-0.9955
AJ784589	AJ784589	100	2	-0.9955
TA54004_4081	TA54004_4081	100	2	-0.9955
DB706374	DB706374	100	2	-0.9955
DB678348	DB678348	100	2	-0.9955
DB724057	DB724057	100	2	-0.9955
AI777406	AI777406	100	2	-0.9955
EG553734	EG553734	100	2	-0.9955
TA47762_4081	TA47762_4081	100	2	-0.9955
BG627026	BG627026	100	2	-0.9955
DB716874	DB716874	100	2	-0.9955
DB698684	DB698684	100	2	-0.9955
DB714509	DB714509	100	2	-0.9955
TA53905_4081	TA53905_4081	100	2	-0.9955
BG735254	BG735254	100	2	-0.9955
CK715337	CK715337	100	2	-0.9955
TA46782_4081	TA46782_4081	100	2	-0.9955
BI204226	BI204226	100	2	-0.9955
AI485848	AI485848	100	2	-0.9955
AJ784565	AJ784565	100	2	-0.9955
BP889086	BP889086	100	2	-0.9955
BW687359	BW687359	100	2	-0.9955
AW930251	AW930251	100	2	-0.9955
BP891950	BP891950	100	2	-0.9955
BI930878	BI930878	100	2	-0.9955
AJ785263	AJ785263	100	2	-0.9955
TA56001_4081	TA56001_4081	100	2	-0.9955
BI927336	BI927336	100	2	-0.9955
TA56431_4081	TA56431_4081	100	2	-0.9955
DV104443	DV104443	100	2	-0.9955
TA53598_4081	TA53598_4081	100	2	-0.9955
DB725745	DB725745	100	2	-0.9955
BG628546	BG628546	100	2	-0.9955
DB702445	DB702445	100	2	-0.9955
BG629672	BG629672	100	2	-0.9955
AW036352	AW036352	100	2	-0.9955
BI205578	BI205578	100	2	-0.9955
AI487256	AI487256	100	2	-0.9955
BG631015	BG631015	100	2	-0.9955
BG630963	BG630963	100	2	-0.9955
AW930770	AW930770	100	2	-0.9955
NP211476	NP211476	100	2	-0.9955
TA37162_4081	TA37162_4081	100	2	-0.9955
DB705703	DB705703	100	2	-0.9955
AW735872	AW735872	100	2	-0.9955
BG124520	BG124520	100	2	-0.9955
AW443633	AW443633	100	2	-0.9955
BI206635	BI206635	100	2	-0.9955
TA51149_4081	TA51149_4081	100	2	-0.9955
BP894386	BP894386	100	2	-0.9955
AW625268	AW625268	100	2	-0.9955
AW931783	AW931783	100	2	-0.9955
TA53899_4081	TA53899_4081	100	2	-0.9955
AI488994	AI488994	100	2	-0.9955
BI208629	BI208629	100	2	-0.9955
AI782465	AI782465	100	2	-0.9955
BM535749	BM535749	100	2	-0.9955
BE431723	BE431723	100	2	-0.9955
BE434436	BE434436	100	2	-0.9955
BI935891	BI935891	100	2	-0.9955
BG129971	BG129971	100	2	-0.9955
AW034194	AW034194	100	2	-0.9955
BP902454	BP902454	100	2	-0.9955
TC215418	TC215418	100	2	-0.9955
LePK4	U89681	100	2	-0.9955
DB711732	DB711732	100	2	-0.9955
AI899566	AI899566	100	2	-0.9955
AW033999	AW033999	100	2	-0.9955
AW036442	AW036442	100	2	-0.9955
BG631666	BG631666	100	2	-0.9955
BI928574	BI928574	100	2	-0.9955
TA53873_4081	TA53873_4081	100	2	-0.9955
CN641275	CN641275	100	2	-0.9955
NP000658	NP000658	100	2	-0.9955
TA53310_4081	TA53310_4081	100	2	-0.9955
BI931087	BI931087	100	2	-0.9955
BP878816	BP878816	100	2	-0.9955
CK715111	CK715111	100	2	-0.9955
AW929840	AW929840	100	2	-0.9955
AJ785466	AJ785466	100	2	-0.9955
TA54025_4081	TA54025_4081	100	2	-0.9955
AJ320006	AJ320006	100	2	-0.9955
AK247530	AK247530	100	2	-0.9955
BG127256	BG127256	100	2	-0.9955
AW622031	AW622031	100	2	-0.9955
TC209531	TC209531	100	2	-0.9955
TA52439_4081	TA52439_4081	100	2	-0.9955
BP909045	BP909045	100	2	-0.9955
BG643739	BG643739	100	2	-0.9955
BF096785	BF096785	100	2	-0.9955
DB722848	DB722848	100	2	-0.9955
AI483484	AI483484	100	2	-0.9955
BI932314	BI932314	100	2	-0.9955
AI490821	AI490821	100	2	-0.9955
DB708512	DB708512	100	2	-0.9955
NP9287557	NP9287557	100	2	-0.9955
AW429043	AW429043	100	2	-0.9955
DB697863	DB697863	100	2	-0.9955
TC213248	TC213248	100	2	-0.9955
TC212025	TC212025	100	2	-0.9955
TA53264_4081	TA53264_4081	100	2	-0.9955
AW929102	AW929102	100	2	-0.9955
BE433838	BE433838	100	2	-0.9955
BL1	AF375965	100	2	-0.9955
BI421914	BI421914	100	2	-0.9955
DB682471	DB682471	100	2	-0.9955
AJ785201	AJ785201	100	2	-0.9955
DB699124	DB699124	100	2	-0.9955
TA56938_4081	TA56938_4081	100	2	-0.9955
AW096317	AW096317	100	2	-0.9955
TA53318_4081	TA53318_4081	100	2	-0.9955
AI782443	AI782443	100	2	-0.9955
AW030534	AW030534	100	2	-0.9955
DB717716	DB717716	100	2	-0.9955
AK247671	AK247671	100	2	-0.9955
TC215954	TC215954	100	2	-0.9955
BI930451	BI930451	100	2	-0.9955
BI926391	BI926391	100	2	-0.9955
LOC543717	AF515615	100	2	-0.9955
DB694440	DB694440	100	2	-0.9955
DV105807	DV105807	100	2	-0.9955
BG626259	BG626259	100	2	-0.9955
TA53563_4081	TA53563_4081	100	2	-0.9955
DB700533	DB700533	100	2	-0.9955
AI488002	AI488002	100	2	-0.9955
BG631361	BG631361	100	2	-0.9955
TA42458_4081	TA42458_4081	100	2	-0.9955
DB714378	DB714378	100	2	-0.9955
AW651093	AW651093	100	2	-0.9955
BI935852	BI935852	100	2	-0.9955
LE-ACS3	U17972	100	2	-0.9955
AW036535	AW036535	100	2	-0.9955
AI484614	AI484614	100	2	-0.9955
AI486702	AI486702	100	2	-0.9955
DB723496	DB723496	100	2	-0.9955
AI774528	AI774528	100	2	-0.9955
BP884032	BP884032	100	2	-0.9955
TC213795	TC213795	100	2	-0.9955
TC212847	TC212847	100	2	-0.9955
AW944786	AW944786	100	2	-0.9955
AI778512	AI778512	100	2	-0.9955
DB689933	DB689933	100	2	-0.9955
AW034551	AW034551	100	2	-0.9955
TA55741_4081	TA55741_4081	100	2	-0.9955
TC215227	TC215227	100	2	-0.9955
DB680403	DB680403	100	2	-0.9955
BI923681	BI923681	100	2	-0.9955
TC201975	TC201975	100	2	-0.9955
AW621166	AW621166	100	2	-0.9955
AW928617	AW928617	100	2	-0.9955
AW624998	AW624998	100	2	-0.9955
TA48279_4081	TA48279_4081	100	2	-0.9955
BG628476	BG628476	100	2	-0.9955
BG735055	BG735055	100	2	-0.9955
AJ319983	AJ319983	100	2	-0.9955
AJ784438	AJ784438	100	2	-0.9955
TA56669_4081	TA56669_4081	100	2	-0.9955
TC210183	TC210183	100	2	-0.9955
BW686630	BW686630	100	2	-0.9955
BG124042	BG124042	100	2	-0.98734
AW034915	AW034915	100	2	-0.9955
BG133744	BG133744	100	2	-0.9955
TC203095	TC203095	100	2	-0.9955
AI490237	AI490237	100	2	-0.9955
AW218469	AW218469	100	2	-0.9955
BG629662	BG629662	100	2	-0.9955
BI204267	BI204267	100	2	-0.9955
AW933360	AW933360	100	2	-0.9955
BT013389	BT013389	100	2	-0.9955
BG631094	BG631094	100	2	-0.9955
BP883243	BP883243	100	2	-0.9955
BG627241	BG627241	100	2	-0.9955
BG626565	BG626565	100	2	-0.9955
AI489990	AI489990	100	2	-0.9955
BF097690	BF097690	100	2	-0.9955
BI929556	BI929556	100	2	-0.9955
TC213056	TC213056	100	2	-0.9955
TA55631_4081	TA55631_4081	100	2	-0.9955
DB702044	DB702044	100	2	-0.9955
AW092312	AW092312	100	2	-0.9955
BI921925	BI921925	100	2	-0.9955
BG124241	BG124241	100	2	-0.9955
BI203782	BI203782	100	2	-0.9955
BE450937	BE450937	100	2	-0.9955
TA54205_4081	TA54205_4081	100	2	-0.9955
TA53811_4081	TA53811_4081	100	2	-0.9955
TA51977_4081	TA51977_4081	100	2	-0.9955
TA53900_4081	TA53900_4081	100	2	-0.9955
BE459530	BE459530	100	2	-0.9955
BG791295	BG791295	100	2	-0.9955
BG628904	BG628904	100	2	-0.9955
AW443622	AW443622	100	2	-0.9955
TC205847	TC205847	100	2	-0.9955
BW686333	BW686333	100	2	-0.9955
AW036380	AW036380	100	2	-0.9955
BG124635	BG124635	100	2	-0.9955
DB688137	DB688137	100	2	-0.9955
DB711714	DB711714	100	2	-0.9955
AK247486	AK247486	100	2	-0.9955
TA39417_4081	TA39417_4081	100	2	-0.9955
TA44198_4081	TA44198_4081	100	2	-0.9955
AK247627	AK247627	100	2	-0.9955
BP905695	BP905695	100	2	-0.9955
BF098582	BF098582	100	2	-0.9955
BE434953	BE434953	100	2	-0.9955
BG627846	BG627846	100	2	-0.9955
AW443646	AW443646	100	2	-0.9955
AI486128	AI486128	100	2	-0.9955
AI779029	AI779029	100	2	-0.9955
TC212246	TC212246	100	2	-0.9955
BE462421	BE462421	100	2	-0.9955
AW932837	AW932837	100	2	-0.9955
BG628521	BG628521	100	2	-0.9955
TC216235	TC216235	100	2	-0.9955
TC216198	TC216198	100	2	-0.9955
BG642999	BG642999	100	2	-0.9955
BE431564	BE431564	100	2	-0.9955
TC214948	TC214948	100	2	-0.9955
U21075	U21075	100	2	-0.9955
AW036508	AW036508	100	2	-0.9955
DB687673	DB687673	100	2	-0.9955
AI772051	AI772051	100	2	-0.9955
TA43675_4081	TA43675_4081	100	2	-0.9955
AW443663	AW443663	100	2	-0.9955
TA57072_4081	TA57072_4081	100	2	-0.9955
BW685575	BW685575	100	2	-0.9955
AI896218	AI896218	100	2	-0.9955
AW650005	AW650005	100	2	-0.9955
BP904822	BP904822	100	2	-0.9955
BT014438	BT014438	100	2	-0.9955
BI208589	BI208589	100	2	-0.9955
TC204798	TC204798	100	2	-0.9955
TA39120_4081	TA39120_4081	100	2	-0.9955
AJ784745	AJ784745	100	2	-0.9955
BI208315	BI208315	100	2	-0.9955
BI211180	BI211180	100	2	-0.9955
TA57012_4081	TA57012_4081	100	2	-0.9955
TA56544_4081	TA56544_4081	100	2	-0.9955
AK247637	AK247637	100	2	-0.9955
AW217632	AW217632	100	2	-0.9955
BI203889	BI203889	100	2	-0.9955
BG735222	BG735222	100	2	-0.9955
BG126340	BG126340	100	2	-0.9955
BG735251	BG735251	100	2	-0.9955
BG628729	BG628729	100	2	-0.9955
BI422148	BI422148	100	2	-0.9955
BW689953	BW689953	100	2	-0.9955
BE354712	BE354712	100	2	-0.9955
BG627521	BG627521	100	2	-0.9955
AI894802	AI894802	100	2	-0.9955
AI780945	AI780945	100	2	-0.9955
AI777149	AI777149	100	2	-0.9955
TA45741_4081	TA45741_4081	100	2	-0.9955
AW218139	AW218139	100	2	-0.9955
AW650066	AW650066	100	2	-0.9955
BG131713	BG131713	100	2	-0.9955
AW036485	AW036485	100	2	-0.9955
BP881965	BP881965	100	2	-0.9955
BT014396	BT014396	100	2	-0.9955
BT013743	BT013743	100	2	-0.9955
BW685312	BW685312	100	2	-0.9955
AW625554	AW625554	100	2	-0.9955
TC213825	TC213825	100	2	-0.9955
TA55215_4081	TA55215_4081	100	2	-0.9955
AI771839	AI771839	100	2	-0.9955
TC209965	TC209965	100	2	-0.9955
DB713001	DB713001	100	2	-0.9955
BP890552	BP890552	100	2	-0.9955
TA53295_4081	TA53295_4081	100	2	-0.9955
AW030105	AW030105	100	2	-0.9955
AI489621	AI489621	100	2	-0.9955
TC214804	TC214804	100	2	-0.9955
Mdip1	AB012138	100	2	-0.9955
BP892023	BP892023	100	2	-0.9955
AK247385	AK247385	100	2	-0.9955
TA55495_4081	TA55495_4081	100	2	-0.9955
AJ319964	AJ319964	100	2	-0.9955
TA37863_4081	TA37863_4081	100	2	-0.9955
TC215383	TC215383	100	2	-0.9955
BG735236	BG735236	100	2	-0.9955
BI925249	BI925249	100	2	-0.9955
BG626905	BG626905	100	2	-0.9955
NP9287574	NP9287574	100	2	-0.9955
BW691920	BW691920	100	2	-0.9955
AI772695	AI772695	100	2	-0.9955
DV105852	DV105852	100	2	-0.9955
TC191694	TC191694	100	2	-0.9955
DB686937	DB686937	100	2	-0.9955
DB701070	DB701070	100	2	-0.9955
AI781447	AI781447	100	2	-0.9955
DB714443	DB714443	100	2	-0.9955
AW979458	AW979458	100	2	-0.9955
BI935747	BI935747	100	2	-0.9955
DB710110	DB710110	100	2	-0.9955
TA55525_4081	TA55525_4081	100	2	-0.9955
DB720317	DB720317	100	2	-0.9955
BP896815	BP896815	100	2	-0.9955
DV104733	DV104733	100	2	-0.9955
BI205555	BI205555	100	2	-0.9955
AW738759	AW738759	100	2	-0.9955
BT013091	BT013091	100	2	-0.9955
TA53093_4081	TA53093_4081	100	2	-0.9955
BE433749	BE433749	100	2	-0.9955
BG627612	BG627612	100	2	-0.9955
TA53497_4081	TA53497_4081	100	2	-0.9955
AA824798	AA824798	100	2	-0.9955
AI772612	AI772612	100	2	-0.9955
DB721550	DB721550	100	2	-0.9955
TA53542_4081	TA53542_4081	100	2	-0.9955
TA51174_4081	TA51174_4081	100	2	-0.9955
BP887801	BP887801	100	2	-0.9955
AI489089	AI489089	100	2	-0.9955
AJ831876	AJ831876	100	2	-0.9955
BI205205	BI205205	100	2	-0.9955
TA54657_4081	TA54657_4081	100	2	-0.9955
TA54718_4081	TA54718_4081	100	2	-0.9955
TC215637	TC215637	100	2	-0.9955
TA36926_4081	TA36926_4081	100	2	-0.9955
BP899641	BP899641	100	2	-0.9955
AW033843	AW033843	100	2	-0.9955
BG630222	BG630222	100	2	-0.9955
AW931649	AW931649	100	2	-0.9955
BI928713	BI928713	100	2	-0.9955
BG626002	BG626002	100	2	-0.9955
TA50513_4081	TA50513_4081	100	2	-0.9955
AI897485	AI897485	100	2	-0.9955
AJ320056	AJ320056	100	2	-0.9955
TA55766_4081	TA55766_4081	100	2	-0.9955
BT013158	BT013158	100	2	-0.9955
TC213375	TC213375	100	2	-0.9955
BI927187	BI927187	100	2	-0.9955
DB678764	DB678764	100	2	-0.9955
BI925199	BI925199	100	2	-0.9955
AW443978	AW443978	100	2	-0.9955
BF051259	BF051259	100	2	-0.9955
lin9	AM050394	100	2	-0.9955
TA51943_4081	TA51943_4081	100	2	-0.9955
AW443601	AW443601	100	2	-0.9955
AW624974	AW624974	100	2	-0.9955
AW625415	AW625415	100	2	-0.9955
BG735257	BG735257	100	2	-0.9955
ES893817	ES893817	100	2	-0.9955
AW651012	AW651012	100	2	-0.9955
TC205842	TC205842	100	2	-0.9955
BI931069	BI931069	100	2	-0.9955
BG626554	BG626554	100	2	-0.9955
BE433620	BE433620	100	2	-0.9955
AW737886	AW737886	100	2	-0.9955
BG627512	BG627512	100	2	-0.9955
BI204059	BI204059	100	2	-0.9955
BE450723	BE450723	100	2	-0.9955
AW650320	AW650320	100	2	-0.9955
BI933305	BI933305	100	2	-0.9955
TC210279	TC210279	100	2	-0.9955
BG124933	BG124933	100	2	-0.9955
BI203302	BI203302	100	2	-0.9955
AW216470	AW216470	100	2	-0.9955
BW689520	BW689520	100	2	-0.9955
BG127730	BG127730	100	2	-0.9955
BG126526	BG126526	100	2	-0.9955
BI207414	BI207414	100	2	-0.9955
BI930396	BI930396	100	2	-0.9955
AI485884	AI485884	100	2	-0.9955
DV105589	DV105589	100	2	-0.9955
CK348350	CK348350	100	2	-0.9955
TA53531_4081	TA53531_4081	100	2	-0.9955
AI489815	AI489815	100	2	-0.9955
TA54744_4081	TA54744_4081	100	2	-0.9955
BG130003	BG130003	100	2	-0.9955
BG627833	BG627833	100	2	-0.9955
TA53126_4081	TA53126_4081	100	2	-0.9955
BP884026	BP884026	100	2	-0.9955
BP894864	BP894864	100	2	-0.9955
AJ784575	AJ784575	100	2	-0.9955
AI486098	AI486098	100	2	-0.9955
BI929274	BI929274	100	2	-0.9955
AI779501	AI779501	100	2	-0.9955
AI485886	AI485886	100	2	-0.9955
AI637270	AI637270	100	2	-0.9955
DV105342	DV105342	100	2	-0.9955
BT013639	BT013639	100	2	-0.9955
DV104996	DV104996	100	2	-0.9955
BI923540	BI923540	100	2	-0.9955
AW649685	AW649685	100	2	-0.9955
AW443610	AW443610	100	2	-0.9955
BF051855	BF051855	100	2	-0.9955
DB682620	DB682620	100	2	-0.9955
BI933586	BI933586	100	2	-0.9955
BI933298	BI933298	100	2	-0.9955
AW036197	AW036197	100	2	-0.9955
BW690914	BW690914	100	2	-0.9955
DB709594	DB709594	100	2	-0.9955
BI207235	BI207235	100	2	-0.9955
AW030959	AW030959	100	2	-0.9955
DB711841	DB711841	100	2	-0.9955
AI898479	AI898479	100	2	-0.9955
AI485361	AI485361	100	2	-0.9955
BT012922	BT012922	100	2	-0.9955
BP893025	BP893025	100	2	-0.9955
DB691875	DB691875	100	2	-0.9955
TA51098_4081	TA51098_4081	100	2	-0.9955
BE354349	BE354349	100	2	-0.9955
BG643126	BG643126	100	2	-0.9955
BP890015	BP890015	100	2	-0.9955
TC208702	TC208702	100	2	-0.9955
BP876981	BP876981	100	2	-0.9955
DB685265	DB685265	100	2	-0.9955
BG628423	BG628423	100	2	-0.9955
AJ785521	AJ785521	100	2	-0.9955
AW092292	AW092292	100	2	-0.9955
TC214773	TC214773	100	2	-0.9955
TA53666_4081	TA53666_4081	100	2	-0.9955
TA44955_4081	TA44955_4081	100	2	-0.9955
BI929506	BI929506	100	2	-0.9955
NP000566	NP000566	100	2	-0.9955
BP906591	BP906591	100	2	-0.9955
BG630546	BG630546	100	2	-0.9955
BP897232	BP897232	100	2	-0.9955
AI484832	AI484832	100	2	-0.9955
BI933453	BI933453	100	2	-0.9955
BI933366	BI933366	100	2	-0.9955
BG630920	BG630920	100	2	-0.9955
AW036110	AW036110	100	2	-0.9955
BG135328	BG135328	100	2	-0.9955
AW036405	AW036405	100	2	-0.9955
TA55463_4081	TA55463_4081	100	2	-0.9955
AW443612	AW443612	100	2	-0.9955
BI209801	BI209801	100	2	-0.9955
DV103977	DV103977	100	2	-0.9955
TC203488	TC203488	100	2	-0.9955
DV104346	DV104346	100	2	-0.9955
BP886501	BP886501	100	2	-0.9955
AW029657	AW029657	100	2	-0.9955
TA55682_4081	TA55682_4081	100	2	-0.9955
BP892471	BP892471	100	2	-0.9955
AW651265	AW651265	100	2	-0.9955
TA45196_4081	TA45196_4081	100	2	-0.9955
AI489978	AI489978	100	2	-0.9955
TA48529_4081	TA48529_4081	100	2	-0.9955
TA55094_4081	TA55094_4081	100	2	-0.9955
BG123251	BG123251	100	2	-0.9955
TA54132_4081	TA54132_4081	100	2	-0.9955
BI208879	BI208879	100	2	-0.9955
TC210259	TC210259	100	2	-0.9955
TC208872	TC208872	100	2	-0.9955
AI776626	AI776626	100	2	-0.9955
BG134665	BG134665	100	2	-0.9955
BI203315	BI203315	100	2	-0.9955
AW930525	AW930525	100	2	-0.9955
BG735341	BG735341	100	2	-0.9955
AW626108	AW626108	100	2	-0.9955
TA54480_4081	TA54480_4081	100	2	-0.9955
AW041548	AW041548	100	2	-0.9955
TA55058_4081	TA55058_4081	100	2	-0.9955
TC207919	TC207919	100	2	-0.9955
ES895415	ES895415	100	2	-0.9955
BE354748	BE354748	100	2	-0.9955
CK715491	CK715491	100	2	-0.9955
AI484922	AI484922	100	2	-0.9955
BM413137	BM413137	100	2	-0.9955
TA56825_4081	TA56825_4081	100	2	-0.9955
BT014194	BT014194	100	2	-0.9955
DV936107	DV936107	100	2	-0.9955
BI209009	BI209009	100	2	-0.9955
BG629487	BG629487	100	2	-0.9955
DB723176	DB723176	100	2	-0.9955
DB689752	DB689752	100	2	-0.9955
BI203720	BI203720	100	2	-0.9955
AI484597	AI484597	100	2	-0.9955
DB681547	DB681547	100	2	-0.9955
TC215339	TC215339	100	2	-0.9955
AJ784622	AJ784622	100	2	-0.9955
DB716567	DB716567	100	2	-0.9955
TA53895_4081	TA53895_4081	100	2	-0.9955
AW443647	AW443647	100	2	-0.9955
BI934637	BI934637	100	2	-0.9955
BP898614	BP898614	100	2	-0.9955
AK224792	AK224792	100	2	-0.9955
DV935994	DV935994	100	2	-0.9955
TA54670_4081	TA54670_4081	100	2	-0.9955
BG626692	BG626692	100	2	-0.9955
BG630550	BG630550	100	2	-0.9955
AI896308	AI896308	100	2	-0.9955
AW737195	AW737195	100	2	-0.9955
BP906301	BP906301	100	2	-0.9955
TC204578	TC204578	100	2	-0.9955
AI772935	AI772935	100	2	-0.9955
TC201459	TC201459	100	2	-0.9955
BE462687	BE462687	100	2	-0.9955
BE354165	BE354165	100	2	-0.9955
ES893108	ES893108	100	2	-0.9955
AW929513	AW929513	100	2	-0.9955
BI206162	BI206162	100	2	-0.9955
TA53718_4081	TA53718_4081	100	2	-0.9955
AW622503	AW622503	100	2	-0.9955
AW624784	AW624784	100	2	-0.9955
BP876844	BP876844	100	2	-0.9955
AW623501	AW623501	100	2	-0.9955
TA50957_4081	TA50957_4081	100	2	-0.9955
TA51541_4081	TA51541_4081	100	2	-0.9955
AW647859	AW647859	100	2	-0.9955
AJ784567	AJ784567	100	2	-0.9955
BI926595	BI926595	100	2	-0.9955
AW443417	AW443417	100	2	-0.9955
DB686650	DB686650	100	2	-0.9955
BW686911	BW686911	100	2	-0.9955
DB686364	DB686364	100	2	-0.9955
DB719391	DB719391	100	2	-0.9955
TC202878	TC202878	100	2	-0.9955
DB714166	DB714166	100	2	-0.9955
AI772008	AI772008	100	2	-0.9955
AW738002	AW738002	100	2	-0.9955
AI486678	AI486678	100	2	-0.9955
DB706522	DB706522	100	2	-0.9955
AW033052	AW033052	99.0543	1.99587	-2.5232e-16
DB717835	DB717835	98.5964	1.99386	-2.43057e-22
AI899043	AI899043	97.5349	1.98916	-5.45218e-07
tXET-B2	X82684	97.2262	1.98778	0
BP877217	BP877217	96.2431	1.98337	-2.02285e-16
AI773581	AI773581	95.978	1.98217	0
TA56671_4081	TA56671_4081	95.0452	1.97793	-1.3345e-06
TC200614	TC200614	94.0741	1.97347	-5.92907e-20
AI486004	AI486004	92.6313	1.96676	-2.96754e-17
Eli3	AF146691	91.8874	1.96326	-3.9556e-33
EG553122	EG553122	91.5186	1.96151	-8.47155e-10
BG128300	BG128300	90.8502	1.95833	-0.30932
TA36201_4081	TA36201_4081	90.526	1.95677	0
DB699602	DB699602	89.6807	1.9527	-5.13543e-27
BW686177	BW686177	89.585	1.95224	-6.60594e-23
EG553334	EG553334	88.5484	1.94718	-2.84711e-15
AI778008	AI778008	88.2225	1.94558	0
TA56081_4081	TA56081_4081	87.7917	1.94345	-1.77623e-21
EG553525	EG553525	85.5982	1.93246	-1.22696e-27
AF461042	AF461042	85.4622	1.93177	-1.38729e-43
AW622078	AW622078	84.1468	1.92504	0
AW625490	AW625490	83.8654	1.92358	-4.6443e-11
AW040767	AW040767	82.1696	1.91471	0
DB698578	DB698578	81.7682	1.91258	-0.42822
AI484767	AI484767	81.4786	1.91104	-3.54183e-20
BI208880	BI208880	81.2941	1.91006	0
ACI49	BI421828	80.8267	1.90755	-2.16454e-22
BW685195	BW685195	80.5725	1.90619	-6.04256e-23
AI486815	AI486815	80.2022	1.90419	-4.997e-10
BP877359	BP877359	79.9103	1.9026	-8.68821e-20
BF097371	BF097371	79.7115	1.90152	-6.08195e-23
TA42883_4081	TA42883_4081	79.6362	1.90111	0
LeCBF1	BT013291	79.5181	1.90047	0
BW691068	BW691068	79.4709	1.90021	-3.1681e-21
TA50270_4081	TA50270_4081	78.7016	1.89598	0
AI486489	AI486489	76.5596	1.884	0
BW689778	BW689778	76.3721	1.88293	-2.50486e-20
BG643355	BG643355	75.8705	1.88007	-5.41204e-24
BW686627	BW686627	75.1003	1.87564	-6.85128e-14
AW737451	AW737451	74.8984	1.87447	-6.40462e-34
TC208902	TC208902	74.8554	1.87422	-0.65028
BP884629	BP884629	74.1882	1.87034	0
AI773577	AI773577	74.1305	1.87	-1.67507e-09
EG553452	EG553452	73.5631	1.86666	0
BI925768	BI925768	73.0927	1.86387	-5.65465e-20
BG643750	BG643750	72.7462	1.86181	-0.24281
DB692772	DB692772	71.4169	1.8538	-1.08571e-21
DB688404	DB688404	70.8058	1.85007	0
TA54399_4081	TA54399_4081	70.5016	1.8482	-1.7948e-20
TA53396_4081	TA53396_4081	70.3196	1.84708	-8.26269e-10
CMPG1	DQ118759	70.2546	1.84667	0
AW032021	AW032021	69.8184	1.84397	0
DB712015	DB712015	69.1784	1.83997	-9.82289e-16
BW688335	BW688335	69.0512	1.83917	0
LOC100134883	EG553099	68.857	1.83795	0
BT013832	BT013832	67.832	1.83143	-0.08516
TA54754_4081	TA54754_4081	67.813	1.83131	0
BG629203	BG629203	66.4126	1.82225	0
BI210684	BI210684	65.5041	1.81627	0
BP879859	BP879859	65.0969	1.81356	-2.12428e-08
AJ785396	AJ785396	64.7167	1.81102	-2.24062e-22
AW649285	AW649285	64.7004	1.81091	-9.37975e-09
DB721153	DB721153	64.3709	1.80869	0
BW688276	BW688276	64.0921	1.8068	-3.40315e-20
TA54444_4081	TA54444_4081	63.5042	1.8028	-0.64633
AI489536	AI489536	61.0055	1.78537	-1.02294e-22
TA37827_4081	TA37827_4081	60.8485	1.78425	-4.15583e-41
BW689303	BW689303	60.7367	1.78345	0
TA42680_4081	TA42680_4081	60.6572	1.78288	0
CK348340	CK348340	57.9391	1.76297	0
TA49062_4081	TA49062_4081	57.7845	1.76181	0
TA56321_4081	TA56321_4081	57.7514	1.76156	-4.70927e-20
BW692415	BW692415	57.3983	1.7589	-7.71969e-13
BP881347	BP881347	56.8363	1.75463	-3.23195e-11
DB717757	DB717757	56.367	1.75103	-1.32145e-19
DB714383	DB714383	56.2822	1.75037	-1.86364e-21
AI771162	AI771162	55.9513	1.74781	0
EG553702	EG553702	55.9276	1.74763	0
BW691253	BW691253	55.7773	1.74646	-1.02474e-18
TA56644_4081	TA56644_4081	55.1245	1.74134	-2.7495e-31
CHI	AY348871	54.7443	1.73834	-0.41319
BI923180	BI923180	54.4558	1.73604	0
EG553623	EG553623	54.4534	1.73603	0
BW690011	BW690011	54.3833	1.73547	-7.28793e-24
BP893968	BP893968	54.3224	1.73498	-7.53525e-22
Glb2	AY026344	54.1345	1.73347	0
BP901325	BP901325	54.0416	1.73273	0
BI934924	BI934924	53.8821	1.73144	-4.38061e-19
LOC544056	DB685882	53.8071	1.73084	-6.98171e-28
AW218313	AW218313	53.7056	1.73002	-2.48543e-22
DB704698	DB704698	53.4695	1.72811	-8.6559e-28
LOC778302	BT014417	52.8053	1.72268	0
TA39604_4081	TA39604_4081	52.1782	1.71749	0
BE354535	BE354535	51.8608	1.71484	0
DB711971	DB711971	50.7405	1.70536	-0.84467
AADC1B	DQ458999	50.591	1.70407	0
BP876874	BP876874	50.1035	1.69987	-2.4761e-09
DB714236	DB714236	49.9886	1.69887	-7.96315e-07
TA38759_4081	TA38759_4081	49.9277	1.69834	0
BT013365	BT013365	49.6699	1.69609	0
BT013421	BT013421	49.536	1.69492	-4.38073e-13
BT013151	BT013151	49.4651	1.6943	0
LOC543942	AK246637	48.6025	1.68666	0
AI490010	AI490010	48.3172	1.6841	0
AW650054	AW650054	48.1481	1.68258	-0.81898
TA54217_4081	TA54217_4081	47.9956	1.6812	-8.77917e-17
BW691465	BW691465	47.7228	1.67873	0
TA38103_4081	TA38103_4081	47.6784	1.67832	0
BI211145	BI211145	47.6429	1.678	0
BW692420	BW692420	47.5712	1.67734	-3.69143e-30
TA54418_4081	TA54418_4081	46.9265	1.67142	-6.35671e-18
EG553713	EG553713	46.6074	1.66846	-7.51372e-12
BP889515	BP889515	46.5985	1.66837	-1.38862e-21
BG127948	BG127948	46.2038	1.66468	0
TA50970_4081	TA50970_4081	45.802	1.66088	-0.56702
TA51765_4081	TA51765_4081	45.6877	1.6598	-1.93284e-23
DB679364	DB679364	45.479	1.65781	-0.41802
BP882718	BP882718	45.4143	1.65719	0
AI486852	AI486852	45.3636	1.65671	-2.17651e-22
EG553012	EG553012	44.999	1.6532	-1.58739e-29
BP902683	BP902683	44.7702	1.65099	-0.49189
Y08887	Y08887	44.6706	1.65002	0
AW648012	AW648012	44.4799	1.64816	0
AW029862	AW029862	44.4724	1.64809	0
EG553518	EG553518	44.16	1.64503	0
DV103760	DV103760	44.0008	1.64346	0
AW036097	AW036097	43.8796	1.64226	-3.21738e-16
BW688949	BW688949	43.8634	1.6421	-1.7578e-18
BG129136	BG129136	43.7313	1.64079	-0.62672
BG626517	BG626517	43.6644	1.64013	-2.34712e-16
AW625781	AW625781	43.6494	1.63998	0
AI897466	AI897466	43.5145	1.63863	0
AI485880	AI485880	43.4767	1.63826	0
BE450695	BE450695	43.272	1.63621	0
TA39308_4081	TA39308_4081	43.0855	1.63433	0
ES896905	ES896905	42.8285	1.63173	0
BF096396	BF096396	42.3832	1.62719	-0.01399
BF097930	BF097930	41.9989	1.62324	-1.30043e-14
opr3	BT014368	41.9314	1.62254	0
BI921204	BI921204	41.8472	1.62167	0
BI423188	BI423188	41.8129	1.62131	0
EG553668	EG553668	41.5446	1.61851	0
psi14A	AJ459817	41.2929	1.61588	-7.11926e-33
TC212813	TC212813	40.8972	1.61169	-1.00855e-17
TA36909_4081	TA36909_4081	40.79	1.61055	0
AADC1A	DQ458998	40.7487	1.61011	0
BW691204	BW691204	40.7481	1.61011	0
AI781617	AI781617	40.199	1.60422	-0.29866
AW647691	AW647691	40.1108	1.60326	-0.56078
EG553007	EG553007	39.8927	1.60089	0
AI771891	AI771891	39.6989	1.59878	0
DB719022	DB719022	39.4966	1.59656	-2.69452e-18
TA51046_4081	TA51046_4081	39.3669	1.59513	-1.01899e-33
DB690699	DB690699	39.1801	1.59307	0
TA57022_4081	TA57022_4081	39.0984	1.59216	-0.3188
TC212901	TC212901	38.957	1.59059	-3.08671e-09
AW035398	AW035398	38.9242	1.59022	0
TA43415_4081	TA43415_4081	38.7986	1.58882	-5.8529e-08
AI488475	AI488475	38.7865	1.58868	0
XTH9	AY497479	38.5377	1.58589	0
TA37421_4081	TA37421_4081	38.3854	1.58417	-5.14251e-31
DB686011	DB686011	38.3623	1.5839	0
AW034575	AW034575	38.148	1.58147	0
BI209999	BI209999	38.073	1.58062	-0.8743
TA37286_4081	TA37286_4081	37.9054	1.5787	-2.31258e-36
BI203428	BI203428	37.8981	1.57862	0
EG553264	EG553264	37.7907	1.57739	0
DB699085	DB699085	37.4277	1.57319	0
AI773755	AI773755	37.3669	1.57249	-9.77684e-10
DB685601	DB685601	37.2408	1.57102	0
EG553146	EG553146	37.0615	1.56892	-7.08133e-30
BI204204	BI204204	36.9947	1.56814	0
BW689896	BW689896	36.8957	1.56698	-1.34682e-35
ES893497	ES893497	36.634	1.56388	-5.94334e-30
BP893747	BP893747	36.4781	1.56203	-2.9911e-19
RC5	RC5	36.4494	1.56169	-0.82375
TA50195_4081	TA50195_4081	36.3859	1.56093	0
TA56362_4081	TA56362_4081	36.2897	1.55978	-8.46456e-22
BW692733	BW692733	36.1768	1.55843	0
TA54473_4081	TA54473_4081	36.1561	1.55818	0
BI927816	BI927816	36.156	1.55818	0
TA56203_4081	TA56203_4081	35.8189	1.55411	-1.64723e-41
EG554003	EG554003	35.7639	1.55344	0
DB712667	DB712667	35.7393	1.55315	-1.39108e-20
BP890044	BP890044	35.7269	1.553	0
AI898548	AI898548	35.7013	1.55268	0
DB691518	DB691518	35.5682	1.55106	-0.52792
BI421564	BI421564	35.529	1.55058	-4.97883e-18
DB715008	DB715008	35.5127	1.55038	0
DB689128	DB689128	35.4798	1.54998	-5.60488e-34
tomAOC	AJ272026	35.4591	1.54973	0
TA49581_4081	TA49581_4081	35.3755	1.5487	-2.03553e-11
LOC100134915	BT014282	35.1334	1.54572	0
BM412500	BM412500	35.0038	1.54411	-0.62586
BE450257	BE450257	34.8101	1.54171	-0.36186
DB705960	DB705960	34.7552	1.54102	0
BW687068	BW687068	34.6918	1.54023	-4.09282e-15
BP896084	BP896084	34.3773	1.53627	-0.6152
DB690523	DB690523	34.3612	1.53607	-0.37744
TA35652_4081	TA35652_4081	34.3556	1.536	-5.15086e-08
BF097143	BF097143	34.3469	1.53589	0
TA53206_4081	TA53206_4081	34.1827	1.53381	-8.70804e-08
TAPG4	U70481	34.1258	1.53308	-0.07902
DB698242	DB698242	34.0294	1.53185	0
BI210339	BI210339	33.9464	1.53079	0
AI898320	AI898320	33.9459	1.53079	-1.06526e-20
BI422373	BI422373	33.9003	1.5302	-4.71489e-26
AW737527	AW737527	33.849	1.52955	-3.54613e-07
AJ319914	AJ319914	33.8307	1.52931	-0.85698
TA37255_4081	TA37255_4081	33.5821	1.52611	0
AJ784544	AJ784544	33.3481	1.52307	0
BG631477	BG631477	33.3164	1.52266	-0.51299
loxD	U37840	33.2337	1.52158	0
TA53353_4081	TA53353_4081	33.1031	1.51987	-3.06356e-25
BI422535	BI422535	32.9182	1.51744	0
DY523850	DY523850	32.9085	1.51731	0
BT014338	BT014338	32.8279	1.51624	0
AI772286	AI772286	32.7595	1.51534	-3.14803e-37
BG128210	BG128210	32.6885	1.5144	-0.16411
EG553974	EG553974	32.6784	1.51426	-3.0728e-09
BG125129	BG125129	32.5039	1.51194	0
BI211149	BI211149	32.3217	1.50949	-0.00778
BP890456	BP890456	32.207	1.50795	0
yfe37	AJ277945	32.1844	1.50765	0
TA37289_4081	TA37289_4081	32.0229	1.50546	0
BP879017	BP879017	31.9143	1.50399	-0.78154
AI487050	AI487050	31.8023	1.50246	0
GAD2	U21800	31.7302	1.50147	0
BP892917	BP892917	31.5949	1.49962	0
TA53387_4081	TA53387_4081	31.5893	1.49954	-7.14467e-18
TA37339_4081	TA37339_4081	31.3961	1.49688	0
DB689359	DB689359	31.3159	1.49576	-5.14593e-40
BT013446	BT013446	31.2246	1.4945	0
TA54114_4081	TA54114_4081	31.0672	1.4923	-5.82796e-12
AK247651	AK247651	30.9234	1.49029	0
TC213527	TC213527	30.9189	1.49022	-0.8506
DB713199	DB713199	30.8734	1.48958	0
AW622091	AW622091	30.7812	1.48829	-4.80241e-20
DB724077	DB724077	30.7708	1.48814	-0.06558
BP893186	BP893186	30.7512	1.48786	-2.31523e-19
BI922286	BI922286	30.7114	1.4873	-0.33246
AW735851	AW735851	30.6706	1.48672	0
EG553806	EG553806	30.6407	1.4863	0
ES897086	ES897086	30.6289	1.48613	0
DB708795	DB708795	30.6055	1.4858	0
BI921143	BI921143	30.4823	1.48405	0
BI210410	BI210410	30.1338	1.47905	-4.41243e-06
AW944805	AW944805	29.9391	1.47624	-1.90063e-17
BG123222	BG123222	29.9216	1.47599	-1.1523e-09
BP906316	BP906316	29.8352	1.47473	-0.39652
TA35908_4081	TA35908_4081	29.77	1.47378	0
BP877613	BP877613	29.6887	1.47259	-1.4013e-45
BE450951	BE450951	29.6388	1.47186	0
AK247697	AK247697	29.4109	1.46851	-1.28579e-20
BG125147	BG125147	29.3724	1.46794	-0.54098
EG553356	EG553356	29.1728	1.46498	0
BT013479	BT013479	29.0474	1.46311	-0.04473
BI-GST/GPX	ES893872	29.0158	1.46264	-2.21927e-10
TA40884_4081	TA40884_4081	28.8294	1.45984	-0.54777
TA37799_4081	TA37799_4081	28.5816	1.45609	0
BI422407	BI422407	28.2657	1.45126	-4.05555e-22
BI421662	BI421662	28.1831	1.44999	-0.00051
DV103733	DV103733	28.1751	1.44987	-4.77209e-19
BT013586	BT013586	28.1286	1.44915	-5.50411e-22
EG553030	EG553030	28.0932	1.4486	0
AW035989	AW035989	28.0026	1.4472	-0.00019
EG553275	EG553275	27.9903	1.44701	0
AI771614	AI771614	27.9571	1.44649	-2.51705e-40
AW030402	AW030402	27.9287	1.44605	0
TA54461_4081	TA54461_4081	27.9055	1.44569	-6.25548e-35
AW036085	AW036085	27.7725	1.44362	-6.18289e-11
BI925114	BI925114	27.7641	1.44348	-0.53342
BG125782	BG125782	27.7122	1.44267	0
BF113613	BF113613	27.7028	1.44252	-0.80739
DB679261	DB679261	27.5947	1.44082	-1.20383e-21
BP884622	BP884622	27.5002	1.43934	-5.17463e-09
TA46928_4081	TA46928_4081	27.2106	1.43474	0
TA38004_4081	TA38004_4081	27.1664	1.43403	0
BI926931	BI926931	27.0878	1.43277	-0.37364
LOC100191120	EG553024	27.0673	1.43245	0
DV103906	DV103906	27.0595	1.43232	0
ACS6	AF179249	26.9883	1.43118	0
BP903103	BP903103	26.7644	1.42756	0
AI897452	AI897452	26.7602	1.42749	-0.00075
AW154840	AW154840	26.7522	1.42736	0
TA56744_4081	TA56744_4081	26.6285	1.42535	-7.32521e-16
BG643883	BG643883	26.6174	1.42517	-4.05855e-26
AK247771	AK247771	26.5221	1.42361	-8.28544e-07
TA37338_4081	TA37338_4081	26.4071	1.42172	0
AW036071	AW036071	26.3176	1.42025	-3e-05
DV104318	DV104318	26.2943	1.41986	0
opr2	AJ278331	26.0642	1.41604	-2.62566e-29
TA46208_4081	TA46208_4081	25.9546	1.41421	0
EG364339	EG364339	25.8976	1.41326	-1.60623e-11
AO	AY971876	25.7395	1.4106	0
BI922937	BI922937	25.5954	1.40816	0
TA54700_4081	TA54700_4081	25.5646	1.40764	-7.25804e-16
TA53431_4081	TA53431_4081	25.5136	1.40677	0
AI898125	AI898125	25.4079	1.40497	0
BP893758	BP893758	25.3408	1.40382	0
AJ784504	AJ784504	25.1782	1.40102	-0.56817
AW429173	AW429173	25.1132	1.3999	-1.85742e-27
DB689122	DB689122	24.981	1.39761	0
DB718974	DB718974	24.7588	1.39373	0
BI203201	BI203201	24.6729	1.39222	-4.02885e-18
BI922465	BI922465	24.6598	1.39199	-5.0206e-09
BW686732	BW686732	24.6148	1.3912	-0.00024
TA47845_4081	TA47845_4081	24.5203	1.38953	-1.5806e-18
DB714556	DB714556	24.4574	1.38841	-0.01788
AI487263	AI487263	24.3106	1.3858	-4.49865e-19
DY523673	DY523673	24.2787	1.38523	-8.61294e-41
AW737425	AW737425	24.1641	1.38317	-1.58333e-38
AI484012	AI484012	24.1601	1.3831	-0.14941
AW216742	AW216742	24.1444	1.38282	-4.90081e-15
TA37582_4081	TA37582_4081	24.143	1.38279	0
BE458552	BE458552	23.9443	1.3792	0
BI927762	BI927762	23.9109	1.3786	-1.35684e-09
TC208936	TC208936	23.7106	1.37494	-2.62415e-15
cevi16	X94943	23.5353	1.37172	0
AI486778	AI486778	23.4565	1.37026	-1e-05
EG554019	EG554019	23.3255	1.36783	0
AW034965	AW034965	23.1825	1.36516	0
TA49526_4081	TA49526_4081	23.0588	1.36284	-1.95562e-06
LOC544007	AK247390	22.9061	1.35995	-0.69072
TC206569	TC206569	22.8455	1.3588	-7.58535e-19
DB692928	DB692928	22.822	1.35835	0
AW030958	AW030958	22.7934	1.35781	-0.65472
TA55718_4081	TA55718_4081	22.7725	1.35741	-0.25106
DB693039	DB693039	22.7394	1.35678	0
NP164398	NP164398	22.658	1.35522	-5.27443e-08
AW623531	AW623531	22.6525	1.35512	-1e-05
BI933635	BI933635	22.6105	1.35431	0
ES895212	ES895212	22.5123	1.35242	-0.0013
BI423201	BI423201	22.4976	1.35214	0
BI211002	BI211002	22.4876	1.35194	-4.7711e-35
CD579161	CD579161	22.4607	1.35142	-6.20689e-10
ES893149	ES893149	22.4342	1.35091	0
BG627612	BG627612	22.3343	1.34897	-5.83685e-06
AW929095	AW929095	22.2857	1.34803	-2.37443e-10
AK247122	AK247122	22.2743	1.3478	-6.10406e-42
TA38539_4081	TA38539_4081	22.2483	1.3473	0
DV103683	DV103683	22.2456	1.34724	0
TC215002	TC215002	22.1601	1.34557	-0.65082
AW442898	AW442898	22.0415	1.34324	-1.12012e-09
BG130339	BG130339	22.0182	1.34278	0
BW692192	BW692192	21.915	1.34074	-5.00552e-19
TA56324_4081	TA56324_4081	21.9113	1.34067	-4.71433e-33
EG553308	EG553308	21.9017	1.34048	-3.10495e-14
BE353376	BE353376	21.7723	1.3379	-1.4013e-45
BE459732	BE459732	21.5857	1.33417	-1.34873e-08
BG628833	BG628833	21.5587	1.33362	-0.77237
BT013986	BT013986	21.5395	1.33324	0
TA56658_4081	TA56658_4081	21.5245	1.33293	0
BP904397	BP904397	21.4647	1.33172	-6.95063e-28
AI485983	AI485983	21.3815	1.33004	-0.71489
TA36747_4081	TA36747_4081	21.336	1.32911	-8.47208e-28
BE353803	BE353803	21.3274	1.32894	-2.25224e-27
BW691852	BW691852	21.2386	1.32713	0
BW692027	BW692027	21.2147	1.32664	-0.11473
BI932916	BI932916	21.1443	1.32519	-0.04218
BI922840	BI922840	21.0788	1.32385	-1.17444e-31
AW934204	AW934204	21.0365	1.32297	-1.82727e-21
BI208057	BI208057	21.0355	1.32295	-0.07039
DB716378	DB716378	21.013	1.32249	-0.8037
BG128432	BG128432	20.9358	1.32089	-1.16528e-07
TA43858_4081	TA43858_4081	20.931	1.32079	0
DB720232	DB720232	20.8906	1.31995	-0.13193
TA56110_4081	TA56110_4081	20.8618	1.31935	-2.60996e-08
AW621230	AW621230	20.8286	1.31866	0
DB725551	DB725551	20.7671	1.31738	-1.02227e-15
TA37288_4081	TA37288_4081	20.7307	1.31661	0
TA35985_4081	TA35985_4081	20.6806	1.31556	0
AW443822	AW443822	20.6315	1.31453	-1.91636e-10
BT013396	BT013396	20.5489	1.31279	0
AI777006	AI777006	20.5287	1.31236	0
EG552918	EG552918	20.4824	1.31138	0
TA55166_4081	TA55166_4081	20.4591	1.31089	0
TA55295_4081	TA55295_4081	20.4261	1.31019	-0.00544
TA38321_4081	TA38321_4081	20.3392	1.30833	0
EG553581	EG553581	20.2847	1.30717	0
AI777366	AI777366	20.2574	1.30658	-5.12538e-22
AI897629	AI897629	20.2178	1.30573	-3.31534e-11
LOC543728	AJ010942	20.1795	1.30491	0
DB720274	DB720274	20.1696	1.3047	0
TA41665_4081	TA41665_4081	20.0177	1.30141	0
BP876327	BP876327	20.0153	1.30136	-4e-05
ACS8	AF179247	19.9853	1.30071	0
AW040934	AW040934	19.9455	1.29985	-8.27964e-18
TA53308_4081	TA53308_4081	19.9411	1.29975	0
TA38390_4081	TA38390_4081	19.8497	1.29775	0
DV105147	DV105147	19.7757	1.29613	-2.01528e-10
BF113710	BF113710	19.7641	1.29588	0
TA53162_4081	TA53162_4081	19.7179	1.29486	0
AI484959	AI484959	19.6768	1.29395	-8.4558e-19
EG553627	EG553627	19.666	1.29372	0
DB719077	DB719077	19.5827	1.29187	0
BF096946	BF096946	19.542	1.29097	-1.69104e-09
TA39000_4081	TA39000_4081	19.4801	1.28959	0
LOC544001	U20592	19.4532	1.28899	0
DB690810	DB690810	19.3805	1.28737	-7.89593e-08
BP887108	BP887108	19.3615	1.28694	-0.0004
BE451654	BE451654	19.3491	1.28666	-0.00193
DB710076	DB710076	19.3316	1.28627	-0.01961
AY125864	AY125864	19.2625	1.28471	-4.57641e-34
AI485730	AI485730	19.1744	1.28272	0
Dea1	EG553495	19.1234	1.28157	-6.44597e-44
TA43857_4081	TA43857_4081	19.0955	1.28093	0
BI923142	BI923142	19.0721	1.2804	-3.16693e-43
EG553661	EG553661	19.0699	1.28035	0
BI421287	BI421287	19.0237	1.2793	0
TA55765_4081	TA55765_4081	18.98	1.2783	-4.63054e-21
BI922683	BI922683	18.9656	1.27797	0
DB702574	DB702574	18.9459	1.27752	-3.72533e-21
DB694112	DB694112	18.8532	1.27539	-2.33311e-11
TA39063_4081	TA39063_4081	18.8476	1.27526	0
BT012925	BT012925	18.8128	1.27445	0
DB700858	DB700858	18.7721	1.27351	0
BP892406	BP892406	18.7613	1.27326	0
AI487700	AI487700	18.6453	1.27057	0
TA53893_4081	TA53893_4081	18.6199	1.26998	-0.01188
BI423084	BI423084	18.598	1.26947	0
AK246959	AK246959	18.3738	1.2642	0
AI773280	AI773280	18.2995	1.26244	-1.07577e-14
AW030833	AW030833	18.2885	1.26218	0
TA55013_4081	TA55013_4081	18.2757	1.26187	0
AI898292	AI898292	18.2243	1.26065	0
BI422598	BI422598	18.2013	1.2601	-0.23537
AI776240	AI776240	18.1845	1.2597	-4.44866e-28
DB715819	DB715819	18.1326	1.25846	0
EG553904	EG553904	18.0814	1.25723	0
DB681706	DB681706	18.0781	1.25715	-6.01967e-15
BI926142	BI926142	18.0085	1.25548	0
AK247666	AK247666	17.9769	1.25471	-0.95509
DV105694	DV105694	17.9558	1.2542	-1.67526e-18
BI422682	BI422682	17.8312	1.25118	0
FRO1	AY224079	17.7911	1.2502	-9.51925e-13
AW222447	AW222447	17.7592	1.24942	-0.41079
TC193207	TC193207	17.7584	1.2494	0
BG735214	BG735214	17.7436	1.24904	-0.70979
AW092854	AW092854	17.7368	1.24887	0
BG629468	BG629468	17.7289	1.24868	-0.36635
TA54374_4081	TA54374_4081	17.7262	1.24861	-3.8456e-16
TA37009_4081	TA37009_4081	17.6499	1.24674	0
TA37080_4081	TA37080_4081	17.556	1.24443	0
TA37724_4081	TA37724_4081	17.5495	1.24426	0
BI925815	BI925815	17.5376	1.24397	-0.00128
TA53875_4081	TA53875_4081	17.4431	1.24162	0
AI894516	AI894516	17.3995	1.24054	-1.28852e-28
Xegip	AY155579	17.3395	1.23904	0
BT012697	BT012697	17.3001	1.23805	0
AK247332	AK247332	17.274	1.23739	0
AW615890	AW615890	17.2589	1.23701	-1.38642e-13
AW216562	AW216562	17.1615	1.23455	0
EG553316	EG553316	17.1581	1.23447	0
LOC543893	BE344500	17.1089	1.23322	-0.82894
AW625609	AW625609	17.0984	1.23296	0
BT014570	BT014570	17.0733	1.23232	-5.5848e-17
BG127691	BG127691	17.0696	1.23222	-5.22192e-16
AW626031	AW626031	17.0659	1.23213	0
CK348342	CK348342	17.0571	1.2319	-7.1186e-43
DB687120	DB687120	17.0451	1.2316	0
DV104552	DV104552	17.0414	1.2315	-0.03863
BF097687	BF097687	17.038	1.23142	-0.67834
AI781477	AI781477	17.0325	1.23128	-9.30356e-17
BG129677	BG129677	17.0307	1.23123	-5.40794e-32
BG125915	BG125915	16.9628	1.2295	-1.56713e-11
BT012790	BT012790	16.9534	1.22926	-0.30311
BF114055	BF114055	16.9177	1.22834	0
[truncated: 9,896 more rows]

## Sheet: DEGs only AVG
AVG
[truncated: 14,444 more rows]
