# Supplementary material for: Wounding tomato fruit elicits ripening-stage specific changes in gene expression and production of volatile compounds
Source: J Exp Bot. 2015 Jan 22;66(5):1511–26. doi: 10.1093/jxb/eru516 (PMC4339607; doi:10.1093/jxb/eru516)
Supplement: Supplementary Data [file supp_eru516_jexbot135350_file002.xlsx]

## Sheet: FACH_up-reg_AVG
Supporting Information Table S2: Functional annotation chat (FACH) (fold change > 2) recognized in DAVID database for differentially regulated genes in cv. AVG and cv. Luna Rossa.
Category	Term	Count	%	PValue	Genes	Fold Enrichment	Bonferroni	Benjamini	FDR
GOTERM_CC_FAT	GO:0005576~extracellular region	4	2.46914	0.042524	X79337, X55193, Z15141, X55693	3.86813	0.478903	0.478903	26.0753
SP_PIR_KEYWORDS	nucleus	5	3.08642	0.054671	AJ011914, AF154003, U22441, L28715	3.08612	0.981533	0.981533	44.208
GOTERM_MF_FAT	GO:0070279~vitamin B6 binding	3	1.85185	0.074179	M61914, U17972, AY074788	5.91964	0.991592	0.991592	54.0582
GOTERM_MF_FAT	GO:0030170~pyridoxal phosphate binding	3	1.85185	0.074179	M61914, U17972, AY074788	5.91964	0.991592	0.991592	54.0582
GOTERM_MF_FAT	GO:0000166~nucleotide binding	6	3.7037	0.0838379	AJ278331, L08830, U22441, Z24743, L28715	2.23986	0.995612	0.933757	58.6721
SP_PIR_KEYWORDS	lyase	4	2.46914	0.089913	X55193, M61914, U17972, AY074788	3.39474	0.998756	0.964727	62.3891

## Sheet: FACH_down-reg_AVG
Supporting Information Table S2: Functional annotation chat (FACH) (fold change > 2) recognized in DAVID database for differentially regulated genes in cv. AVG and cv. Luna Rossa.
Category	Term	Count	%	PValue	Genes	Fold Enrichment	Bonferroni	Benjamini	FDR
GOTERM_BP_FAT	GO:0019748~secondary metabolic process	8	7.54717	4.00465e-06	X86452, X55194, EF581828, X55195, EF534738, BT012712, S36691, AF263101	7.58261	0.000492452	0.000492452	0.00461751
SP_PIR_KEYWORDS	transit peptide	13	12.2642	1.58165e-05	M17558, EF581828, Z11999, X63007, EF534738, AF347664, X86452, U66300, U50152, BT012712, S36691, Z21792, AF263101	3.54921	0.00150145	0.00150145	0.0173842
GOTERM_BP_FAT	GO:0006720~isoprenoid metabolic process	6	5.66038	0.000122986	X86452, EF581828, EF534738, BT012712, S36691, AF263101	8.12422	0.0150143	0.00753554	0.141718
GOTERM_BP_FAT	GO:0006721~terpenoid metabolic process	6	5.66038	0.000122986	X86452, EF581828, EF534738, BT012712, S36691, AF263101	8.12422	0.0150143	0.00753554	0.141718
GOTERM_BP_FAT	GO:0016114~terpenoid biosynthetic process	6	5.66038	0.000122986	X86452, EF581828, EF534738, BT012712, S36691, AF263101	8.12422	0.0150143	0.00753554	0.141718
GOTERM_BP_FAT	GO:0008299~isoprenoid biosynthetic process	6	5.66038	0.000122986	X86452, EF581828, EF534738, BT012712, S36691, AF263101	8.12422	0.0150143	0.00753554	0.141718
UP_SEQ_FEATURE	transit peptide:Chloroplast	11	10.3774	0.000320765	X86452, EF581828, M17558, U66300, Z11999, X63007, U50152, EF534738, BT012712, Z21792, AF347664	3.26562	0.0269009	0.0269009	0.344563
GOTERM_BP_FAT	GO:0008610~lipid biosynthetic process	7	6.60377	0.00057424	X86452, EF581828, EF534738, BT012712, S36691, AF263101, U09026	5.10368	0.0682138	0.0232755	0.660137
GOTERM_BP_FAT	GO:0016109~tetraterpenoid biosynthetic process	4	3.77358	0.00788442	X86452, EF534738, BT012712, S36691	7.58261	0.622289	0.216047	8.72311
GOTERM_BP_FAT	GO:0016117~carotenoid biosynthetic process	4	3.77358	0.00788442	X86452, EF534738, BT012712, S36691	7.58261	0.622289	0.216047	8.72311
GOTERM_BP_FAT	GO:0016108~tetraterpenoid metabolic process	4	3.77358	0.00788442	X86452, EF534738, BT012712, S36691	7.58261	0.622289	0.216047	8.72311
GOTERM_BP_FAT	GO:0016116~carotenoid metabolic process	4	3.77358	0.00788442	X86452, EF534738, BT012712, S36691	7.58261	0.622289	0.216047	8.72311
SP_PIR_KEYWORDS	carotenoid biosynthesis	4	3.77358	0.00799002	X86452, EF534738, BT012712, S36691	7.64444	0.533315	0.316857	8.44035
GOTERM_BP_FAT	GO:0042440~pigment metabolic process	4	3.77358	0.0147261	X86452, EF534738, BT012712, S36691	6.31884	0.838747	0.305773	15.7232
GOTERM_BP_FAT	GO:0046148~pigment biosynthetic process	4	3.77358	0.0147261	X86452, EF534738, BT012712, S36691	6.31884	0.838747	0.305773	15.7232
SP_PIR_KEYWORDS	Isoprene biosynthesis	3	2.83019	0.027571	EF534738, BT012712, AF263101	9.55556	0.929774	0.587428	26.4584
SP_PIR_KEYWORDS	phosphoprotein	6	5.66038	0.030396	X71900, X59146, M17558, AY269087, M60166, AY368907	3.01754	0.946732	0.519584	28.7729
SP_PIR_KEYWORDS	transferase	7	6.60377	0.046304	X55194, X55195, AJ006414, EF534738, BT012712, Z21792, AF263101	2.38889	0.988935	0.593754	40.6155
GOTERM_BP_FAT	GO:0042398~cellular amino acid derivative biosynthetic process	4	3.77358	0.067275	X55194, X59146, X55195, AJ006414	3.7913	0.99981	0.760145	55.2039
GOTERM_MF_FAT	GO:0016765~transferase activity, transferring alkyl or aryl (other than methyl) groups	4	3.77358	0.0728839	AJ006414, EF534738, BT012712, Z21792	3.68333	0.996302	0.996302	54.7099

## Sheet: FACH_up-reg_LR
Supporting Information Table S2: Functional annotation chat (FACH) (fold change > 2) recognized in DAVID database for differentially regulated genes in cv. AVG and cv. Luna Rossa.
Category	Term	Count	%	PValue	Genes	Fold Enrichment	Bonferroni	Benjamini	FDR
GOTERM_CC_FAT	GO:0005576~extracellular region	4	3.25203	0.0670684	X79337, X55193, U49330, Y08804	3.38462	0.594447	0.594447	36.848
SP_PIR_KEYWORDS	metal-binding	7	5.69106	0.0678391	X58885, AY026344, X55193, U50152, DQ374447, Z24743, X04792	2.09028	0.989603	0.989603	51.1289
GOTERM_MF_FAT	GO:0046914~transition metal ion binding	6	4.87805	0.0778581	X58885, AY026344, U50152, DQ374447, Z24743, X04792	2.26667	0.99562	0.99562	56.4533

## Sheet: FACH_down-reg_LR
Supporting Information Table S2: Functional annotation chat (FACH) (fold change > 2) recognized in DAVID database for differentially regulated genes in cv. AVG and cv. Luna Rossa.
Category	Term	Count	%	PValue	Genes	Fold Enrichment	Bonferroni	Benjamini	FDR
GOTERM_BP_FAT	GO:0019748~secondary metabolic process	4	6.34921	0.00952669	X86452, X55195, BT012712, S36691	7.26667	0.426041	0.426041	9.08441
GOTERM_BP_FAT	GO:0008610~lipid biosynthetic process	4	6.34921	0.0208323	X86452, AJ242551, BT012712, S36691	5.58974	0.705076	0.456931	18.8976
GOTERM_BP_FAT	GO:0016108~tetraterpenoid metabolic process	3	4.7619	0.0213687	X86452, BT012712, S36691	10.9	0.714302	0.341379	19.3385
GOTERM_BP_FAT	GO:0016116~carotenoid metabolic process	3	4.7619	0.0213687	X86452, BT012712, S36691	10.9	0.714302	0.341379	19.3385
GOTERM_BP_FAT	GO:0016109~tetraterpenoid biosynthetic process	3	4.7619	0.0213687	X86452, BT012712, S36691	10.9	0.714302	0.341379	19.3385
GOTERM_BP_FAT	GO:0016117~carotenoid biosynthetic process	3	4.7619	0.0213687	X86452, BT012712, S36691	10.9	0.714302	0.341379	19.3385
SP_PIR_KEYWORDS	carotenoid biosynthesis	3	4.7619	0.0249576	X86452, BT012712, S36691	10.32	0.780512	0.780512	22.3758
UP_SEQ_FEATURE	active site:Proton donor	4	6.34921	0.030045	AJ242551, X74639, AY046588, X04583	5.06667	0.666529	0.666529	23.8213
GOTERM_BP_FAT	GO:0046148~pigment biosynthetic process	3	4.7619	0.0311632	X86452, BT012712, S36691	9.08333	0.840583	0.368121	27.0202
GOTERM_BP_FAT	GO:0042440~pigment metabolic process	3	4.7619	0.0311632	X86452, BT012712, S36691	9.08333	0.840583	0.368121	27.0202
GOTERM_BP_FAT	GO:0008299~isoprenoid biosynthetic process	3	4.7619	0.0424177	X86452, BT012712, S36691	7.78571	0.91905	0.395157	35.0297
GOTERM_BP_FAT	GO:0006721~terpenoid metabolic process	3	4.7619	0.0424177	X86452, BT012712, S36691	7.78571	0.91905	0.395157	35.0297
GOTERM_BP_FAT	GO:0006720~isoprenoid metabolic process	3	4.7619	0.0424177	X86452, BT012712, S36691	7.78571	0.91905	0.395157	35.0297
GOTERM_BP_FAT	GO:0016114~terpenoid biosynthetic process	3	4.7619	0.0424177	X86452, BT012712, S36691	7.78571	0.91905	0.395157	35.0297
GOTERM_BP_FAT	GO:0009835~ripening	3	4.7619	0.0549878	X59146, X74639, X04583	6.8125	0.962384	0.421156	43.0337
SP_PIR_KEYWORDS	fruit ripening	3	4.7619	0.063563	X59146, X74639, X04583	6.45	0.980559	0.86057	48.2193
GOTERM_BP_FAT	GO:0048608~reproductive structure development	3	4.7619	0.068738	X59146, X74639, X04583	6.05556	0.983924	0.445708	50.7637
GOTERM_BP_FAT	GO:0003006~reproductive developmental process	3	4.7619	0.068738	X59146, X74639, X04583	6.05556	0.983924	0.445708	50.7637
UP_SEQ_FEATURE	glycosylation site:N-linked (GlcNAc...)	3	4.7619	0.0909304	X74639, D11350, X04583	5.32	0.967678	0.820217	57.2717
