# Supplementary material for: Wounding tomato fruit elicits ripening-stage specific changes in gene expression and production of volatile compounds
Source: J Exp Bot. 2015 Jan 22;66(5):1511–26. doi: 10.1093/jxb/eru516 (PMC4339607; doi:10.1093/jxb/eru516)
Supplement: Supplementary Data [file supp_eru516_jexbot135350_file004.xlsx]

## Sheet: Sheet1
Supporting Information Table S6: VOCs detected from intact and sliced tomato fruit at three ripening stages (breaker, turning and light red).
Only compounds with a P value of <0.1 were considered significant for the PCA analysis
Number on Fig 4	VOC name	RI**	Chemical group	P value
1	Monoterpene 3	1082	monoterpene	0.00566814
	1,3-Cyclohexadiene, 1-methyl-4-(1-methylethyl)-	1010	Monoterpene	0.228184
	Monoterpene 2	1052	Monoterpene	0.184514
2	1-Butanol, 2-methyl-	846	alcohol	0.00555265
	1-Butanol, 2-methyl-, acetate	906	Ester (C5)	0.177645
3	1-Butanol, 3-methyl-	845	alcohol	0.000416069
4	Ester 3	905	ester	0.0694061
	1-Hexanol	901	Alcohol (C6)	0.714208
	1-Hexanol, 2-ethyl-	1024	Alcohol	0.172729
	1-Pentanol	855	Alcohol (C5)	0.926434
	1-Penten-3-ol	834	Alcohol	0.19809
	1-Propanol, 2-methyl-	826	Alcohol	0.104755
	2-Butanol	823	Alcohol	0.187754
5, 6 #	2-Butenal, 2-methyl-	848.5	aldehyde	0.000829842
	2-Hexenal	866	Aldehyde (C6)	0.892652
7	2-Isobutylthiazole	1028.2	heterocycle (N,S)	0.000342492
8	3-Carene*	1006	ester	0.00167551
	3-Hexen-1-ol, (Z)-	894	Alcohol (C6)	0.648483
	3-Octanone	987	Ketone	0.202471
	Ketone 1	897	Ketone	0.970996
9	4-Hydroxy-3-hexanone	837.4	ketone	0.0883958
10	5-Hepten-2-one, 6-methyl-	988	ketone	0.0102087
11	Acetaldehyde	813.7	aldehyde	0.0113471
12	Acetic acid, 1-methylethyl ester	830.6	ester	0.00753705
13	Acetic acid, 1-methylpropyl ester	852	ester	1.85237e-05
	Ester 1	871	Ester	0.191875
	Acetic acid, methyl ester	818	Ester	0.157494
14	α-Myrcene	990	monoterpene	0.0767375
15	α-Phellandrene*	1001.4	monoterpene	0.0276265
16	Benzaldehyde	968	aldehyde	0.00211912
	Benzaldehyde, 2-hydroxy-	1042	Aldehyde	0.496763
	Benzene, (1-methylethyl)-	937	C3-benzene	0.281317
17	Benzene, 1,2,3-trimethyl-	993.7	C3-benzene	0.0632955
	Benzene, 1,2,4-trimethyl-	993	C3-benzene	0.627573
	Benzene, 1-ethyl-2,4-dimethyl-	1020	C4-benzene	0.187764
	Benzene, 1,2,3-trimethyl-	992	C3-benzene	0.730379
18	Benzene, 1,2,4-trimethyl-	992.6	C3-benzene	0.0990494
19	Benzene, 1-methyl-2-(1-methylethyl)-	972.6	C4-benzene	0.000883528
20	Benzene, 1-methyl-3-(1-methylethyl)-	1020	C4-benzene	0.00058111
21	Benzene, 1-methyl-4-(1-methylethyl)-	1020	C4-benzene	0.011721
	Ester 2	1194	Ester	0.302962
22	Benzyl Alcohol	1035	alcohol	0.0959647
	Bicyclo[3.1.0]hexane, 4-methylene-1-(1-methylethyl)-	977	Monoterpene	0.605425
23	Bicyclo[3.1.1]heptane, 6,6-dimethyl-2-methylene-, (1S)-	977.7	monoterpene	0.0483875
24	Bicyclo[4.1.0]hept-2-ene, 3,7,7-trimethyl-*	998	monoterpene	0.00392759
	Momoterpene 1	997	Monoterpene	0.336909
25	Butanal	823	aldehyde	0.00483899
26	Butanal, 2-methyl-	837.4	aldehyde	0.00337143
27	Butanal, 3-methyl-	829.8	aldehyde	0.00796332
	Butanenitrile, 3-methyl-	844	Nitrogenous	0.537661
28	Camphene	955	monoterpene	0.0100892
	Alkane branched 3	1396	Alkane,branched	0.343701
	Dimethyl ether	814	Ether	0.542341
29	Disulfide, dimethyl	849	Suphur compound	8.72922e-06
30	Dodecane	1196.8	alkane	0.0017608
	Ethyl Acetate*	824	Ester	0.204177
	Ethylbenzene	897	C2-benzene	0.410428
31	Formamide, N-methyl-	837.4	Nitrogenous compound	2.39691e-05
	Furan, 2-pentyl-	990	Heterocycle	0.663127
32	Hexadecane	1516	alkane	0.023177
	Isobutane	816	Alkane,branched	0.982001
	Nonanal	1099	Aldehyde	0.621503
33	Nonane	918.9	alkane	0.0483398
	Nonane, 4,5-dimethyl-	1051	Alkane,branched	0.11723
34	n-Propyl acetate	840.4	ester	0.0267741
35	Octanal	1001.3	aldehyde	0.039555
36	Oxime-, methoxy-phenyl-_	923.3	Nitrogenous compound	0.000281677
	o-Xylene	902	Alkene	0.797073
	Pentanal	837	Alddehyde (C5)	0.122054
37	Pentane, 1-nitro-	921	alkane	0.00798144
	Alkane branched 1	921	Alkane,branched	0.220884
	Pentane, 3-methyl-	846	Alkane,branched	0.154055
	Pentanoic acid, 2,2,4-trimethyl-3-carboxyisopropyl, isobutyl ester	1596	Ester	0.143472
38	β-Phellandrene	1023.7	monoterpene	0.00165473
	Propanoic acid, anhydride	834	Acid anhydride	0.945009
	p-Xylene	902	Alkene	0.922501
	Sulfurous acid ester	1277	Sulfureous ester	0.86936
	Tetradecane	1396	Alkane	0.632752
39	Tetradecane, 1-chloro-	1877	alkane	0.0201399
40	Tridecane	1298	alkane	0.0133071
41	Undecane	1093.6	alkane	0.0106797
	Undecane, 4,7-dimethyl-	1197	Alkane,branched	0.499582
	Alkane branched 2	1093	Alkane,branched	0.136462
* tested against pure compound
** RI= retention index based on a combnation of retention times compared to C8-C20 alkane standards and calculated Kovats indices checked against the NIST library.
RI below 900 does not unequivocably identify a compound due to the limit of the C8-C20 standards.
# unassignable E,Z isomers

## Sheet: Foglio1
	progressivo
